# Supplementary material for: Crystal structures of two platinum(II) complexes containing ethyl eugenoxyacetate and 2-amino­pyridine
Source: Acta Crystallogr E Crystallogr Commun. 2017 Mar 24;73(Pt 4):573–8. doi: 10.1107/S2056989017004285 (PMC5382625; doi:10.1107/S2056989017004285)
Supplement: Supplementary file 1 [file e-73-00573-sup1.cif]

##############################################################################
#                                                                            #
# This CIF contains the data in a paper accepted for publication in          #
# Acta Crystallographica Section E. It conforms to the requirements of       #
# Notes for Authors for Acta Crystallographica Section E, and has been       #
# peer reviewed under the auspices of the IUCr Commission on Journals.       #
#                                                                            #
# Full details of the Crystallographic Information File format               #
# are given in the paper "The Crystallographic Information File (CIF):       #
# a New Standard Archive File for Crystallography" by S. R. Hall, F. H.      #
# Allen and I. D. Brown [Acta Cryst. (1991), A47, 655-685].                  #
#                                                                            #
# The current version of the core CIF dictionary is obtainable from          #
# ftp://ftp.iucr.org/pub/cif_core.dic.                                       #
#                                                                            #
# Software is freely available for graphical display of the structure(s)     #
# in this CIF. For information consult the CIF software page                 #
# http://www.iucr.org/resources/cif/software.                                #
#                                                                            #
# This file may be used for bona fide research purposes within the           #
# scientific community so long as proper attribution is given to the journal # 
# article from which it was obtained.                                        #
#                                                                            #
##############################################################################
data_I
_audit_creation_method
;
Olex2 1.2
(compiled 2015.09.30 svn.r3233 for OlexSys, GUI svn.r5103)
;
_journal_date_recd_electronic     2017-03-09
_journal_date_accepted     2017-03-17
_journal_name_full     'Acta Crystallographica, Section E'
_journal_year     2017
_journal_volume     73
_journal_issue      4
_journal_page_first     573
_journal_page_last     578
_journal_paper_category     GM
_journal_paper_doi     10.1107/S2056989017004285
_journal_coeditor_code     RZ5208
_publ_contact_author_name     'Luc Van Meervelt'
_publ_contact_author_address
;
Department of Chemistry
KU Leuven
Biomolecular Architecture, Celestijnenlaan 200F
Leuven (Heverlee)
B-3001
Belgium
;
_publ_contact_author_email     luc.vanmeervelt@kuleuven.be
_publ_contact_author_fax     ?
_publ_contact_author_phone     ?
_publ_section_title
;
Crystal structures of two platinum(II) complexes containing ethyl
eugenoxyacetate and 2-aminopyridine
;
_publ_section_title_footnote     .
loop_
    _publ_author_name
    _publ_author_footnote
    _publ_author_address
    'Le Thi Hong, Hai' .
;
Department of Chemistry
Hanoi National University of Education
136 Xuan Thuy
Cau Giay
Hanoi
Vietnam
;
    'Nguyen Thu, Thao' .
;
Department of Chemistry
Hanoi National University of Education
136 Xuan Thuy
Cau Giay
Hanoi
Vietnam
;
    'Nguyen, Hien' .
;
Department of Chemistry
Hanoi National University of Education
136 Xuan Thuy
Cau Giay
Hanoi
Vietnam
;
    'Van Meervelt, Luc' .
;
Department of Chemistry
KU Leuven
Biomolecular Architecture, Celestijnenlaan 200F
Leuven (Heverlee)
B-3001
Belgium
;
_publ_section_synopsis
;
The synthesis and crystal structures of two platinum(II) complexes containing
one or two Cl atoms, an eugenol derivative and 2-aminopyridine as ligand are
described. The central Pt^II^ atom displays a distorted square-planar
coordination.
;
_chemical_name_systematic
;\
<i>trans</i>-(2-Aminopyridine-\k<i>N</i>)dichlorido{4-ethoxycarbonylmethoxy-\
3-methoxy-1-[(2,3-\h)-prop-2-en-1-yl]benzene}platinum(II)
;
_chemical_name_common     ?
_chemical_formula_moiety     'C19 H24 Cl2 N2 O4 Pt'
_chemical_formula_sum     'C19 H24 Cl2 N2 O4 Pt'
_chemical_formula_iupac     '[Pt Cl2 (C5 H6 N2) (C14 H18 O4)]'
_chemical_formula_weight     610.39
_chemical_melting_point     ?
_shelx_space_group_comment
;
The symmetry employed for this shelxl refinement is uniquely defined
by the following loop, which should always be used as a source of
symmetry information in preference to the above space-group names.
They are only intended as comments.
;
_space_group_crystal_system     triclinic
_space_group_name_H-M_alt     'P -1'
_space_group_name_Hall     '-P 1'
loop_
    _space_group_symop_operation_xyz
    'x, y, z'
    '-x, -y, -z'
_cell_length_a     8.3187(3)
_cell_length_b     11.4119(3)
_cell_length_c     12.1012(4)
_cell_angle_alpha     70.437(3)
_cell_angle_beta     73.688(3)
_cell_angle_gamma     87.038(2)
_cell_volume     1037.76(6)
_cell_formula_units_Z     2
_cell_measurement_reflns_used     13838
_cell_measurement_theta_min     2.7030
_cell_measurement_theta_max     28.9750
_cell_measurement_temperature     100.01(10)
_exptl_crystal_description     block
_exptl_crystal_colour     orange
_exptl_crystal_size_max     0.3
_exptl_crystal_size_mid     0.3
_exptl_crystal_size_min     0.15
_exptl_crystal_density_diffrn     1.953
_exptl_crystal_density_meas     ?
_exptl_crystal_density_method     ?
_exptl_crystal_F_000     592
_exptl_absorpt_coefficient_mu     7.046
_exptl_absorpt_correction_type     multi-scan
_exptl_absorpt_process_details
;
(CrysAlis PRO; Rigaku Oxford Diffraction, 2015)
;
_shelx_estimated_absorpt_T_min     ?
_shelx_estimated_absorpt_T_max     ?
_exptl_absorpt_correction_T_min     0.40577
_exptl_absorpt_correction_T_max     1.00000
_diffrn_ambient_temperature     100.01(10)
_diffrn_radiation_type     MoK\a
_diffrn_radiation_wavelength     0.71073
_diffrn_radiation_monochromator     mirror
_diffrn_measurement_device_type
      'Agilent SuperNova diffractometer (single source at offset, Eos detector)'
_diffrn_measurement_device     'four-circle diffractometer'
_diffrn_measurement_method     '\w scans'
_diffrn_detector_area_resol_mean     15.9631
_diffrn_reflns_number     21329
_diffrn_reflns_av_R_equivalents     0.0516
_diffrn_reflns_theta_min     2.554
_diffrn_reflns_theta_max     26.369
_diffrn_reflns_theta_full     26.000
_diffrn_measured_fraction_theta_max     0.999
_diffrn_measured_fraction_theta_full     0.999
_diffrn_reflns_limit_h_min     -10
_diffrn_reflns_limit_h_max     10
_diffrn_reflns_limit_k_min     -14
_diffrn_reflns_limit_k_max     14
_diffrn_reflns_limit_l_min     -15
_diffrn_reflns_limit_l_max     15
loop_
    _refln_index_h
    _refln_index_k
    _refln_index_l
    _refln_F_squared_meas
    -11 -3 -5 3783.35
    -11 -3 -5 4152.76
    -11 -3 -4 9130.07
    -11 -3 -4 9578.65
    -11 -3 -3 14429.2
    -11 -2 -7 -39.3674
    -11 -2 -7 44.7825
    -11 -2 -6 1761.56
    -11 -2 -6 -708.494
    -11 -2 -5 10222.8
    -11 -2 -5 10922.2
    -11 -2 -4 16719.2
    -11 -2 -4 21657
    -11 -2 -3 -195.641
    -11 -2 -2 1337.58
    -11 -1 -8 412.089
    -11 -1 -7 -2093.83
    -11 -1 -7 66.0093
    -11 -1 -6 2095.26
    -11 -1 -6 2393.23
    -11 -1 -5 4085.26
    -11 -1 -5 445.517
    -11 -1 -4 5681.76
    -11 0 -8 1665.79
    -11 0 -7 1196.36
    -10 -7 -8 1753.31
    -10 -6 -10 3585.06
    -10 -6 -8 1761.22
    -10 -6 -7 4540.3
    -10 -6 -6 4203.86
    -10 -5 -10 2408.87
    -10 -5 -9 1913.83
    -10 -5 -8 11139.6
    -10 -5 -8 9911.59
    -10 -5 -7 8362.65
    -10 -5 -7 9302.95
    -10 -5 -6 395.806
    -10 -5 -6 692.973
    -10 -5 -5 4953.59
    -10 -5 -5 1472.46
    -10 -5 -4 9702.53
    -10 -5 -4 12231.9
    -10 -5 -3 5008.92
    -10 -5 -2 299.256
    -10 -4 -9 4466.15
    -10 -4 -8 14305.4
    -10 -4 -8 14558.1
    -10 -4 -7 2280.98
    -10 -4 -7 1409.95
    -10 -4 -6 862.815
    -10 -4 -6 -272.445
    -10 -4 -5 10404.3
    -10 -4 -5 9361.56
    -10 -4 -5 9061.78
    -10 -4 -4 6652.59
    -10 -4 -4 3474.41
    -10 -4 -4 6822.12
    -10 -4 -3 8348.03
    -10 -4 -3 6005.09
    -10 -4 -3 8443.83
    -10 -4 -2 372.24
    -10 -4 -2 1368.97
    -10 -3 -9 8813.28
    -10 -3 -8 18460.3
    -10 -3 -8 18101.1
    -10 -3 -7 925.586
    -10 -3 -7 -389.869
    -10 -3 -7 922.217
    -10 -3 -6 3569.26
    -10 -3 -6 4757.05
    -10 -3 -6 3753.13
    -10 -3 -5 16993.4
    -10 -3 -5 10781.6
    -10 -3 -5 11786
    -10 -3 -4 14562.2
    -10 -3 -4 12211.7
    -10 -3 -4 15356.4
    -10 -3 -3 -8.90665
    -10 -3 -3 -1225.24
    -10 -3 -3 -356.825
    -10 -3 -2 20054.8
    -10 -3 -2 24932.7
    -10 -3 -2 24317.6
    -10 -3 -1 8304.36
    -10 -2 -9 8323.77
    -10 -2 -9 8332.86
    -10 -2 -8 1231.32
    -10 -2 -8 734.268
    -10 -2 -8 2846.79
    -10 -2 -7 1172.69
    -10 -2 -7 758.074
    -10 -2 -6 6270.84
    -10 -2 -6 6184.09
    -10 -2 -6 4796.4
    -10 -2 -5 29251.1
    -10 -2 -5 28840.6
    -10 -2 -5 20969.5
    -10 -2 -4 2417.45
    -10 -2 -4 932.13
    -10 -2 -4 -398.308
    -10 -2 -3 5996.81
    -10 -2 -3 6280.37
    -10 -2 -3 4590.33
    -10 -2 -2 6276.25
    -10 -2 -2 8275.42
    -10 -2 -2 8107.67
    -10 -2 -1 1185.03
    -10 -2 -1 -1074.53
    -10 -2 -1 2622.71
    -10 -2 0 4670.36
    -10 -1 -10 1001.33
    -10 -1 -9 937.854
    -10 -1 -9 -950.939
    -10 -1 -8 1453.49
    -10 -1 -8 -940.645
    -10 -1 -8 453.732
    -10 -1 -7 1003.27
    -10 -1 -7 944.049
    -10 -1 -6 13540.6
    -10 -1 -6 12298.9
    -10 -1 -6 10342.8
    -10 -1 -5 9303.4
    -10 -1 -5 5472.38
    -10 -1 -5 6726.25
    -10 -1 -4 -601.255
    -10 -1 -4 -79.1422
    -10 -1 -4 729.704
    -10 -1 -3 4139.97
    -10 -1 -3 3977.91
    -10 -1 -2 37509.1
    -10 -1 -2 29683.6
    -10 -1 -2 35394.4
    -10 -1 -1 11014.6
    -10 -1 -1 11968.8
    -10 -1 -1 11189.8
    -10 -1 0 288.918
    -10 -1 0 403.154
    -10 0 -10 1607.32
    -10 0 -9 212.653
    -10 0 -9 494.157
    -10 0 -8 -33.4466
    -10 0 -8 324.72
    -10 0 -8 1640.76
    -10 0 -7 3433.86
    -10 0 -7 2578.88
    -10 0 -7 4404.45
    -10 0 -6 9563.83
    -10 0 -6 4936.09
    -10 0 -6 7720.26
    -10 0 -5 2603.03
    -10 0 -5 859.372
    -10 0 -5 1583.56
    -10 0 -4 2735.76
    -10 0 -4 3715.37
    -10 0 -4 2432.19
    -10 0 -3 26384.2
    -10 0 -3 27745
    -10 0 -3 28054.3
    -10 0 -2 12383.9
    -10 0 -2 12996.7
    -10 0 -2 13219.5
    -10 0 -1 3287.13
    -10 0 -1 2043.39
    -10 0 0 4057.44
    -10 1 -10 -139.988
    -10 1 -9 96.9017
    -10 1 -9 1249.17
    -10 1 -8 9186.02
    -10 1 -8 11464.3
    -10 1 -8 10272.6
    -10 1 -7 1416
    -10 1 -7 368.539
    -10 1 -7 340.32
    -10 1 -6 3072.19
    -10 1 -6 2216.07
    -10 1 -6 652.994
    -10 1 -5 309.666
    -10 1 -5 169.257
    -10 1 -5 -1211.22
    -10 1 -4 5103.81
    -10 1 -4 2587.81
    -10 1 -3 11981.3
    -10 1 -3 10486.3
    -10 1 -2 10004.4
    -10 1 -2 11505.3
    -10 1 -1 1068.83
    -10 1 -1 2085.9
    -10 1 0 13268.1
    -10 2 -10 391.852
    -10 2 -9 2455.95
    -10 2 -8 6401.09
    -10 2 -8 7036.14
    -10 2 -7 1148.1
    -10 2 -7 250.921
    -10 2 -6 -318.856
    -10 2 -6 -181.343
    -10 2 -5 2346.62
    -10 2 -5 969.154
    -10 2 -4 3785.59
    -10 2 -4 6566.39
    -10 2 -3 5919.82
    -10 2 -3 5342.93
    -10 2 -2 1816.28
    -10 2 -2 1987.88
    -10 2 -1 556.282
    -10 2 -1 2725.1
    -10 2 0 21238.3
    -10 3 -8 14233.1
    -10 3 -7 -73.5474
    -10 3 -6 807.508
    -10 3 -5 3301.04
    -10 3 -5 780.646
    -10 3 -4 3152.59
    -10 3 -4 2850.14
    -10 3 -3 -61.8416
    -10 3 -3 -460.351
    -10 3 -2 2308.13
    -10 3 -2 4278
    -10 3 -1 6735.83
    -10 4 -6 5213.46
    -10 4 -5 8351.61
    -9 -9 -11 1263.87
    -9 -9 -8 -540.687
    -9 -9 -7 3966.09
    -9 -9 -6 30582.5
    -9 -9 -5 15271
    -9 -8 -11 4055.4
    -9 -8 -10 12531.1
    -9 -8 -8 -226.489
    -9 -8 -7 26724.2
    -9 -8 -6 20059.1
    -9 -8 -6 29462.2
    -9 -8 -5 8080.59
    -9 -8 -5 7932.82
    -9 -8 -4 4439.15
    -9 -8 -3 22095.9
    -9 -7 -11 6252.85
    -9 -7 -10 2563.57
    -9 -7 -9 2245.84
    -9 -7 -9 2644.71
    -9 -7 -9 1930.23
    -9 -7 -8 4332.34
    -9 -7 -8 6484.78
    -9 -7 -7 11220.2
    -9 -7 -7 19566.5
    -9 -7 -6 12604.8
    -9 -7 -6 10465.5
    -9 -7 -6 7414.63
    -9 -7 -5 -44.258
    -9 -7 -5 640.044
    -9 -7 -5 -826.801
    -9 -7 -4 19486.3
    -9 -7 -4 19759.4
    -9 -7 -4 20787.1
    -9 -7 -3 21904.5
    -9 -7 -3 24911.9
    -9 -7 -2 10718.8
    -9 -6 -11 7544.65
    -9 -6 -10 -2254.19
    -9 -6 -10 630.988
    -9 -6 -9 3765.27
    -9 -6 -9 5418.53
    -9 -6 -8 4084.13
    -9 -6 -8 3837.82
    -9 -6 -8 4064.05
    -9 -6 -7 18140.6
    -9 -6 -7 19430.9
    -9 -6 -6 1854.38
    -9 -6 -6 1647.95
    -9 -6 -5 12028.4
    -9 -6 -5 10053.1
    -9 -6 -5 11330.7
    -9 -6 -4 24755.1
    -9 -6 -4 24315
    -9 -6 -4 27582.2
    -9 -6 -3 28909.9
    -9 -6 -3 24419.6
    -9 -6 -2 5019.14
    -9 -6 -2 6782.79
    -9 -6 -1 7089.69
    -9 -6 -1 5780.65
    -9 -5 -11 578.474
    -9 -5 -10 1721.77
    -9 -5 -10 313.498
    -9 -5 -9 11213.8
    -9 -5 -9 15143.9
    -9 -5 -8 12126.9
    -9 -5 -8 12578.8
    -9 -5 -8 13187
    -9 -5 -7 1226.7
    -9 -5 -7 238.15
    -9 -5 -7 223.8
    -9 -5 -6 6830.12
    -9 -5 -6 4527.13
    -9 -5 -5 9728.18
    -9 -5 -5 8421.99
    -9 -5 -4 20527
    -9 -5 -4 21764.9
    -9 -5 -4 21608.4
    -9 -5 -3 13086.3
    -9 -5 -3 9144.8
    -9 -5 -3 12096.3
    -9 -5 -2 4331.27
    -9 -5 -2 4619.95
    -9 -5 -1 20964.2
    -9 -5 -1 28515.4
    -9 -5 0 34381.7
    -9 -5 0 30864.5
    -9 -4 -11 -36.5567
    -9 -4 -11 -355.656
    -9 -4 -10 19964.9
    -9 -4 -10 13459.1
    -9 -4 -9 7111.35
    -9 -4 -9 10515.5
    -9 -4 -9 7200.44
    -9 -4 -8 5858.89
    -9 -4 -8 3444.33
    -9 -4 -8 5373.9
    -9 -4 -7 1292.95
    -9 -4 -7 1477.36
    -9 -4 -7 1271.79
    -9 -4 -7 2001.01
    -9 -4 -6 7015.53
    -9 -4 -6 7291.52
    -9 -4 -6 6687.87
    -9 -4 -5 12175.2
    -9 -4 -5 12367.9
    -9 -4 -5 8933.9
    -9 -4 -4 10645.3
    -9 -4 -4 8903.95
    -9 -4 -4 11753.2
    -9 -4 -3 -933.434
    -9 -4 -3 -463.9
    -9 -4 -3 -1295.92
    -9 -4 -2 30299.3
    -9 -4 -1 29912.4
    -9 -4 0 22298.6
    -9 -4 1 1649.82
    -9 -3 -11 -231.37
    -9 -3 -11 -57.9974
    -9 -3 -10 21951.9
    -9 -3 -10 19402.9
    -9 -3 -9 18832.1
    -9 -3 -9 18998
    -9 -3 -9 20814.9
    -9 -3 -9 19645.2
    -9 -3 -8 -637.183
    -9 -3 -8 -736.943
    -9 -3 -8 -666.029
    -9 -3 -7 5588.1
    -9 -3 -7 7387.45
    -9 -3 -7 6054.71
    -9 -3 -6 16671.4
    -9 -3 -6 16844.3
    -9 -3 -6 15742.1
    -9 -3 -5 8353.61
    -9 -3 -5 7061.76
    -9 -3 -5 8303.37
    -9 -3 -4 440.874
    -9 -3 -4 -49.9476
    -9 -3 -4 -1285.67
    -9 -3 -3 10554.4
    -9 -3 -3 12404.8
    -9 -3 -3 12024.3
    -9 -3 -2 29033.3
    -9 -3 -2 28057.5
    -9 -3 -2 36068.3
    -9 -3 -1 3538.04
    -9 -3 0 4059.02
    -9 -3 1 4168.71
    -9 -3 2 40694
    -9 -2 -11 12181.2
    -9 -2 -10 7871.53
    -9 -2 -9 1970.3
    -9 -2 -9 807.383
    -9 -2 -8 -204.401
    -9 -2 -8 266.986
    -9 -2 -8 143.043
    -9 -2 -7 31445.3
    -9 -2 -7 32539.1
    -9 -2 -7 37399.3
    -9 -2 -6 15527.5
    -9 -2 -6 19219.8
    -9 -2 -6 18823
    -9 -2 -5 1931.67
    -9 -2 -5 761.262
    -9 -2 -5 1377.52
    -9 -2 -4 3011.15
    -9 -2 -4 2361.82
    -9 -2 -4 1774.36
    -9 -2 -3 10685
    -9 -2 -3 8185.5
    -9 -2 -3 9461.55
    -9 -2 -2 9611.13
    -9 -2 -2 8921.3
    -9 -2 -2 15028.2
    -9 -2 -1 8100.01
    -9 -2 -1 3793.11
    -9 -2 0 488.148
    -9 -2 1 17179.7
    -9 -2 2 28202.3
    -9 -2 3 10038.4
    -9 -1 -11 153.522
    -9 -1 -10 8244.54
    -9 -1 -9 1303.22
    -9 -1 -9 117.116
    -9 -1 -9 -42.4051
    -9 -1 -8 17360.7
    -9 -1 -8 13350
    -9 -1 -8 13017
    -9 -1 -7 21368
    -9 -1 -7 15871.5
    -9 -1 -7 13475.8
    -9 -1 -6 21138.1
    -9 -1 -6 17453.9
    -9 -1 -6 16070.5
    -9 -1 -5 329.35
    -9 -1 -5 606.587
    -9 -1 -5 -347.601
    -9 -1 -4 12361.9
    -9 -1 -4 11864.9
    -9 -1 -4 13318.4
    -9 -1 -3 43748
    -9 -1 -3 49087.1
    -9 -1 -3 46561.9
    -9 -1 -2 18100.2
    -9 -1 -2 18224.2
    -9 -1 -2 12025.7
    -9 -1 -1 3413.74
    -9 -1 -1 6078.2
    -9 -1 -1 7108.68
    -9 -1 0 9384.76
    -9 -1 1 11563.1
    -9 -1 2 8687.08
    -9 -1 3 -1015.61
    -9 0 -11 4235.9
    -9 0 -10 85.7447
    -9 0 -9 1219.87
    -9 0 -9 302.03
    -9 0 -8 11169
    -9 0 -8 12098.8
    -9 0 -8 10180
    -9 0 -7 17974.9
    -9 0 -7 11285.9
    -9 0 -7 15579.9
    -9 0 -6 5806.61
    -9 0 -6 4860.9
    -9 0 -6 5750.42
    -9 0 -5 6296.01
    -9 0 -5 8008.7
    -9 0 -5 3968.59
    -9 0 -4 30545.1
    -9 0 -4 27208.5
    -9 0 -4 26297
    -9 0 -3 13454.4
    -9 0 -3 13948.9
    -9 0 -3 14189.3
    -9 0 -2 1941.84
    -9 0 -2 2865.59
    -9 0 -2 4970.41
    -9 0 -1 5793.33
    -9 0 -1 6561.2
    -9 0 -1 5452.88
    -9 0 0 23344.4
    -9 0 0 20695.4
    -9 0 1 15146
    -9 0 2 -2.72895
    -9 0 3 8742.38
    -9 0 4 19886.4
    -9 1 -11 1542.85
    -9 1 -10 -191.346
    -9 1 -9 -327.201
    -9 1 -9 253.088
    -9 1 -8 9022.43
    -9 1 -8 14775.5
    -9 1 -8 13124.1
    -9 1 -7 623.001
    -9 1 -7 211.702
    -9 1 -7 424.051
    -9 1 -6 926.113
    -9 1 -6 928.796
    -9 1 -6 -229.914
    -9 1 -5 6652.14
    -9 1 -5 8811.01
    -9 1 -5 6332.51
    -9 1 -4 14085.7
    -9 1 -4 19423.6
    -9 1 -4 22550.4
    -9 1 -3 14162.5
    -9 1 -3 21129
    -9 1 -3 19595.2
    -9 1 -2 1580.82
    -9 1 -2 2388.28
    -9 1 -2 1619.8
    -9 1 -1 28474.5
    -9 1 -1 30026
    -9 1 -1 30281.3
    -9 1 0 31080.3
    -9 1 0 36594.5
    -9 1 0 36440.8
    -9 1 1 2330.57
    -9 1 2 4374.48
    -9 1 3 11327.5
    -9 1 4 26638.9
    -9 2 -9 1442.42
    -9 2 -8 7095.11
    -9 2 -8 3529.87
    -9 2 -8 5104.27
    -9 2 -7 290.499
    -9 2 -7 99.9265
    -9 2 -6 1563.33
    -9 2 -6 2550.92
    -9 2 -6 2551.92
    -9 2 -5 8208.87
    -9 2 -5 8049.16
    -9 2 -5 5913.53
    -9 2 -4 12586
    -9 2 -4 9141.61
    -9 2 -4 8349.38
    -9 2 -3 3498.33
    -9 2 -3 3107.32
    -9 2 -3 2679.16
    -9 2 -2 20697.4
    -9 2 -2 22262.9
    -9 2 -1 32002.3
    -9 2 -1 32202.9
    -9 2 0 17832.1
    -9 2 0 12883.4
    -9 2 1 514.556
    -9 2 1 342.331
    -9 2 2 22125.5
    -9 2 3 11865.4
    -9 2 4 4551.16
    -9 3 -8 1188.7
    -9 3 -8 2274.58
    -9 3 -8 3207.28
    -9 3 -7 7459.74
    -9 3 -7 4895.68
    -9 3 -7 8683.68
    -9 3 -6 4821.3
    -9 3 -6 3671.04
    -9 3 -6 6226.34
    -9 3 -5 5836.48
    -9 3 -5 4674.78
    -9 3 -4 4003.33
    -9 3 -4 4171.31
    -9 3 -3 1294.75
    -9 3 -3 1145.03
    -9 3 -2 23816.9
    -9 3 -2 19510.6
    -9 3 -1 21229
    -9 3 -1 14715.6
    -9 3 0 7364.06
    -9 3 0 7918.7
    -9 3 1 6785.86
    -9 3 1 7011.78
    -9 3 2 26224
    -9 3 2 22355.7
    -9 3 3 28754.3
    -9 3 4 2303.39
    -9 4 -8 1775.75
    -9 4 -7 11792.1
    -9 4 -7 10635.4
    -9 4 -6 3521.41
    -9 4 -6 5231.83
    -9 4 -5 2167.23
    -9 4 -5 3545.27
    -9 4 -4 1191.25
    -9 4 -4 1196.91
    -9 4 -3 4062.35
    -9 4 -3 2816.69
    -9 4 -2 12856.6
    -9 4 -2 11880.5
    -9 4 -1 1382.18
    -9 4 -1 5648.1
    -9 4 0 834.552
    -9 4 0 -810.206
    -9 4 1 20102.1
    -9 4 1 17578
    -9 4 2 38549
    -9 4 2 38189.9
    -9 4 3 10147.5
    -9 4 3 5653.27
    -9 5 -8 4075.7
    -9 5 -7 5490.33
    -9 5 -6 4888.68
    -9 5 -6 2216.58
    -9 5 -5 859.423
    -9 5 -5 293.196
    -9 5 -4 2501.07
    -9 5 -4 1142.63
    -9 5 -3 2512.02
    -9 5 -3 2001.97
    -9 5 -2 5786.91
    -9 5 -2 8557.62
    -9 5 -1 222.92
    -9 5 -1 -1344.38
    -9 5 0 3608.91
    -9 5 0 707.783
    -9 5 1 15515.5
    -9 5 1 19073.6
    -9 5 2 9294.81
    -9 5 2 9243.52
    -9 5 3 3856.12
    -9 6 -7 2384.76
    -9 6 -6 3927.51
    -9 6 -5 1335.75
    -9 6 -4 25501.9
    -9 6 -4 24708.2
    -9 6 -3 5188.35
    -9 6 -3 4187.53
    -9 6 -2 383.252
    -9 6 -2 368.961
    -9 6 -1 1515.49
    -9 6 -1 2455.14
    -9 6 0 8095.3
    -9 6 0 6221.27
    -9 6 1 4387.02
    -9 6 1 8160.78
    -8 -11 -6 12094.8
    -8 -11 -5 25333.9
    -8 -10 -11 5053.18
    -8 -10 -10 20763.5
    -8 -10 -6 23283
    -8 -10 -5 9655.31
    -8 -10 -4 776.796
    -8 -9 -11 14101.9
    -8 -9 -10 25439.2
    -8 -9 -9 547.251
    -8 -9 -9 73.4039
    -8 -9 -8 9035.26
    -8 -9 -7 18623.2
    -8 -9 -6 11660.6
    -8 -9 -6 14621.8
    -8 -9 -5 3684.8
    -8 -9 -5 2740.35
    -8 -9 -4 15731.6
    -8 -9 -3 14589.8
    -8 -9 -2 19076.4
    -8 -8 -12 7367.74
    -8 -8 -11 6469.78
    -8 -8 -10 20372.1
    -8 -8 -10 29848.3
    -8 -8 -9 5551.24
    -8 -8 -9 2151.52
    -8 -8 -9 6193.28
    -8 -8 -8 18326.4
    -8 -8 -8 21479.8
    -8 -8 -8 25633.5
    -8 -8 -7 30494.9
    -8 -8 -7 29298
    -8 -8 -7 32525.3
    -8 -8 -6 7836.01
    -8 -8 -6 7148.27
    -8 -8 -5 121.543
    -8 -8 -5 1808.73
    -8 -8 -4 24583.2
    -8 -8 -3 28297.7
    -8 -8 -2 480.09
    -8 -8 -1 4721.17
    -8 -7 -12 8133.96
    -8 -7 -11 9236.49
    -8 -7 -11 7547.86
    -8 -7 -10 -261.897
    -8 -7 -10 761.679
    -8 -7 -9 14006.1
    -8 -7 -9 12635
    -8 -7 -9 11220.7
    -8 -7 -8 21777.6
    -8 -7 -8 23807.7
    -8 -7 -8 20112.8
    -8 -7 -7 18382.7
    -8 -7 -7 15501
    -8 -7 -7 20767.8
    -8 -7 -7 18451.4
    -8 -7 -6 -611.676
    -8 -7 -6 76.7121
    -8 -7 -6 256.191
    -8 -7 -5 20725.6
    -8 -7 -5 19303.6
    -8 -7 -4 51994.5
    -8 -7 -3 3260.22
    -8 -7 -2 2003.18
    -8 -7 -1 10126.6
    -8 -7 0 31150.2
    -8 -6 -12 9742.29
    -8 -6 -12 6022.52
    -8 -6 -11 140.736
    -8 -6 -11 139.336
    -8 -6 -10 799.628
    -8 -6 -10 2003.01
    -8 -6 -9 26126.3
    -8 -6 -9 24348.4
    -8 -6 -9 19041.9
    -8 -6 -8 18735.6
    -8 -6 -8 20821.9
    -8 -6 -8 18294.2
    -8 -6 -7 2402.52
    -8 -6 -7 2992.45
    -8 -6 -7 4336.47
    -8 -6 -6 5295.64
    -8 -6 -6 7299.83
    -8 -6 -6 7829.49
    -8 -6 -6 6091.61
    -8 -6 -5 46355.9
    -8 -6 -5 43133.3
    -8 -6 -5 45519.4
    -8 -6 -5 48195.5
    -8 -6 -4 50783.4
    -8 -6 -4 47555.3
    -8 -6 -4 48321.5
    -8 -6 -4 38462.8
    -8 -6 -3 2039.96
    -8 -6 -2 16641.4
    -8 -6 -1 41730.8
    -8 -6 0 28018.9
    -8 -6 1 5299.63
    -8 -5 -12 103.372
    -8 -5 -12 486.437
    -8 -5 -11 2463.52
    -8 -5 -11 1434.25
    -8 -5 -10 16975.5
    -8 -5 -10 16937.3
    -8 -5 -9 8770.35
    -8 -5 -9 6048.08
    -8 -5 -8 1327.52
    -8 -5 -8 2057.75
    -8 -5 -8 2275.56
    -8 -5 -7 1258.53
    -8 -5 -7 1863.85
    -8 -5 -7 1321.7
    -8 -5 -6 29037.8
    -8 -5 -6 22358.3
    -8 -5 -6 25773.6
    -8 -5 -6 25836.1
    -8 -5 -5 26737.4
    -8 -5 -5 23825.9
    -8 -5 -5 22649
    -8 -5 -5 24760.1
    -8 -5 -5 22725.2
    -8 -5 -4 16057.8
    -8 -5 -4 18666.8
    -8 -5 -4 16040.7
    -8 -5 -4 21039.3
    -8 -5 -3 2875.87
    -8 -5 -3 6579.87
    -8 -5 -2 44340.2
    -8 -5 -2 50235.3
    -8 -5 -1 42843.5
    -8 -5 -1 38932.4
    -8 -5 0 5961.93
    -8 -5 0 7066.45
    -8 -5 1 915.411
    -8 -5 1 92.0154
    -8 -5 2 27563.1
    -8 -5 2 23626.9
    -8 -5 3 22765.2
    -8 -4 -12 554.793
    -8 -4 -12 153.679
    -8 -4 -11 8036.65
    -8 -4 -11 11248.8
    -8 -4 -10 14026
    -8 -4 -10 17153.2
    -8 -4 -9 3327.6
    -8 -4 -9 2229.44
    -8 -4 -9 4682.88
    -8 -4 -8 -59.2726
    -8 -4 -8 -76.207
    -8 -4 -8 -134.982
    -8 -4 -8 723.233
    -8 -4 -7 4929.56
    -8 -4 -7 2983.2
    -8 -4 -7 6355.66
    -8 -4 -7 5201.01
    -8 -4 -6 33222.5
    -8 -4 -6 34164.3
    -8 -4 -6 33378.2
    -8 -4 -6 36609.4
    -8 -4 -5 12149.1
    -8 -4 -5 10556
    -8 -4 -5 13261.1
    -8 -4 -5 8331.79
    -8 -4 -4 695.762
    -8 -4 -4 897.629
    -8 -4 -4 -446.116
    -8 -4 -3 12292.5
    -8 -4 -3 13735.2
    -8 -4 -3 11063.4
    -8 -4 -3 11992.7
    -8 -4 -2 52861.7
    -8 -4 -2 51613.2
    -8 -4 -1 48800.9
    -8 -4 -1 52909.7
    -8 -4 0 185.739
    -8 -4 0 1584.6
    -8 -4 1 12331.4
    -8 -4 1 13211.4
    -8 -4 2 32798.9
    -8 -4 2 33549
    -8 -4 3 14109
    -8 -4 3 15310.6
    -8 -4 4 -223.118
    -8 -3 -12 8916.34
    -8 -3 -12 9317.41
    -8 -3 -11 13980.5
    -8 -3 -11 11538.5
    -8 -3 -10 23938.8
    -8 -3 -10 17675.3
    -8 -3 -9 2958.39
    -8 -3 -9 2145.05
    -8 -3 -9 1367.03
    -8 -3 -9 1007.86
    -8 -3 -8 17144.4
    -8 -3 -8 21873.2
    -8 -3 -8 18302.2
    -8 -3 -8 18717.7
    -8 -3 -7 34591.6
    -8 -3 -7 31879.3
    -8 -3 -7 34829.2
    -8 -3 -7 33464.7
    -8 -3 -6 7378.42
    -8 -3 -6 6568.55
    -8 -3 -6 4034.27
    -8 -3 -6 7107.62
    -8 -3 -5 112.147
    -8 -3 -5 137.917
    -8 -3 -5 -173.906
    -8 -3 -4 792.143
    -8 -3 -4 656.728
    -8 -3 -4 92.1555
    -8 -3 -3 37112.3
    -8 -3 -3 42601.6
    -8 -3 -3 33860.7
    -8 -3 -2 41759
    -8 -3 -1 2685.61
    -8 -3 0 9610.62
    -8 -3 1 24561.3
    -8 -3 1 27391.5
    -8 -3 2 77857.8
    -8 -3 2 77704.1
    -8 -3 3 3387.54
    -8 -3 3 4199.18
    -8 -3 4 12668.9
    -8 -3 5 38902.5
    -8 -2 -12 7034.62
    -8 -2 -12 8437.76
    -8 -2 -11 17720.6
    -8 -2 -11 18303.4
    -8 -2 -10 13923.6
    -8 -2 -10 10204.8
    -8 -2 -9 12965.4
    -8 -2 -9 12247.1
    -8 -2 -9 16142.7
    -8 -2 -9 17157.7
    -8 -2 -8 18916.3
    -8 -2 -8 17410.8
    -8 -2 -8 19565.7
    -8 -2 -8 17687.5
    -8 -2 -7 23941.6
    -8 -2 -7 27085.3
    -8 -2 -7 24504.8
    -8 -2 -6 10369.7
    -8 -2 -6 9386.5
    -8 -2 -6 8756.44
    -8 -2 -5 3802.44
    -8 -2 -5 4583.22
    -8 -2 -5 5271.41
    -8 -2 -4 8790.73
    -8 -2 -4 9265.56
    -8 -2 -4 7485.23
    -8 -2 -3 33908.8
    -8 -2 -3 34695.1
    -8 -2 -3 41312.8
    -8 -2 -2 11553.5
    -8 -2 -2 18404.5
    -8 -2 -2 16922.8
    -8 -2 -1 335.969
    -8 -2 0 37685.2
    -8 -2 1 40026.9
    -8 -2 2 25975.5
    -8 -2 3 5226.79
    -8 -2 4 38965.8
    -8 -2 5 24597.2
    -8 -2 6 9012.63
    -8 -1 -12 15182.2
    -8 -1 -11 4068.12
    -8 -1 -10 2031.72
    -8 -1 -9 8518.34
    -8 -1 -9 10271.3
    -8 -1 -9 11888.3
    -8 -1 -8 55938.9
    -8 -1 -8 52115.3
    -8 -1 -8 51241.5
    -8 -1 -7 5362.98
    -8 -1 -7 7492.55
    -8 -1 -7 7024.6
    -8 -1 -6 -14.4577
    -8 -1 -6 -125.904
    -8 -1 -6 -192.246
    -8 -1 -5 13917.8
    -8 -1 -5 15652.4
    -8 -1 -5 13806.2
    -8 -1 -4 56187.2
    -8 -1 -4 62719.6
    -8 -1 -4 61844.5
    -8 -1 -3 3413.24
    -8 -1 -3 1133.23
    -8 -1 -3 3084.76
    -8 -1 -2 7926.16
    -8 -1 -2 8463.04
    -8 -1 -2 7777.47
    -8 -1 -1 14983.1
    -8 -1 -1 12578.7
    -8 -1 0 44505.4
    -8 -1 1 25611.7
    -8 -1 2 3125.52
    -8 -1 3 20901.8
    -8 -1 4 50293.8
    -8 -1 5 28436
    -8 -1 6 -157.908
    -8 0 -12 7862.1
    -8 0 -11 1807
    -8 0 -10 5420.86
    -8 0 -9 9600.72
    -8 0 -9 9072.8
    -8 0 -8 12880.8
    -8 0 -8 14485.5
    -8 0 -8 13683.5
    -8 0 -7 13886.5
    -8 0 -7 17951
    -8 0 -7 19213.2
    -8 0 -6 34393
    -8 0 -6 30381.8
    -8 0 -6 30923.6
    -8 0 -5 39427.2
    -8 0 -5 37371.7
    -8 0 -5 42960.9
    -8 0 -4 2790.91
    -8 0 -4 2901.17
    -8 0 -4 731.08
    -8 0 -3 3693
    -8 0 -3 2691.3
    -8 0 -3 3850.77
    -8 0 -2 7263.86
    -8 0 -2 3674.88
    -8 0 -2 5154.07
    -8 0 -1 32301.5
    -8 0 -1 27138.8
    -8 0 -1 28194.2
    -8 0 0 23996
    -8 0 0 24965.8
    -8 0 1 4541.81
    -8 0 2 8476.9
    -8 0 3 16845.8
    -8 0 4 45523.9
    -8 0 5 13692
    -8 0 6 8202.53
    -8 0 7 28376.9
    -8 1 -10 438.064
    -8 1 -9 11775.3
    -8 1 -9 14307.9
    -8 1 -8 8218.43
    -8 1 -8 7243.58
    -8 1 -8 7733.77
    -8 1 -7 5224.81
    -8 1 -7 6502.46
    -8 1 -7 5510.7
    -8 1 -6 27434.4
    -8 1 -6 20809.6
    -8 1 -6 21272.7
    -8 1 -5 27436.7
    -8 1 -5 38072.4
    -8 1 -5 38066.7
    -8 1 -4 45543.3
    -8 1 -4 45649.4
    -8 1 -4 40318.2
    -8 1 -3 3065.32
    -8 1 -3 3676.55
    -8 1 -3 336.701
    -8 1 -2 36014.6
    -8 1 -2 42107.6
    -8 1 -2 44095.4
    -8 1 -1 52947.4
    -8 1 -1 43488.5
    -8 1 -1 44352.2
    -8 1 0 995.246
    -8 1 0 1433.84
    -8 1 0 919.301
    -8 1 1 2650.27
    -8 1 2 13013.2
    -8 1 3 28308.4
    -8 1 4 19107.4
    -8 1 5 1576.57
    -8 1 5 274.77
    -8 1 6 21573.4
    -8 1 7 42324.9
    -8 2 -9 2627.58
    -8 2 -8 3136.8
    -8 2 -8 3160.59
    -8 2 -8 1591.05
    -8 2 -7 2444.6
    -8 2 -7 4355.71
    -8 2 -7 2389.37
    -8 2 -6 55105.7
    -8 2 -6 48309.2
    -8 2 -6 48081.5
    -8 2 -5 6818.43
    -8 2 -5 8659
    -8 2 -5 9327.96
    -8 2 -4 138.785
    -8 2 -4 377.251
    -8 2 -3 24107.1
    -8 2 -3 23740.1
    -8 2 -3 21420.1
    -8 2 -2 65543.1
    -8 2 -2 62883.7
    -8 2 -2 61380
    -8 2 -1 12222.4
    -8 2 -1 15376.1
    -8 2 -1 16965.1
    -8 2 0 1122.28
    -8 2 0 1130.22
    -8 2 0 205.558
    -8 2 1 12597.1
    -8 2 1 16454.5
    -8 2 2 42065.5
    -8 2 3 10864.5
    -8 2 4 1296.12
    -8 2 4 94.9532
    -8 2 5 12671.1
    -8 2 5 9944.42
    -8 2 6 35996.4
    -8 2 6 36361.8
    -8 2 7 29143.3
    -8 3 -8 1672.95
    -8 3 -7 4888.81
    -8 3 -7 6301.39
    -8 3 -7 4563.74
    -8 3 -6 10711.3
    -8 3 -6 11135.5
    -8 3 -6 9563.52
    -8 3 -5 629.634
    -8 3 -5 3448.08
    -8 3 -5 2349.49
    -8 3 -4 -342.762
    -8 3 -4 1.78741
    -8 3 -4 -503.569
    -8 3 -3 26297.5
    -8 3 -3 28035.2
    -8 3 -3 25304.9
    -8 3 -2 45398.7
    -8 3 -2 43719.9
    -8 3 -2 43377.1
    -8 3 -1 3524.57
    -8 3 -1 4648.22
    -8 3 -1 3613.83
    -8 3 0 19232.2
    -8 3 0 13520.1
    -8 3 1 49174.8
    -8 3 1 47841.5
    -8 3 2 36543.3
    -8 3 3 1615.77
    -8 3 4 6223.17
    -8 3 4 8755.23
    -8 3 5 19903
    -8 3 5 26485.9
    -8 3 6 15496
    -8 3 6 12001.9
    -8 3 7 533.089
    -8 4 -8 1343.65
    -8 4 -7 6389.39
    -8 4 -7 9134.35
    -8 4 -6 141.164
    -8 4 -6 591.755
    -8 4 -5 1707.84
    -8 4 -5 1185.51
    -8 4 -5 182.411
    -8 4 -4 6128.25
    -8 4 -4 8906.98
    -8 4 -4 7792.08
    -8 4 -3 17879.6
    -8 4 -3 23671.7
    -8 4 -2 14323.4
    -8 4 -2 14916.6
    -8 4 -1 123.108
    -8 4 -1 1597.17
    -8 4 0 32944.8
    -8 4 0 42354.5
    -8 4 1 45189.1
    -8 4 1 44430.6
    -8 4 2 6429.99
    -8 4 2 4815.84
    -8 4 3 1726.81
    -8 4 3 2541.72
    -8 4 4 29705
    -8 4 4 32084.6
    -8 4 5 16939.3
    -8 4 5 15137.6
    -8 4 6 9177.87
    -8 4 6 9681.8
    -8 4 7 104.474
    -8 5 -8 11871.7
    -8 5 -7 5129.6
    -8 5 -6 1777.43
    -8 5 -6 1319.31
    -8 5 -5 1142.35
    -8 5 -5 2147.82
    -8 5 -4 9183.53
    -8 5 -4 11843.3
    -8 5 -3 5320.9
    -8 5 -3 4554.56
    -8 5 -2 1624.09
    -8 5 -2 52.7496
    -8 5 -1 3071.25
    -8 5 -1 6114.77
    -8 5 0 29044.9
    -8 5 0 24445.1
    -8 5 1 33954.5
    -8 5 1 35166.8
    -8 5 2 -445.302
    -8 5 2 626.926
    -8 5 3 12030.6
    -8 5 3 15354.1
    -8 5 3 13261.1
    -8 5 4 44691.8
    -8 5 4 37936.2
    -8 5 5 24314
    -8 5 5 19672.4
    -8 5 6 480.273
    -8 5 6 158.493
    -8 5 7 9183.19
    -8 6 -8 8852.66
    -8 6 -7 3462.44
    -8 6 -6 2914.14
    -8 6 -6 1757.24
    -8 6 -5 7816.51
    -8 6 -5 6918.92
    -8 6 -4 8302.47
    -8 6 -4 10607.2
    -8 6 -3 -2000.33
    -8 6 -3 -39.7586
    -8 6 -2 2157.65
    -8 6 -2 1543.96
    -8 6 -1 8730.94
    -8 6 -1 10558
    -8 6 0 21376
    -8 6 0 22264.6
    -8 6 1 8847.28
    -8 6 1 7664.85
    -8 6 2 14661.7
    -8 6 2 15590.4
    -8 6 3 29010.9
    -8 6 3 24942.5
    -8 6 3 17706.8
    -8 6 4 55067.8
    -8 6 4 47676.5
    -8 6 4 49700.3
    -8 6 5 6618.1
    -8 6 5 5619.02
    -8 6 5 5892.56
    -8 6 6 6980.14
    -8 7 -8 5834.27
    -8 7 -7 1467.13
    -8 7 -6 11003.6
    -8 7 -5 10910.8
    -8 7 -5 11337.5
    -8 7 -4 3134.04
    -8 7 -4 2585.06
    -8 7 -3 699.127
    -8 7 -3 575.431
    -8 7 -2 942.703
    -8 7 -2 1884.66
    -8 7 -1 14711.4
    -8 7 -1 17883.4
    -8 7 0 5447.51
    -8 7 0 2789.38
    -8 7 1 -740.157
    -8 7 1 270.697
    -8 7 2 10348.3
    -8 7 2 9958.49
    -8 7 3 17657.5
    -8 7 3 12079.2
    -8 7 3 18727.9
    -8 7 4 23339.1
    -8 7 4 15948.3
    -8 7 4 16629.4
    -8 7 5 3087.12
    -8 7 5 1162.6
    -8 7 5 1395.86
    -8 8 -6 9772.99
    -8 8 -5 14405
    -8 8 -5 12528.4
    -8 8 -4 2802.58
    -8 8 -4 1960.07
    -8 8 -3 5846.13
    -8 8 -3 6269.04
    -8 8 -3 4428.97
    -8 8 -2 17573.3
    -8 8 -2 15543.3
    -8 8 -1 2047.66
    -8 8 -1 2093.27
    -8 8 0 1255.35
    -8 8 0 1317.23
    -8 8 1 1891.58
    -8 8 1 2913.03
    -8 8 2 13172
    -8 8 2 14358.1
    -8 8 3 4599.05
    -8 8 3 2950.33
    -8 8 3 2358.89
    -8 8 4 669.438
    -8 8 4 1757.38
    -8 8 5 8595.55
    -8 9 -5 903.825
    -8 9 -4 4036.32
    -8 9 -3 5563.14
    -8 9 0 1452.49
    -8 9 1 6242.35
    -8 9 2 4808.76
    -7 -12 -10 22823.5
    -7 -12 -6 24105.1
    -7 -12 -5 26714.7
    -7 -11 -11 16960.5
    -7 -11 -10 11216.5
    -7 -11 -9 11729
    -7 -11 -9 8482.03
    -7 -11 -8 1475.24
    -7 -11 -7 29342.3
    -7 -11 -6 47806.7
    -7 -11 -6 43777.7
    -7 -11 -5 16687.2
    -7 -11 -4 2814.46
    -7 -11 -3 13055.7
    -7 -10 -12 8596.76
    -7 -10 -11 27080.4
    -7 -10 -11 33503.4
    -7 -10 -10 17387.6
    -7 -10 -10 11311.4
    -7 -10 -9 934.637
    -7 -10 -9 579.066
    -7 -10 -8 18904.4
    -7 -10 -8 18938.8
    -7 -10 -7 25127.6
    -7 -10 -7 22020.4
    -7 -10 -7 15692.4
    -7 -10 -6 673.014
    -7 -10 -6 204.05
    -7 -10 -5 -210.44
    -7 -10 -4 11263.9
    -7 -10 -3 52848.1
    -7 -10 -2 25637.7
    -7 -9 -12 37189.4
    -7 -9 -12 28084.5
    -7 -9 -11 15854
    -7 -9 -11 18124.5
    -7 -9 -10 3857
    -7 -9 -10 5619.48
    -7 -9 -9 4625.98
    -7 -9 -9 2910.43
    -7 -9 -8 25654.1
    -7 -9 -8 25707.1
    -7 -9 -7 9206.72
    -7 -9 -7 7554.02
    -7 -9 -6 5961.47
    -7 -9 -6 3795.15
    -7 -9 -6 6638.89
    -7 -9 -5 5447.74
    -7 -9 -4 36023.6
    -7 -9 -3 28465.3
    -7 -9 -2 1749.85
    -7 -9 -1 7355.75
    -7 -9 0 64342.8
    -7 -8 -13 8841.05
    -7 -8 -12 24061.4
    -7 -8 -12 18572.1
    -7 -8 -11 4874.18
    -7 -8 -11 6952.88
    -7 -8 -10 1934.36
    -7 -8 -10 681.747
    -7 -8 -9 44291.8
    -7 -8 -9 40593.9
    -7 -8 -8 67668.2
    -7 -8 -8 71684.3
    -7 -8 -7 4533.78
    -7 -8 -7 3636.64
    -7 -8 -7 3061.64
    -7 -8 -6 2220.26
    -7 -8 -6 1426.05
    -7 -8 -6 2657.32
    -7 -8 -5 21046.7
    -7 -8 -5 27459.2
    -7 -8 -5 21602.4
    -7 -8 -4 33826.6
    -7 -8 -3 8181.43
    -7 -8 -2 3102.51
    -7 -8 -1 22658.7
    -7 -8 0 35124.9
    -7 -8 1 20537.9
    -7 -7 -13 16343.5
    -7 -7 -13 18424.4
    -7 -7 -12 8461.94
    -7 -7 -12 8702.71
    -7 -7 -11 1141.79
    -7 -7 -11 1097.71
    -7 -7 -10 16270.3
    -7 -7 -10 16446.5
    -7 -7 -9 33290.5
    -7 -7 -9 39143.4
    -7 -7 -9 34837.2
    -7 -7 -8 21621.9
    -7 -7 -8 22498.6
    -7 -7 -7 1061.04
    -7 -7 -7 1011.02
    -7 -7 -7 1507.63
    -7 -7 -6 31442.6
    -7 -7 -6 25336.1
    -7 -7 -6 33961.6
    -7 -7 -5 41731.9
    -7 -7 -5 39843.3
    -7 -7 -4 23880.7
    -7 -7 -4 23940.6
    -7 -7 -3 301.268
    -7 -7 -2 23137.4
    -7 -7 -1 39207.6
    -7 -7 0 52664.6
    -7 -7 1 -183.648
    -7 -7 2 21309.5
    -7 -6 -13 6419.27
    -7 -6 -13 5913.3
    -7 -6 -12 -2083.91
    -7 -6 -12 1135.08
    -7 -6 -11 4020.86
    -7 -6 -11 2040.41
    -7 -6 -10 25027.3
    -7 -6 -10 29346.7
    -7 -6 -9 35473.8
    -7 -6 -9 30937.4
    -7 -6 -8 8213.7
    -7 -6 -8 7006.35
    -7 -6 -8 3685.84
    -7 -6 -7 17509.6
    -7 -6 -7 20506.4
    -7 -6 -7 17602
    -7 -6 -7 15624.3
    -7 -6 -6 46110.2
    -7 -6 -6 46679.8
    -7 -6 -5 57167.8
    -7 -6 -5 49246
    -7 -6 -5 59502.4
    -7 -6 -5 64548.1
    -7 -6 -4 3321.7
    -7 -6 -4 4855.97
    -7 -6 -4 3079.2
    -7 -6 -3 23639.3
    -7 -6 -2 50800.2
    -7 -6 -1 45341.6
    -7 -6 0 -864.216
    -7 -6 1 2373.28
    -7 -6 2 43479.2
    -7 -6 3 37467
    -7 -5 -13 4080.73
    -7 -5 -13 4549.14
    -7 -5 -12 1411.9
    -7 -5 -12 1686.31
    -7 -5 -11 8388.14
    -7 -5 -11 7218.62
    -7 -5 -10 19284.1
    -7 -5 -10 17858.6
    -7 -5 -9 6304.59
    -7 -5 -9 6894.21
    -7 -5 -9 6467.41
    -7 -5 -8 -54.9337
    -7 -5 -8 485.308
    -7 -5 -8 799.509
    -7 -5 -8 7.17829
    -7 -5 -7 22937.7
    -7 -5 -7 19574.5
    -7 -5 -7 18092.9
    -7 -5 -7 19463.1
    -7 -5 -6 83019.5
    -7 -5 -6 81751.1
    -7 -5 -6 80136.4
    -7 -5 -6 79061.3
    -7 -5 -6 81811.1
    -7 -5 -5 13338.8
    -7 -5 -5 14532.2
    -7 -5 -5 11978
    -7 -5 -5 11277.6
    -7 -5 -5 12080.1
    -7 -5 -4 2880.05
    -7 -5 -4 2699.83
    -7 -5 -4 906.52
    -7 -5 -4 2116.41
    -7 -5 -3 32081.5
    -7 -5 -3 29187.7
    -7 -5 -2 43213.8
    -7 -5 -1 16186.9
    -7 -5 0 11130.5
    -7 -5 1 26772.5
    -7 -5 2 30464.3
    -7 -5 3 11736.4
    -7 -5 4 -372.857
    -7 -5 5 46267.7
    -7 -4 -13 1350.98
    -7 -4 -13 1738.35
    -7 -4 -12 14886.4
    -7 -4 -12 14251.1
    -7 -4 -11 12474
    -7 -4 -11 11769.4
    -7 -4 -10 11699.7
    -7 -4 -10 10142.9
    -7 -4 -9 1266.83
    -7 -4 -9 986.366
    -7 -4 -9 1174.03
    -7 -4 -8 10951.3
    -7 -4 -8 9910.68
    -7 -4 -8 8219.42
    -7 -4 -8 8434.45
    -7 -4 -7 46662.6
    -7 -4 -7 45670.4
    -7 -4 -7 47342.9
    -7 -4 -7 48824.4
    -7 -4 -6 35439.7
    -7 -4 -6 37408.2
    -7 -4 -6 38813.5
    -7 -4 -6 38801.1
    -7 -4 -5 153.408
    -7 -4 -5 -149.119
    -7 -4 -5 152.485
    -7 -4 -5 -97.8848
    -7 -4 -4 17612.3
    -7 -4 -4 14536.1
    -7 -4 -4 20178.5
    -7 -4 -4 16732.4
    -7 -4 -4 13324.7
    -7 -4 -3 90031.5
    -7 -4 -3 93583.1
    -7 -4 -3 83657.4
    -7 -4 -2 56713.3
    -7 -4 -2 57137
    -7 -4 -1 1182.56
    -7 -4 -1 2057.13
    -7 -4 0 63812.1
    -7 -4 0 64806.5
    -7 -4 1 28662.5
    -7 -4 1 28939.7
    -7 -4 2 46908.1
    -7 -4 2 36498.8
    -7 -4 3 2362.68
    -7 -4 3 2664.32
    -7 -4 4 16063.9
    -7 -4 4 15726.6
    -7 -4 5 49517
    -7 -4 5 39633.8
    -7 -4 6 24542.6
    -7 -3 -13 10088
    -7 -3 -13 13996.8
    -7 -3 -12 37425.8
    -7 -3 -12 32815
    -7 -3 -11 11448.9
    -7 -3 -11 10645.4
    -7 -3 -10 2188.69
    -7 -3 -10 2197.12
    -7 -3 -9 13099
    -7 -3 -9 10294.1
    -7 -3 -9 9003.71
    -7 -3 -8 26111.8
    -7 -3 -8 28465.8
    -7 -3 -8 30304
    -7 -3 -8 29775
    -7 -3 -7 10369
    -7 -3 -7 13034.3
    -7 -3 -7 9669.14
    -7 -3 -7 13954.3
    -7 -3 -6 9737.95
    -7 -3 -6 9432
    -7 -3 -6 9354.47
    -7 -3 -6 7292.52
    -7 -3 -5 5447.35
    -7 -3 -5 7487.21
    -7 -3 -5 6710.19
    -7 -3 -5 6438.25
    -7 -3 -4 39207.9
    -7 -3 -4 45033.9
    -7 -3 -4 43658.1
    -7 -3 -4 37291.2
    -7 -3 -3 66442.4
    -7 -3 -3 65099.3
    -7 -3 -3 61117.8
    -7 -3 -2 9390.75
    -7 -3 -2 10427.6
    -7 -3 -1 21534.5
    -7 -3 -1 20847.4
    -7 -3 0 106399
    -7 -3 0 97014.1
    -7 -3 1 37309.3
    -7 -3 1 38626.4
    -7 -3 2 10989.1
    -7 -3 2 14193.6
    -7 -3 3 25527.6
    -7 -3 3 24532.5
    -7 -3 4 56139.4
    -7 -3 4 54740.7
    -7 -3 5 34244.5
    -7 -3 5 24943.2
    -7 -3 6 1611.23
    -7 -3 6 2214.33
    -7 -3 7 2187.67
    -7 -2 -13 23944.7
    -7 -2 -13 22395.1
    -7 -2 -12 31236.9
    -7 -2 -12 31398.5
    -7 -2 -11 3321.15
    -7 -2 -11 5744.27
    -7 -2 -10 2145.57
    -7 -2 -10 836.712
    -7 -2 -9 14045.4
    -7 -2 -9 14273.3
    -7 -2 -9 14411.9
    -7 -2 -8 20130.4
    -7 -2 -8 20107.5
    -7 -2 -8 16881.2
    -7 -2 -8 18994.1
    -7 -2 -7 5966.6
    -7 -2 -7 6855.67
    -7 -2 -7 6391.82
    -7 -2 -7 5457.66
    -7 -2 -6 798.6
    -7 -2 -6 798.476
    -7 -2 -6 404.264
    -7 -2 -6 1558.86
    -7 -2 -5 28382.5
    -7 -2 -5 29924.3
    -7 -2 -5 30742
    -7 -2 -5 26152
    -7 -2 -4 37782.4
    -7 -2 -4 29133.6
    -7 -2 -4 34060.2
    -7 -2 -3 23510.6
    -7 -2 -3 17211.2
    -7 -2 -3 20493.8
    -7 -2 -2 -140.471
    -7 -2 -1 58069.8
    -7 -2 0 136671
    -7 -2 1 17580.5
    -7 -2 1 15220.2
    -7 -2 2 1624.74
    -7 -2 2 1979.7
    -7 -2 3 29310.3
    -7 -2 3 24079.7
    -7 -2 4 43172.8
    -7 -2 4 45319.5
    -7 -2 5 18464.5
    -7 -2 5 19977.8
    -7 -2 6 3119.15
    -7 -2 7 17808.5
    -7 -2 8 33995.7
    -7 -1 -13 16634.1
    -7 -1 -12 10153.3
    -7 -1 -12 12385.7
    -7 -1 -11 448.528
    -7 -1 -11 329.676
    -7 -1 -10 15719.7
    -7 -1 -10 17565.2
    -7 -1 -9 47241.7
    -7 -1 -9 40601.6
    -7 -1 -9 40398.1
    -7 -1 -8 25616.7
    -7 -1 -8 23761.5
    -7 -1 -8 24250.2
    -7 -1 -8 24053.2
    -7 -1 -7 1281.91
    -7 -1 -7 1681.12
    -7 -1 -7 864.72
    -7 -1 -7 941.535
    -7 -1 -6 41522.8
    -7 -1 -6 43248.2
    -7 -1 -6 40542.5
    -7 -1 -5 11443.6
    -7 -1 -5 13155.1
    -7 -1 -5 13228.4
    -7 -1 -4 20267.1
    -7 -1 -4 21941.6
    -7 -1 -4 20930.5
    -7 -1 -3 1244.58
    -7 -1 -3 1511.76
    -7 -1 -3 2499.05
    -7 -1 -2 30274
    -7 -1 -2 22606.3
    -7 -1 -2 27518.4
    -7 -1 -1 52831.9
    -7 -1 0 38629.6
    -7 -1 1 9052.51
    -7 -1 2 17839.9
    -7 -1 3 99548.4
    -7 -1 4 34713.6
    -7 -1 5 289.66
    -7 -1 5 -638.133
    -7 -1 6 23320
    -7 -1 6 25065.7
    -7 -1 7 27469.5
    -7 -1 7 29642.7
    -7 -1 8 11827.2
    -7 0 -11 7705.72
    -7 0 -10 29468.7
    -7 0 -9 44296
    -7 0 -9 35437.4
    -7 0 -8 542.115
    -7 0 -8 23.8006
    -7 0 -8 722.835
    -7 0 -7 7267.8
    -7 0 -7 8177.64
    -7 0 -7 5740.05
    -7 0 -6 47377.4
    -7 0 -6 51889.6
    -7 0 -6 50247.4
    -7 0 -5 35547
    -7 0 -5 40625.9
    -7 0 -5 43371.5
    -7 0 -4 3943.01
    -7 0 -4 4278.16
    -7 0 -4 4183.42
    -7 0 -3 440.348
    -7 0 -3 1313.98
    -7 0 -3 697.216
    -7 0 -2 8599.1
    -7 0 -2 7564.67
    -7 0 -2 9101.97
    -7 0 -1 68612.4
    -7 0 -1 70078.6
    -7 0 0 2319.29
    -7 0 1 7754.06
    -7 0 2 62038.3
    -7 0 3 75038.6
    -7 0 4 7536.93
    -7 0 4 7444.3
    -7 0 5 10440.6
    -7 0 5 13031.2
    -7 0 6 70644.2
    -7 0 6 60194.7
    -7 0 7 35057
    -7 0 7 32799.5
    -7 0 8 9760.43
    -7 1 -10 23896.5
    -7 1 -9 6671.02
    -7 1 -9 5455.78
    -7 1 -9 6546.82
    -7 1 -8 1249.33
    -7 1 -8 1117.18
    -7 1 -8 2242.13
    -7 1 -7 23932.7
    -7 1 -7 22130.9
    -7 1 -7 25563
    -7 1 -7 27960.9
    -7 1 -6 116045
    -7 1 -6 114673
    -7 1 -6 120270
    -7 1 -6 115246
    -7 1 -5 3461.95
    -7 1 -5 6518.82
    -7 1 -5 5527.34
    -7 1 -5 5722.93
    -7 1 -4 245.792
    -7 1 -4 280.162
    -7 1 -4 119.489
    -7 1 -4 -549.751
    -7 1 -3 89677.4
    -7 1 -3 84799.8
    -7 1 -3 95226.8
    -7 1 -3 94238.4
    -7 1 -2 38542.1
    -7 1 -2 35915.2
    -7 1 -2 33551.9
    -7 1 -1 3068.84
    -7 1 -1 4935.12
    -7 1 -1 2609.53
    -7 1 0 508.703
    -7 1 0 847.23
    -7 1 1 27119.1
    -7 1 2 73465.3
    -7 1 3 14252.8
    -7 1 3 14943
    -7 1 4 -135.336
    -7 1 4 -470.355
    -7 1 5 35152.8
    -7 1 5 31000.1
    -7 1 6 89885.6
    -7 1 6 97868
    -7 1 7 27713
    -7 1 7 24966.2
    -7 1 8 4277.64
    -7 2 -10 4453.16
    -7 2 -9 2294.37
    -7 2 -9 898.958
    -7 2 -8 5888.15
    -7 2 -8 5645.5
    -7 2 -8 5346.7
    -7 2 -7 25326.6
    -7 2 -7 29187.3
    -7 2 -7 25965.7
    -7 2 -7 26686.2
    -7 2 -6 74343.2
    -7 2 -6 64203.4
    -7 2 -6 63869.9
    -7 2 -6 64169.6
    -7 2 -5 16802.7
    -7 2 -5 13896.1
    -7 2 -5 15284.5
    -7 2 -5 16646.1
    -7 2 -4 47423.5
    -7 2 -4 48349.1
    -7 2 -4 57022.5
    -7 2 -4 51277.3
    -7 2 -3 8923.33
    -7 2 -3 9792.03
    -7 2 -3 8817.5
    -7 2 -3 11437.8
    -7 2 -2 34310.9
    -7 2 -2 29824
    -7 2 -2 33624.4
    -7 2 -2 30259.6
    -7 2 -1 7881.21
    -7 2 -1 7605.94
    -7 2 -1 9673.71
    -7 2 -1 9165.38
    -7 2 0 67237.2
    -7 2 0 77534.9
    -7 2 0 76366.5
    -7 2 0 83960.6
    -7 2 1 16152.6
    -7 2 1 19308.2
    -7 2 2 22379.7
    -7 2 3 8026.01
    -7 2 3 6165.91
    -7 2 4 14333.2
    -7 2 4 14978
    -7 2 5 46322.5
    -7 2 5 55405
    -7 2 6 49390.2
    -7 2 6 54835.5
    -7 2 7 3289.44
    -7 2 7 1704.09
    -7 2 8 19998.3
    -7 3 -11 2883.11
    -7 3 -10 -217.863
    -7 3 -9 298.647
    -7 3 -9 90.4683
    -7 3 -8 16625.8
    -7 3 -8 16414.2
    -7 3 -7 17759.1
    -7 3 -7 18060
    -7 3 -7 15145.8
    -7 3 -7 17145.5
    -7 3 -6 3623.9
    -7 3 -6 4602.73
    -7 3 -6 2628.01
    -7 3 -6 4082.76
    -7 3 -5 5121.89
    -7 3 -5 4005.34
    -7 3 -5 6220.74
    -7 3 -5 4801.56
    -7 3 -4 36015.5
    -7 3 -4 37914.6
    -7 3 -4 31303.3
    -7 3 -4 34198.6
    -7 3 -3 127859
    -7 3 -3 117669
    -7 3 -3 109761
    -7 3 -3 113859
    -7 3 -2 4206.75
    -7 3 -2 5044.87
    -7 3 -2 3352.6
    -7 3 -2 5892.1
    -7 3 -1 18481.3
    -7 3 -1 14411.5
    -7 3 -1 14028.6
    -7 3 -1 14889.1
    -7 3 0 39600.3
    -7 3 0 39139.7
    -7 3 0 39047.5
    -7 3 0 44172.3
    -7 3 1 37442.8
    -7 3 1 29799.2
    -7 3 1 38439.7
    -7 3 1 26854.3
    -7 3 2 1955.02
    -7 3 2 2686.84
    -7 3 2 2048.6
    -7 3 3 4478.38
    -7 3 3 4222.41
    -7 3 4 31838
    -7 3 4 29184.5
    -7 3 5 45067.5
    -7 3 5 40437
    -7 3 6 14156
    -7 3 6 11727.5
    -7 3 7 416.963
    -7 3 7 -410.762
    -7 3 8 22464.3
    -7 4 -11 2278.54
    -7 4 -10 345.048
    -7 4 -9 3337.46
    -7 4 -8 4619.08
    -7 4 -8 3102.55
    -7 4 -7 7162.36
    -7 4 -7 8325.99
    -7 4 -6 -386.355
    -7 4 -6 720.786
    -7 4 -6 349.077
    -7 4 -5 31130.4
    -7 4 -5 35443.4
    -7 4 -5 32529.3
    -7 4 -5 30937.3
    -7 4 -4 41612.2
    -7 4 -4 42151.7
    -7 4 -4 44334
    -7 4 -4 43154.1
    -7 4 -3 21520.8
    -7 4 -3 23580.8
    -7 4 -3 19830.4
    -7 4 -3 19959.9
    -7 4 -2 1344.1
    -7 4 -2 1618.43
    -7 4 -2 2158.9
    -7 4 -2 2045.11
    -7 4 -1 54402.1
    -7 4 -1 60949.9
    -7 4 -1 57035
    -7 4 -1 54902.7
    -7 4 0 63813.7
    -7 4 0 57264.3
    -7 4 0 67941.7
    -7 4 0 67799.4
    -7 4 1 7810.74
    -7 4 1 8861.36
    -7 4 1 6936.6
    -7 4 2 1441.76
    -7 4 2 307.542
    -7 4 3 28853.9
    -7 4 3 22970
    -7 4 4 31464.8
    -7 4 4 26530.4
    -7 4 5 12525.1
    -7 4 5 10177.4
    -7 4 6 453.475
    -7 4 6 -197.687
    -7 4 7 18322.8
    -7 4 7 22884.8
    -7 4 8 38945.4
    -7 5 -11 413.015
    -7 5 -10 1292.01
    -7 5 -9 11933
    -7 5 -8 4560.73
    -7 5 -8 4800.53
    -7 5 -7 77.364
    -7 5 -7 265.164
    -7 5 -6 1432.74
    -7 5 -6 1249.1
    -7 5 -6 1715.54
    -7 5 -5 7241.46
    -7 5 -5 8044.74
    -7 5 -5 5254.2
    -7 5 -4 20441.3
    -7 5 -4 21041.3
    -7 5 -4 16411.5
    -7 5 -3 268.607
    -7 5 -3 679.319
    -7 5 -3 70.0624
    -7 5 -2 21460.7
    -7 5 -2 21213.5
    -7 5 -2 25974.6
    -7 5 -1 57195.6
    -7 5 -1 46780.7
    -7 5 -1 47431.7
    -7 5 0 59791.7
    -7 5 0 57340.2
    -7 5 0 62402.8
    -7 5 1 3257.47
    -7 5 1 3325.27
    -7 5 1 2874.69
    -7 5 2 34984.2
    -7 5 2 40813
    -7 5 2 38387
    -7 5 3 63668
    -7 5 3 51143.3
    -7 5 3 54673.5
    -7 5 4 7573.99
    -7 5 4 9174.64
    -7 5 5 1642.4
    -7 5 5 1147.02
    -7 5 6 11481.5
    -7 5 6 15186.1
    -7 5 7 27160.6
    -7 5 7 25450.3
    -7 5 8 14413.5
    -7 6 -10 10027.8
    -7 6 -9 7832.81
    -7 6 -8 1655.45
    -7 6 -8 432.461
    -7 6 -7 -412.017
    -7 6 -7 407.393
    -7 6 -6 18315.6
    -7 6 -6 16662.9
    -7 6 -5 7609.32
    -7 6 -5 6174.3
    -7 6 -5 6381.35
    -7 6 -4 1707.56
    -7 6 -4 1253.21
    -7 6 -4 1701.94
    -7 6 -3 2409.88
    -7 6 -3 1281.18
    -7 6 -3 1522.38
    -7 6 -2 35509.9
    -7 6 -2 29787.1
    -7 6 -2 31174.3
    -7 6 -1 29909.2
    -7 6 -1 30646.1
    -7 6 -1 28020.9
    -7 6 0 12644.9
    -7 6 0 12380.9
    -7 6 0 12689.3
    -7 6 1 9134.74
    -7 6 1 4587.18
    -7 6 1 8988.92
    -7 6 2 62284.1
    -7 6 2 77760
    -7 6 2 71082.9
    -7 6 2 64528.3
    -7 6 3 34220.3
    -7 6 3 33316.3
    -7 6 3 37618.6
    -7 6 4 1008.28
    -7 6 4 1645.64
    -7 6 4 2036.1
    -7 6 5 4073.57
    -7 6 5 3619.36
    -7 6 6 35695.7
    -7 6 6 40991.9
    -7 6 7 18145.1
    -7 6 7 17604.2
    -7 6 8 2571.12
    -7 7 -9 4589.78
    -7 7 -8 720.94
    -7 7 -8 -720.094
    -7 7 -7 3711.37
    -7 7 -7 1305.36
    -7 7 -6 16800.5
    -7 7 -6 12740.4
    -7 7 -5 2262.49
    -7 7 -5 3126.05
    -7 7 -5 2362.12
    -7 7 -4 13.315
    -7 7 -4 577.024
    -7 7 -4 868.576
    -7 7 -3 7051.26
    -7 7 -3 5045.6
    -7 7 -3 7307.27
    -7 7 -2 7491.73
    -7 7 -2 6170.29
    -7 7 -2 6643.12
    -7 7 -1 3721.49
    -7 7 -1 4757.85
    -7 7 -1 4904.65
    -7 7 0 1872.62
    -7 7 0 1052.81
    -7 7 0 1234.46
    -7 7 1 29177.1
    -7 7 1 31077.3
    -7 7 1 28799.7
    -7 7 2 40368.6
    -7 7 2 50544.6
    -7 7 2 44501
    -7 7 2 41820.3
    -7 7 3 17071
    -7 7 3 16156.1
    -7 7 3 15735.1
    -7 7 4 2058.47
    -7 7 4 1062.83
    -7 7 5 19589.3
    -7 7 5 21995.1
    -7 7 5 18417.4
    -7 7 6 57206.6
    -7 7 6 55641.9
    -7 7 6 56335.5
    -7 7 7 10280.9
    -7 7 7 8611.29
    -7 7 8 776.585
    -7 8 -8 4511.38
    -7 8 -7 8392.81
    -7 8 -7 8309.86
    -7 8 -6 18223.4
    -7 8 -6 20492.2
    -7 8 -5 3445.18
    -7 8 -5 804.739
    -7 8 -4 5701.04
    -7 8 -4 6730.18
    -7 8 -4 10494.5
    -7 8 -3 7902.51
    -7 8 -3 6180.45
    -7 8 -3 5641.41
    -7 8 -2 7687.84
    -7 8 -2 5682.87
    -7 8 -2 5324.35
    -7 8 -1 -349.366
    -7 8 -1 162.554
    -7 8 -1 241.04
    -7 8 0 6566.71
    -7 8 0 5398.03
    -7 8 0 4864.78
    -7 8 1 31365
    -7 8 1 24900.3
    -7 8 1 29976.1
    -7 8 2 26654.5
    -7 8 2 32233.2
    -7 8 2 35408.1
    -7 8 2 26294.5
    -7 8 3 1381.91
    -7 8 3 785.152
    -7 8 3 959.933
    -7 8 3 851.667
    -7 8 4 8259.14
    -7 8 4 12763.5
    -7 8 4 11124.5
    -7 8 5 48691.1
    -7 8 5 40013.6
    -7 8 5 56616
    -7 8 6 60423.5
    -7 8 6 58700.8
    -7 8 6 46890.3
    -7 8 7 596.153
    -7 8 7 1950.77
    -7 8 7 564.052
    -7 8 8 10156.3
    -7 9 -6 2013.77
    -7 9 -5 2513.36
    -7 9 -5 4085.56
    -7 9 -4 5620.59
    -7 9 -4 5223.51
    -7 9 -3 16820.5
    -7 9 -3 15291.1
    -7 9 -3 12877.2
    -7 9 -2 1461.85
    -7 9 -2 3643.96
    -7 9 -2 4546.87
    -7 9 -1 648.789
    -7 9 -1 1943.19
    -7 9 -1 1536.34
    -7 9 0 9424.87
    -7 9 0 11033
    -7 9 0 8497.03
    -7 9 1 11743.9
    -7 9 1 11097.8
    -7 9 1 8250.53
    -7 9 2 2056.15
    -7 9 2 1886.32
    -7 9 2 1539.67
    -7 9 3 -19.5717
    -7 9 3 -891.032
    -7 9 3 182.386
    -7 9 4 33477.8
    -7 9 4 26240.1
    -7 9 4 28267.6
    -7 9 5 47541.3
    -7 9 5 42063.4
    -7 9 5 42569.2
    -7 9 6 1308.35
    -7 9 6 4291.4
    -7 9 6 2867.53
    -7 9 7 5809.67
    -7 9 7 8022.16
    -7 9 7 4854.47
    -7 10 -4 25733.3
    -7 10 -3 11407.1
    -7 10 -2 -316.501
    -7 10 -2 1464.83
    -7 10 -1 6279.84
    -7 10 -1 4615.89
    -7 10 0 8171.76
    -7 10 0 7294.63
    -7 10 0 8776.69
    -7 10 1 7400.11
    -7 10 1 6091.43
    -7 10 1 5584.72
    -7 10 2 978.49
    -7 10 2 -790.099
    -7 10 2 63.6738
    -7 10 3 16931.3
    -7 10 3 15965.5
    -7 10 4 9565.42
    -7 10 4 8935.32
    -7 10 5 7736.56
    -7 10 6 -134.034
    -7 11 0 10428.1
    -7 11 1 2195.04
    -7 11 1 1826.38
    -7 11 2 3940.95
    -7 11 2 4435.28
    -7 11 3 3845.16
    -7 11 3 3035.77
    -7 11 4 4300.84
    -7 11 4 4376.67
    -6 -13 -10 35353
    -6 -13 -9 19398.6
    -6 -13 -6 24560.7
    -6 -13 -5 16129.7
    -6 -12 -11 16075
    -6 -12 -10 35763.4
    -6 -12 -10 35480.4
    -6 -12 -9 3150.92
    -6 -12 -9 4959.47
    -6 -12 -8 4976.81
    -6 -12 -8 10104.4
    -6 -12 -7 38857.6
    -6 -12 -7 32992.4
    -6 -12 -6 35237.4
    -6 -12 -6 42642.4
    -6 -12 -5 4673.15
    -6 -12 -4 4807.28
    -6 -12 -3 28837.6
    -6 -11 -12 10999.2
    -6 -11 -12 9819.22
    -6 -11 -11 23624.7
    -6 -11 -11 30285.4
    -6 -11 -10 4154.74
    -6 -11 -10 3871.42
    -6 -11 -9 -446.832
    -6 -11 -9 -440.623
    -6 -11 -8 36332.7
    -6 -11 -8 33225
    -6 -11 -7 52125.1
    -6 -11 -7 52519.7
    -6 -11 -7 44887
    -6 -11 -6 5951.28
    -6 -11 -6 7349.32
    -6 -11 -5 695.373
    -6 -11 -4 27449.6
    -6 -11 -3 46048.7
    -6 -11 -2 10587.6
    -6 -11 -1 1394.42
    -6 -10 -13 24597.7
    -6 -10 -12 21940.6
    -6 -10 -12 23121.2
    -6 -10 -11 14527.4
    -6 -10 -11 9386.9
    -6 -10 -10 927.663
    -6 -10 -10 308.983
    -6 -10 -9 15695.7
    -6 -10 -9 18145.6
    -6 -10 -8 22851.4
    -6 -10 -8 21802
    -6 -10 -7 6109.85
    -6 -10 -7 4729.08
    -6 -10 -7 5471.49
    -6 -10 -6 5812.9
    -6 -10 -6 5929.49
    -6 -10 -6 6148.32
    -6 -10 -5 28315
    -6 -10 -4 48545
    -6 -10 -3 37121.2
    -6 -10 -2 -57.6544
    -6 -10 -1 18806.6
    -6 -10 0 56934.9
    -6 -9 -13 32708.3
    -6 -9 -13 34157.1
    -6 -9 -12 33367.6
    -6 -9 -12 34943.9
    -6 -9 -11 523.402
    -6 -9 -11 405.016
    -6 -9 -10 13822.1
    -6 -9 -10 11664.5
    -6 -9 -9 8782.24
    -6 -9 -9 7621.09
    -6 -9 -8 109074
    -6 -9 -8 104014
    -6 -9 -7 8073.4
    -6 -9 -7 7486.86
    -6 -9 -7 7826.03
    -6 -9 -6 12012.2
    -6 -9 -6 10660.3
    -6 -9 -6 11163.3
    -6 -9 -5 28091.7
    -6 -9 -5 26294.7
    -6 -9 -4 42591
    -6 -9 -3 8732.11
    -6 -9 -2 20749.6
    -6 -9 -1 48734.3
    -6 -9 0 62657.6
    -6 -9 1 6433.67
    -6 -9 2 2125.92
    -6 -8 -13 32096.9
    -6 -8 -13 30947.3
    -6 -8 -12 3010.17
    -6 -8 -12 5912.08
    -6 -8 -11 1083.35
    -6 -8 -11 660.713
    -6 -8 -10 49857.4
    -6 -8 -10 51868.1
    -6 -8 -9 52260.2
    -6 -8 -9 57451.5
    -6 -8 -8 7581.22
    -6 -8 -8 8275.7
    -6 -8 -8 8450.07
    -6 -8 -7 30021.4
    -6 -8 -7 25900.9
    -6 -8 -7 22621.8
    -6 -8 -6 27940.1
    -6 -8 -6 32294.4
    -6 -8 -6 25701.2
    -6 -8 -5 51189.2
    -6 -8 -5 47838.5
    -6 -8 -4 18976.8
    -6 -8 -4 21203.7
    -6 -8 -3 527.995
    -6 -8 -2 56356.5
    -6 -8 -1 65925.3
    -6 -8 0 17534.6
    -6 -8 1 533.812
    -6 -8 2 37030.5
    -6 -8 3 59299.8
    -6 -7 -14 14500.1
    -6 -7 -13 27492.4
    -6 -7 -13 29389.9
    -6 -7 -12 196.712
    -6 -7 -12 -96.2084
    -6 -7 -11 27259.3
    -6 -7 -11 24115.6
    -6 -7 -10 37563.9
    -6 -7 -10 45184.9
    -6 -7 -9 21174.1
    -6 -7 -9 24194.4
    -6 -7 -8 372.169
    -6 -7 -8 783.332
    -6 -7 -8 402.978
    -6 -7 -7 40591.1
    -6 -7 -7 35405.9
    -6 -7 -7 40749.8
    -6 -7 -6 32556.7
    -6 -7 -6 35422.4
    -6 -7 -6 35981.4
    -6 -7 -5 29203.3
    -6 -7 -5 36886.5
    -6 -7 -5 36202.8
    -6 -7 -4 2448.53
    -6 -7 -4 1517.53
    -6 -7 -3 21748
    -6 -7 -3 21682
    -6 -7 -2 70588.7
    -6 -7 -1 33020
    -6 -7 0 3735.64
    -6 -7 1 24168.3
    -6 -7 2 50657.7
    -6 -7 3 16468.2
    -6 -7 4 -96.7546
    -6 -6 -14 10900.4
    -6 -6 -14 11881.1
    -6 -6 -13 1452.82
    -6 -6 -13 -455.238
    -6 -6 -12 2872.5
    -6 -6 -12 1885.02
    -6 -6 -11 36372.2
    -6 -6 -11 35550.3
    -6 -6 -10 79118.8
    -6 -6 -10 70509
    -6 -6 -9 5470.73
    -6 -6 -9 7561.35
    -6 -6 -9 5424.19
    -6 -6 -8 7102.75
    -6 -6 -8 6539.73
    -6 -6 -7 81188.4
    -6 -6 -7 79232.9
    -6 -6 -7 77211
    -6 -6 -7 82590.9
    -6 -6 -6 65597.3
    -6 -6 -6 66024
    -6 -6 -6 59611.7
    -6 -6 -6 61105.3
    -6 -6 -5 4119.47
    -6 -6 -5 3319.7
    -6 -6 -5 3304.96
    -6 -6 -5 3318.92
    -6 -6 -4 13548.1
    -6 -6 -4 13198.2
    -6 -6 -3 42206.5
    -6 -6 -3 47170.1
    -6 -6 -2 30679.5
    -6 -6 -2 30174.1
    -6 -6 -1 3525.32
    -6 -6 0 13647.4
    -6 -6 1 71442.8
    -6 -6 2 85145.9
    -6 -6 3 25764.4
    -6 -6 4 6234.39
    -6 -6 5 44125
    -6 -5 -14 10984.2
    -6 -5 -14 7367.27
    -6 -5 -13 -203.282
    -6 -5 -13 846.765
    -6 -5 -12 15032.4
    -6 -5 -12 13749.8
    -6 -5 -11 26822.6
    -6 -5 -11 23124.6
    -6 -5 -10 7387.08
    -6 -5 -10 8608.89
    -6 -5 -9 -229.166
    -6 -5 -9 -268.198
    -6 -5 -9 279.833
    -6 -5 -8 57116.3
    -6 -5 -8 63123.1
    -6 -5 -8 60897.3
    -6 -5 -7 70485.3
    -6 -5 -7 75352.6
    -6 -5 -7 74436.1
    -6 -5 -7 73589
    -6 -5 -7 67652.8
    -6 -5 -6 32107.3
    -6 -5 -6 32233.3
    -6 -5 -6 35032
    -6 -5 -6 36773.4
    -6 -5 -5 4983.94
    -6 -5 -5 6001.29
    -6 -5 -5 5052.01
    -6 -5 -5 5551.21
    -6 -5 -4 68955.7
    -6 -5 -4 79052.3
    -6 -5 -4 72551.4
    -6 -5 -4 69961.7
    -6 -5 -3 32753.1
    -6 -5 -3 39217.2
    -6 -5 -2 41837.5
    -6 -5 -2 40881.4
    -6 -5 -1 222.194
    -6 -5 0 58484.4
    -6 -5 1 60607.9
    -6 -5 2 23083.7
    -6 -5 3 480.53
    -6 -5 4 31014.7
    -6 -5 5 71164
    -6 -5 6 21631.4
    -6 -4 -14 570.188
    -6 -4 -14 -82.3835
    -6 -4 -13 12148.7
    -6 -4 -13 17590.7
    -6 -4 -12 18654.9
    -6 -4 -12 17287.1
    -6 -4 -11 19709.6
    -6 -4 -11 16996.6
    -6 -4 -10 2297.38
    -6 -4 -10 517.86
    -6 -4 -9 8000.31
    -6 -4 -9 9193.81
    -6 -4 -9 9043.26
    -6 -4 -8 59753.5
    -6 -4 -8 60750.2
    -6 -4 -8 56376.2
    -6 -4 -7 52794
    -6 -4 -7 51495.1
    -6 -4 -7 53520.9
    -6 -4 -7 45389.2
    -6 -4 -6 596.658
    -6 -4 -6 437.448
    -6 -4 -6 907.068
    -6 -4 -6 1145.56
    -6 -4 -5 67524.4
    -6 -4 -5 59727.4
    -6 -4 -5 63370.3
    -6 -4 -5 65845.1
    -6 -4 -5 66814.9
    -6 -4 -4 141289
    -6 -4 -4 146702
    -6 -4 -4 131540
    -6 -4 -4 133273
    -6 -4 -3 66642.7
    -6 -4 -3 75753.3
    -6 -4 -2 8.16841
    -6 -4 -2 -294.971
    -6 -4 -1 35571.3
    -6 -4 0 86451.1
    -6 -4 1 41453.7
    -6 -4 2 -208.735
    -6 -4 3 7752.11
    -6 -4 4 99266.6
    -6 -4 5 44703.2
    -6 -4 6 702.314
    -6 -4 6 1271.14
    -6 -4 7 14500.1
    -6 -4 7 13813.5
    -6 -4 8 67946.4
    -6 -3 -14 1058.62
    -6 -3 -13 20099.9
    -6 -3 -13 18431.1
    -6 -3 -12 14828.8
    -6 -3 -12 16314.8
    -6 -3 -11 1993.77
    -6 -3 -11 611.979
    -6 -3 -10 7495.34
    -6 -3 -10 8221.87
    -6 -3 -9 5851.7
    -6 -3 -9 6776.12
    -6 -3 -9 6040.28
    -6 -3 -8 44877.7
    -6 -3 -8 37673.7
    -6 -3 -8 36667.2
    -6 -3 -7 2503.54
    -6 -3 -7 3711.15
    -6 -3 -7 3986.87
    -6 -3 -7 3491.52
    -6 -3 -6 10833.8
    -6 -3 -6 11548.5
    -6 -3 -6 11034.6
    -6 -3 -6 10402.7
    -6 -3 -5 97040.8
    -6 -3 -5 92282
    -6 -3 -5 94158.9
    -6 -3 -5 89974.2
    -6 -3 -4 99398.9
    -6 -3 -4 91412.7
    -6 -3 -4 98188.5
    -6 -3 -4 83447.8
    -6 -3 -4 93076.5
    -6 -3 -3 2111.23
    -6 -3 -3 1269.79
    -6 -3 -3 1453.96
    -6 -3 -3 2469.42
    -6 -3 -2 6619.25
    -6 -3 -2 7854.53
    -6 -3 -1 125794
    -6 -3 -1 125884
    -6 -3 0 86491.5
    -6 -3 1 2805.12
    -6 -3 2 11102.9
    -6 -3 3 27796.6
    -6 -3 3 28810.7
    -6 -3 4 57701.7
    -6 -3 4 60948.9
    -6 -3 5 11869.5
    -6 -3 5 11635.2
    -6 -3 6 10875.2
    -6 -3 6 8639.19
    -6 -3 7 36434.9
    -6 -3 7 36849
    -6 -3 7 37970.9
    -6 -3 8 27344.7
    -6 -3 8 29504.5
    -6 -3 8 27177.5
    -6 -2 -14 8124.57
    -6 -2 -13 46472.7
    -6 -2 -12 4358.44
    -6 -2 -12 2846.62
    -6 -2 -11 1877.85
    -6 -2 -11 2768.65
    -6 -2 -10 9591.44
    -6 -2 -10 8828.43
    -6 -2 -9 23921.4
    -6 -2 -9 22126.9
    -6 -2 -9 28619.3
    -6 -2 -8 16091.5
    -6 -2 -8 19782.4
    -6 -2 -8 21215.6
    -6 -2 -7 1085.31
    -6 -2 -7 480.592
    -6 -2 -7 1143.18
    -6 -2 -7 1575.79
    -6 -2 -6 32949
    -6 -2 -6 33734.3
    -6 -2 -6 30001.9
    -6 -2 -6 28862.5
    -6 -2 -5 73098.7
    -6 -2 -5 66689.4
    -6 -2 -5 65319.7
    -6 -2 -5 66751.1
    -6 -2 -4 49152.1
    -6 -2 -4 45777.1
    -6 -2 -4 49938.1
    -6 -2 -4 51216
    -6 -2 -3 1576.89
    -6 -2 -3 897.532
    -6 -2 -3 1889.21
    -6 -2 -2 89523.3
    -6 -2 -2 87537.7
    -6 -2 -1 144711
    -6 -2 -1 153390
    -6 -2 0 29253.9
    -6 -2 0 29422.9
    -6 -2 1 867.922
    -6 -2 1 437.112
    -6 -2 2 42707.9
    -6 -2 2 38261.4
    -6 -2 3 53940.1
    -6 -2 3 49724.9
    -6 -2 4 31157.6
    -6 -2 4 35215.7
    -6 -2 5 449.045
    -6 -2 5 647.126
    -6 -2 6 32969.2
    -6 -2 6 29456.4
    -6 -2 6 31851.3
    -6 -2 7 42487.1
    -6 -2 7 43978.1
    -6 -2 7 37333.7
    -6 -2 8 24288.1
    -6 -2 8 25366.2
    -6 -2 8 27586.5
    -6 -1 -13 10905.1
    -6 -1 -12 520.278
    -6 -1 -11 22251.6
    -6 -1 -11 25508.4
    -6 -1 -10 65634.4
    -6 -1 -10 68798.8
    -6 -1 -9 15410.6
    -6 -1 -9 14617.6
    -6 -1 -8 -62.7167
    -6 -1 -8 -78.3766
    -6 -1 -8 130.526
    -6 -1 -7 7645.3
    -6 -1 -7 6729.46
    -6 -1 -7 7717.63
    -6 -1 -7 10630.8
    -6 -1 -6 30877.4
    -6 -1 -6 29772.3
    -6 -1 -6 28942.7
    -6 -1 -6 28904.7
    -6 -1 -5 39426.9
    -6 -1 -5 39529.3
    -6 -1 -5 34285
    -6 -1 -5 33540.4
    -6 -1 -4 8693.62
    -6 -1 -4 8625.45
    -6 -1 -4 8520.24
    -6 -1 -3 39956.9
    -6 -1 -3 33685.9
    -6 -1 -3 30875.3
    -6 -1 -2 82427.8
    -6 -1 -2 85673.8
    -6 -1 -2 87604.4
    -6 -1 -1 73181.7
    -6 -1 0 4045.94
    -6 -1 1 63127.1
    -6 -1 2 179445
    -6 -1 2 181459
    -6 -1 3 70387.2
    -6 -1 3 78221.3
    -6 -1 3 73317.2
    -6 -1 4 635.855
    -6 -1 4 1368.66
    -6 -1 4 243.404
    -6 -1 5 25355.9
    -6 -1 5 24539.1
    -6 -1 5 24665.3
    -6 -1 6 47698.5
    -6 -1 6 44190.3
    -6 -1 7 45766.4
    -6 -1 7 48899.8
    -6 -1 8 5907.62
    -6 -1 8 3994.91
    -6 -1 9 16467
    -6 0 -13 1618.31
    -6 0 -12 8136.01
    -6 0 -11 42733.5
    -6 0 -10 44414.8
    -6 0 -10 37978.2
    -6 0 -9 2253.46
    -6 0 -9 3259.9
    -6 0 -9 3730.53
    -6 0 -8 5856
    -6 0 -8 6389.64
    -6 0 -8 8737.57
    -6 0 -7 20327.3
    -6 0 -7 20277.3
    -6 0 -7 23032.2
    -6 0 -7 23235.1
    -6 0 -7 21959.6
    -6 0 -6 47156.5
    -6 0 -6 44684.3
    -6 0 -6 45634.6
    -6 0 -6 46078.7
    -6 0 -5 9354.86
    -6 0 -5 9832.97
    -6 0 -5 8841.99
    -6 0 -5 11321
    -6 0 -4 12601.1
    -6 0 -4 11895.3
    -6 0 -4 13104.9
    -6 0 -4 14155.3
    -6 0 -3 32439.9
    -6 0 -3 31873.9
    -6 0 -3 33403.6
    -6 0 -3 27088.9
    -6 0 -2 57005.4
    -6 0 -2 52441
    -6 0 -2 58873
    -6 0 -2 51050.5
    -6 0 -1 44695.3
    -6 0 -1 45824.5
    -6 0 -1 43902.4
    -6 0 0 20598.9
    -6 0 0 19594.9
    -6 0 1 141940
    -6 0 1 133590
    -6 0 2 87065.9
    -6 0 2 83624
    -6 0 3 7737.7
    -6 0 3 8881.55
    -6 0 4 12206.5
    -6 0 4 11112.6
    -6 0 5 63501
    -6 0 5 60596.9
    -6 0 6 85022.8
    -6 0 6 93854.4
    -6 0 7 7500.27
    -6 0 7 7609.98
    -6 0 8 3382.97
    -6 0 8 4976.37
    -6 0 9 25511.8
    -6 0 9 23084.1
    -6 1 -9 3179.32
    -6 1 -9 1446.89
    -6 1 -9 3458.43
    -6 1 -8 42343.5
    -6 1 -8 39545.4
    -6 1 -8 37097.1
    -6 1 -7 39394.9
    -6 1 -7 41213
    -6 1 -7 40552.3
    -6 1 -7 45949.7
    -6 1 -6 30027.6
    -6 1 -6 29477.7
    -6 1 -6 34307.1
    -6 1 -6 33535.9
    -6 1 -5 17644.6
    -6 1 -5 13911.1
    -6 1 -5 14803.2
    -6 1 -5 17036
    -6 1 -4 48382.8
    -6 1 -4 52658.6
    -6 1 -4 49649.9
    -6 1 -4 52482.2
    -6 1 -3 20618.8
    -6 1 -3 19030.6
    -6 1 -3 17080.7
    -6 1 -3 21425.4
    -6 1 -2 30543.8
    -6 1 -2 33509.7
    -6 1 -2 30281.8
    -6 1 -2 32379.1
    -6 1 -1 -812.187
    -6 1 -1 -166.454
    -6 1 -1 77.963
    -6 1 -1 206.866
    -6 1 0 36521.1
    -6 1 0 46600.4
    -6 1 1 87948.7
    -6 1 2 69062.5
    -6 1 2 75348.5
    -6 1 3 724.445
    -6 1 3 228.015
    -6 1 4 75686.6
    -6 1 4 89407.3
    -6 1 5 86224.8
    -6 1 5 94696
    -6 1 6 38507.2
    -6 1 6 34390.8
    -6 1 7 7103.58
    -6 1 7 6048.38
    -6 1 8 52704.2
    -6 1 8 47792.6
    -6 1 9 36921
    -6 1 9 34777.2
    -6 2 -11 10537
    -6 2 -10 549.08
    -6 2 -9 25958.9
    -6 2 -9 24466.8
    -6 2 -8 53592.8
    -6 2 -8 57910
    -6 2 -8 62094
    -6 2 -7 37733.8
    -6 2 -7 37326.5
    -6 2 -7 38099
    -6 2 -6 1170.35
    -6 2 -6 632.457
    -6 2 -6 582.512
    -6 2 -6 212.824
    -6 2 -5 14214.8
    -6 2 -5 16869.2
    -6 2 -5 13673.4
    -6 2 -5 12665.3
    -6 2 -4 48435.6
    -6 2 -4 45717
    -6 2 -4 42834.8
    -6 2 -4 52130
    -6 2 -3 15918.7
    -6 2 -3 18635.1
    -6 2 -3 17643.8
    -6 2 -3 18158.7
    -6 2 -2 2367.7
    -6 2 -2 2799.6
    -6 2 -2 1862.37
    -6 2 -2 2082.7
    -6 2 -1 2008.38
    -6 2 -1 1616.7
    -6 2 -1 2007.63
    -6 2 -1 518.468
    -6 2 0 108667
    -6 2 0 91224.4
    -6 2 0 96173.1
    -6 2 0 111950
    -6 2 1 37263.2
    -6 2 1 40721.7
    -6 2 2 1592
    -6 2 2 949.364
    -6 2 3 5181.64
    -6 2 3 7404.82
    -6 2 4 145445
    -6 2 4 129912
    -6 2 5 71662.1
    -6 2 5 65658.7
    -6 2 6 293.258
    -6 2 6 700.398
    -6 2 7 14475.7
    -6 2 7 13990.3
    -6 2 8 34950.6
    -6 2 8 34587.1
    -6 2 9 27564.2
    -6 2 9 24958.6
    -6 3 -12 4457.48
    -6 3 -11 349.453
    -6 3 -10 4832.49
    -6 3 -9 37517.3
    -6 3 -9 39959.7
    -6 3 -8 30052.3
    -6 3 -8 30468.6
    -6 3 -7 11941.4
    -6 3 -7 11611.9
    -6 3 -6 1308.67
    -6 3 -6 1493.22
    -6 3 -6 1269.77
    -6 3 -6 1571.56
    -6 3 -5 117903
    -6 3 -5 115026
    -6 3 -5 115627
    -6 3 -5 112818
    -6 3 -4 106861
    -6 3 -4 117083
    -6 3 -4 116306
    -6 3 -4 119811
    -6 3 -3 8475.76
    -6 3 -3 10071.9
    -6 3 -3 12154.1
    -6 3 -3 8298.76
    -6 3 -2 11175.5
    -6 3 -2 10407.5
    -6 3 -2 9731.47
    -6 3 -2 10988.1
    -6 3 -1 50172.9
    -6 3 -1 46144.7
    -6 3 -1 47519.6
    -6 3 -1 42361.7
    -6 3 0 15583.7
    -6 3 0 13682.7
    -6 3 0 16647.8
    -6 3 0 17433.1
    -6 3 1 24792.2
    -6 3 1 29852.5
    -6 3 1 29691
    -6 3 1 28464.3
    -6 3 2 1222.15
    -6 3 2 1792.06
    -6 3 2 927.938
    -6 3 3 96204.5
    -6 3 3 94104.9
    -6 3 4 26421.6
    -6 3 4 29394.8
    -6 3 5 35205.3
    -6 3 5 38470.5
    -6 3 6 1348.8
    -6 3 6 1541.03
    -6 3 7 107487
    -6 3 7 125086
    -6 3 8 93160.2
    -6 3 8 106763
    -6 3 9 16441.7
    -6 3 9 14793.3
    -6 4 -12 4564.61
    -6 4 -11 374.301
    -6 4 -10 3514.24
    -6 4 -9 10700.4
    -6 4 -9 9804.8
    -6 4 -8 5810.05
    -6 4 -8 10213
    -6 4 -7 999.573
    -6 4 -7 -234.634
    -6 4 -6 61128.8
    -6 4 -6 55695.9
    -6 4 -5 78821.6
    -6 4 -5 77045.6
    -6 4 -5 80348.4
    -6 4 -4 12370.3
    -6 4 -4 12885.4
    -6 4 -4 12679.4
    -6 4 -4 10855.6
    -6 4 -3 7122.74
    -6 4 -3 7146.46
    -6 4 -3 5757.07
    -6 4 -3 6890.7
    -6 4 -2 40767
    -6 4 -2 37907.6
    -6 4 -2 39334.6
    -6 4 -2 38023.7
    -6 4 -1 64375.3
    -6 4 -1 67590.5
    -6 4 -1 57202.8
    -6 4 -1 64004.3
    -6 4 0 56131
    -6 4 0 52344.8
    -6 4 0 53466.2
    -6 4 0 52542.5
    -6 4 1 15313.4
    -6 4 1 14870.7
    -6 4 1 14415.3
    -6 4 1 11950.6
    -6 4 2 9162.51
    -6 4 2 11362.7
    -6 4 2 12155.6
    -6 4 2 11625.9
    -6 4 3 22927.8
    -6 4 3 22311.3
    -6 4 3 20136.7
    -6 4 4 44481.3
    -6 4 4 43685.7
    -6 4 5 32.4394
    -6 4 5 1450.87
    -6 4 6 80883.5
    -6 4 6 67327.1
    -6 4 7 64200.2
    -6 4 7 73119.1
    -6 4 8 40075.6
    -6 4 8 39371.2
    -6 4 9 3488.92
    -6 4 9 780.784
    -6 5 -11 1268.97
    -6 5 -10 11018.2
    -6 5 -9 2482.72
    -6 5 -8 283.604
    -6 5 -8 248.176
    -6 5 -7 9674.71
    -6 5 -7 11465.4
    -6 5 -6 24823.5
    -6 5 -6 28227.4
    -6 5 -5 23856.6
    -6 5 -5 20844.9
    -6 5 -5 19759.5
    -6 5 -4 10288.7
    -6 5 -4 12168.5
    -6 5 -4 11646.7
    -6 5 -3 17382.6
    -6 5 -3 15858.1
    -6 5 -3 16486.9
    -6 5 -2 126583
    -6 5 -2 124018
    -6 5 -1 36142.5
    -6 5 -1 33300.3
    -6 5 -1 28153.6
    -6 5 0 998.041
    -6 5 0 349.581
    -6 5 0 638.856
    -6 5 0 -337.89
    -6 5 1 11497.4
    -6 5 1 9580.31
    -6 5 1 9361.64
    -6 5 1 13458.8
    -6 5 2 59407.9
    -6 5 2 60286.8
    -6 5 2 61245.7
    -6 5 3 42142.5
    -6 5 3 36030.2
    -6 5 3 41257.1
    -6 5 4 2331.55
    -6 5 4 4409.47
    -6 5 5 708.983
    -6 5 5 400.445
    -6 5 6 42645.4
    -6 5 6 42050.7
    -6 5 7 29922.5
    -6 5 7 37061.3
    -6 5 8 4714.74
    -6 5 8 6732.28
    -6 5 9 12982.6
    -6 5 9 10144.6
    -6 6 -10 13381.3
    -6 6 -9 2957.86
    -6 6 -8 4823.03
    -6 6 -8 3202.78
    -6 6 -7 4151.39
    -6 6 -7 3373.9
    -6 6 -6 20396.8
    -6 6 -6 19987.8
    -6 6 -5 7047.14
    -6 6 -5 8537.03
    -6 6 -5 7476.47
    -6 6 -4 12060.8
    -6 6 -4 9557.89
    -6 6 -4 11125.5
    -6 6 -3 38908.1
    -6 6 -3 39393.9
    -6 6 -3 36689.4
    -6 6 -2 66604.5
    -6 6 -2 71371.4
    -6 6 -2 69817.7
    -6 6 -1 8254.13
    -6 6 -1 5071.74
    -6 6 -1 7636.74
    -6 6 0 10254.5
    -6 6 0 10942.5
    -6 6 0 13591.4
    -6 6 1 59519.4
    -6 6 1 64427.7
    -6 6 1 63780.9
    -6 6 1 63479.3
    -6 6 2 54045.1
    -6 6 2 47662.1
    -6 6 2 54236.3
    -6 6 3 14651.4
    -6 6 3 15480.3
    -6 6 3 15237.1
    -6 6 4 13840.9
    -6 6 4 15150.4
    -6 6 4 18363.8
    -6 6 5 12318.5
    -6 6 5 12169.9
    -6 6 6 42163.4
    -6 6 6 39381.3
    -6 6 7 14710.9
    -6 6 7 18410.8
    -6 6 8 227.472
    -6 6 8 851.158
    -6 6 9 37382.7
    -6 6 9 34821.6
    -6 7 -9 -347.899
    -6 7 -8 3134.29
    -6 7 -8 2746
    -6 7 -7 4141.49
    -6 7 -7 1761.39
    -6 7 -6 2889.35
    -6 7 -6 3929.59
    -6 7 -5 814.945
    -6 7 -5 1886.85
    -6 7 -4 13145.4
    -6 7 -4 12422
    -6 7 -4 12730.5
    -6 7 -3 34133
    -6 7 -3 34726.4
    -6 7 -3 35807.8
    -6 7 -2 13453.4
    -6 7 -2 11558.9
    -6 7 -2 10537
    -6 7 -1 1012.31
    -6 7 -1 64.0377
    -6 7 -1 602.141
    -6 7 0 21089.5
    -6 7 0 26228.3
    -6 7 0 22643.3
    -6 7 1 120946
    -6 7 1 114194
    -6 7 1 115142
    -6 7 1 120565
    -6 7 2 51711.1
    -6 7 2 48678.8
    -6 7 2 51298.6
    -6 7 2 54802.8
    -6 7 3 305.661
    -6 7 3 971.127
    -6 7 3 566.284
    -6 7 4 28975.4
    -6 7 4 33348.7
    -6 7 4 32742.3
    -6 7 5 20493.1
    -6 7 5 18898.7
    -6 7 5 26203.2
    -6 7 6 23834.3
    -6 7 6 25344
    -6 7 7 -387.941
    -6 7 7 328.425
    -6 7 8 16695
    -6 7 8 13344.4
    -6 7 9 25231.2
    -6 7 9 23109.3
    -6 8 -8 10368.4
    -6 8 -7 8826.13
    -6 8 -7 9705.9
    -6 8 -6 2177.03
    -6 8 -6 2062.89
    -6 8 -5 6581.95
    -6 8 -5 6354.31
    -6 8 -4 14062.3
    -6 8 -4 17925
    -6 8 -3 7747.58
    -6 8 -3 5743.68
    -6 8 -3 10391.8
    -6 8 -2 1286.29
    -6 8 -2 -282.49
    -6 8 -2 899.704
    -6 8 -1 11253.9
    -6 8 -1 11874.6
    -6 8 -1 11724.7
    -6 8 0 59970.8
    -6 8 0 55954.6
    -6 8 0 56161.8
    -6 8 1 38132.7
    -6 8 1 45146.8
    -6 8 1 41165.9
    -6 8 1 42872.9
    -6 8 2 3534.57
    -6 8 2 3162.89
    -6 8 2 5306.99
    -6 8 2 6133.44
    -6 8 3 21037.6
    -6 8 3 19516.2
    -6 8 3 23411.2
    -6 8 4 70032.2
    -6 8 4 77002.6
    -6 8 4 66889.3
    -6 8 5 26024.6
    -6 8 5 21735.2
    -6 8 5 24604.1
    -6 8 6 1147.81
    -6 8 6 2647.06
    -6 8 6 1072.62
    -6 8 7 20440.7
    -6 8 7 20087
    -6 8 7 22379.9
    -6 8 8 26050.2
    -6 8 8 21689.5
    -6 8 9 20315.2
    -6 9 -7 3141.88
    -6 9 -6 -605.323
    -6 9 -6 557.578
    -6 9 -5 9941.65
    -6 9 -5 8947.57
    -6 9 -4 7505.14
    -6 9 -4 5305.45
    -6 9 -3 3744.22
    -6 9 -3 3308.04
    -6 9 -2 1613.12
    -6 9 -2 2993.3
    -6 9 -2 2045.19
    -6 9 -1 9644.21
    -6 9 -1 10930.8
    -6 9 -1 10771
    -6 9 0 16174.3
    -6 9 0 10095.3
    -6 9 0 13424.2
    -6 9 1 4773.03
    -6 9 1 7988.92
    -6 9 1 5657.41
    -6 9 2 5010.32
    -6 9 2 4737.63
    -6 9 2 3945.12
    -6 9 3 43180.4
    -6 9 3 44119.6
    -6 9 3 43836
    -6 9 3 54418.4
    -6 9 4 40879.6
    -6 9 4 43603.1
    -6 9 4 50297.3
    -6 9 5 13780.7
    -6 9 5 15048.7
    -6 9 5 15997.7
    -6 9 6 9968.55
    -6 9 6 8045.5
    -6 9 6 8632.46
    -6 9 7 29301.1
    -6 9 7 32176.8
    -6 9 7 27646.6
    -6 9 8 25593.1
    -6 9 8 26423.2
    -6 9 8 25232.7
    -6 9 9 3149.72
    -6 9 9 3668.54
    -6 10 -5 10732.4
    -6 10 -5 12293.2
    -6 10 -4 11590.9
    -6 10 -4 12661.6
    -6 10 -3 1664.03
    -6 10 -3 2908.3
    -6 10 -2 16888.5
    -6 10 -2 12712.3
    -6 10 -1 1242.52
    -6 10 -1 3225.22
    -6 10 0 11032.2
    -6 10 0 7607.78
    -6 10 0 11381.6
    -6 10 1 1483.52
    -6 10 1 872.528
    -6 10 1 1267.16
    -6 10 2 13247.9
    -6 10 2 11812.7
    -6 10 2 14742.2
    -6 10 3 42514.8
    -6 10 3 39906.7
    -6 10 3 35902.8
    -6 10 4 19841.7
    -6 10 4 20793.4
    -6 10 4 18987.7
    -6 10 5 2091.45
    -6 10 5 -38.9815
    -6 10 6 29912.2
    -6 10 6 21345.9
    -6 10 6 27671
    -6 10 7 53060.3
    -6 10 7 59542.8
    -6 10 7 42444.5
    -6 10 8 20754.9
    -6 10 8 21100.7
    -6 10 8 18455.9
    -6 11 -2 21594.9
    -6 11 -1 5627.33
    -6 11 0 1026.36
    -6 11 0 -32.7901
    -6 11 0 864.547
    -6 11 1 3772.42
    -6 11 1 3925.24
    -6 11 1 2140.56
    -6 11 2 12943.7
    -6 11 2 14637.6
    -6 11 2 10423.3
    -6 11 3 27162.5
    -6 11 3 26837.1
    -6 11 3 28149.4
    -6 11 4 -1482.31
    -6 11 4 -538.079
    -6 11 4 1072.17
    -6 11 5 11251.5
    -6 11 5 10159.8
    -6 11 6 48311.7
    -6 11 6 57930
    -6 12 1 12105.5
    -6 12 2 19706.6
    -6 12 3 619.22
    -6 12 4 8403.55
    -5 -14 -9 13538.5
    -5 -14 -8 -924.103
    -5 -14 -8 -713.356
    -5 -14 -7 23933.2
    -5 -14 -6 27825
    -5 -13 -11 24722.3
    -5 -13 -10 29730.2
    -5 -13 -10 27868.6
    -5 -13 -9 -372.891
    -5 -13 -9 83.7254
    -5 -13 -8 19155.1
    -5 -13 -8 21836.4
    -5 -13 -7 35053.2
    -5 -13 -7 43332.4
    -5 -13 -7 36010.3
    -5 -13 -6 20676
    -5 -13 -6 16280.1
    -5 -13 -5 771.504
    -5 -13 -4 10896.3
    -5 -12 -13 1272.6
    -5 -12 -12 15790.9
    -5 -12 -11 22540.5
    -5 -12 -11 28278
    -5 -12 -10 9585.3
    -5 -12 -10 11950.1
    -5 -12 -9 14683
    -5 -12 -9 14322.6
    -5 -12 -8 43051.7
    -5 -12 -8 45079.9
    -5 -12 -7 30036.9
    -5 -12 -7 31257.6
    -5 -12 -7 23233.5
    -5 -12 -6 7882.83
    -5 -12 -6 7308.58
    -5 -12 -6 8348.04
    -5 -12 -5 6036.23
    -5 -12 -4 31672.3
    -5 -12 -3 29131.9
    -5 -12 -2 2590.11
    -5 -11 -13 10483.1
    -5 -11 -12 27302.7
    -5 -11 -12 41620.9
    -5 -11 -11 17476.7
    -5 -11 -11 13208.9
    -5 -11 -10 3807.99
    -5 -11 -10 3081.82
    -5 -11 -9 29729.8
    -5 -11 -9 21596.7
    -5 -11 -8 56559.9
    -5 -11 -8 50990.9
    -5 -11 -7 22871.4
    -5 -11 -7 26402
    -5 -11 -7 30246.1
    -5 -11 -6 3652.39
    -5 -11 -6 2226.39
    -5 -11 -6 1407.91
    -5 -11 -5 48039
    -5 -11 -5 33021.6
    -5 -11 -4 36307.3
    -5 -11 -3 30503.5
    -5 -11 -2 998.51
    -5 -11 -1 23762.3
    -5 -11 0 58889.9
    -5 -10 -14 18436.2
    -5 -10 -13 31829.6
    -5 -10 -13 30889.8
    -5 -10 -12 22512.2
    -5 -10 -12 19331.6
    -5 -10 -11 1187.64
    -5 -10 -11 72.4381
    -5 -10 -10 8830.98
    -5 -10 -10 11101.9
    -5 -10 -9 35720
    -5 -10 -9 34775.9
    -5 -10 -8 65243.9
    -5 -10 -8 52177
    -5 -10 -8 62289.2
    -5 -10 -7 1091.89
    -5 -10 -7 1111.6
    -5 -10 -7 571.166
    -5 -10 -6 16157.1
    -5 -10 -6 14888.3
    -5 -10 -6 18085.3
    -5 -10 -5 77748
    -5 -10 -5 63019
    -5 -10 -4 44671.7
    -5 -10 -4 37963.4
    -5 -10 -3 -319.77
    -5 -10 -2 28045.4
    -5 -10 -1 60029
    -5 -10 0 33768
    -5 -10 1 1696.36
    -5 -10 2 11310.2
    -5 -9 -14 21645.5
    -5 -9 -13 33098.8
    -5 -9 -13 29731.8
    -5 -9 -12 2154.89
    -5 -9 -12 887.592
    -5 -9 -11 10289.3
    -5 -9 -11 8869.57
    -5 -9 -10 40367.7
    -5 -9 -10 38043.9
    -5 -9 -9 29920
    -5 -9 -9 35075
    -5 -9 -8 23301.9
    -5 -9 -8 17348
    -5 -9 -8 19677.3
    -5 -9 -7 10309.8
    -5 -9 -7 10584.7
    -5 -9 -7 9118.96
    -5 -9 -6 127810
    -5 -9 -6 138366
    -5 -9 -6 115197
    -5 -9 -5 47380.4
    -5 -9 -5 42216.1
    -5 -9 -4 15235.9
    -5 -9 -4 15630
    -5 -9 -3 481.634
    -5 -9 -3 422.261
    -5 -9 -2 95237.3
    -5 -9 -1 45329.2
    -5 -9 0 8208.49
    -5 -9 1 801.193
    -5 -9 2 44998.4
    -5 -9 3 49418.5
    -5 -8 -14 41557.9
    -5 -8 -14 38970.1
    -5 -8 -14 44129.1
    -5 -8 -13 13522.1
    -5 -8 -13 13039
    -5 -8 -13 12778.4
    -5 -8 -12 -293.332
    -5 -8 -12 1129.76
    -5 -8 -12 1383.88
    -5 -8 -11 49483.6
    -5 -8 -11 39881.2
    -5 -8 -11 43735.9
    -5 -8 -10 38613.3
    -5 -8 -10 36551.8
    -5 -8 -10 39675.6
    -5 -8 -9 4458.96
    -5 -8 -9 6629.64
    -5 -8 -8 1515.23
    -5 -8 -8 1727.07
    -5 -8 -8 1692.84
    -5 -8 -7 28749.1
    -5 -8 -7 27094.3
    -5 -8 -7 31695.1
    -5 -8 -6 36993.6
    -5 -8 -6 38778.8
    -5 -8 -6 34748.9
    -5 -8 -5 58030.8
    -5 -8 -5 55735.3
    -5 -8 -4 701.969
    -5 -8 -4 -52.6173
    -5 -8 -3 66851.3
    -5 -8 -3 68317
    -5 -8 -2 59775.3
    -5 -8 -2 64337.2
    -5 -8 -1 40281.1
    -5 -8 0 2827.64
    -5 -8 1 57136.9
    -5 -8 2 55078.2
    -5 -8 3 8152.48
    -5 -8 4 1335.89
    -5 -8 5 26339.8
    -5 -7 -16 5466.35
    -5 -7 -15 22656.5
    -5 -7 -14 25098
    -5 -7 -14 26496.6
    -5 -7 -14 25237.2
    -5 -7 -13 1520.88
    -5 -7 -13 1137.36
    -5 -7 -13 643
    -5 -7 -12 37494.9
    -5 -7 -12 31865.9
    -5 -7 -12 36056.5
    -5 -7 -11 68115.1
    -5 -7 -11 63863.3
    -5 -7 -11 73533.2
    -5 -7 -10 29081
    -5 -7 -10 25397.3
    -5 -7 -10 29370.7
    -5 -7 -9 8212.54
    -5 -7 -9 6198.09
    -5 -7 -9 7426.85
    -5 -7 -8 1266.29
    -5 -7 -8 940.541
    -5 -7 -8 292.676
    -5 -7 -8 1064.92
    -5 -7 -7 65272.2
    -5 -7 -7 59523.3
    -5 -7 -7 60705.6
    -5 -7 -6 50718.2
    -5 -7 -6 59899.9
    -5 -7 -6 53041
    -5 -7 -5 3048.54
    -5 -7 -5 4575.54
    -5 -7 -5 2676.94
    -5 -7 -5 2599.3
    -5 -7 -4 10652.9
    -5 -7 -4 9672.82
    -5 -7 -3 72322.8
    -5 -7 -3 71838.5
    -5 -7 -2 114431
    -5 -7 -2 112626
    -5 -7 -1 26.5848
    -5 -7 -1 878.431
    -5 -7 0 34674.6
    -5 -7 1 98140
    -5 -7 2 78112.1
    -5 -7 3 12995.4
    -5 -7 4 1552.67
    -5 -7 5 38827.8
    -5 -7 6 32629.9
    -5 -6 -16 9833.92
    -5 -6 -15 12472.1
    -5 -6 -15 13071.7
    -5 -6 -14 3477.34
    -5 -6 -14 4421.59
    -5 -6 -14 7297.75
    -5 -6 -13 7666.65
    -5 -6 -13 8734.8
    -5 -6 -13 9683.76
    -5 -6 -12 37853.4
    -5 -6 -12 32864.6
    -5 -6 -12 41126
    -5 -6 -11 54948
    -5 -6 -11 61408.6
    -5 -6 -11 64546.8
    -5 -6 -10 13475.8
    -5 -6 -10 16339
    -5 -6 -10 11073.6
    -5 -6 -9 40832
    -5 -6 -9 34939.6
    -5 -6 -9 32528.7
    -5 -6 -8 127285
    -5 -6 -8 136775
    -5 -6 -8 136035
    -5 -6 -8 140901
    -5 -6 -7 45438.6
    -5 -6 -7 47206.1
    -5 -6 -7 43206
    -5 -6 -6 8954.32
    -5 -6 -6 10123.5
    -5 -6 -6 10002.3
    -5 -6 -6 10821.6
    -5 -6 -5 3394.33
    -5 -6 -5 3974.01
    -5 -6 -5 3488.35
    -5 -6 -5 3058.61
    -5 -6 -4 89557.3
    -5 -6 -4 86529.2
    -5 -6 -3 58659.7
    -5 -6 -3 58075.4
    -5 -6 -2 22190.7
    -5 -6 -2 23680.2
    -5 -6 -1 2285.18
    -5 -6 -1 1582.44
    -5 -6 0 96580.4
    -5 -6 0 87752.1
    -5 -6 1 126613
    -5 -6 2 13827
    -5 -6 3 5190.16
    -5 -6 4 98381.9
    -5 -6 5 51031.9
    -5 -6 6 8394.38
    -5 -6 7 3220.63
    -5 -5 -14 -433.657
    -5 -5 -14 -915.109
    -5 -5 -14 -96.3097
    -5 -5 -13 12988.3
    -5 -5 -13 14494.8
    -5 -5 -13 12043.2
    -5 -5 -12 48161.8
    -5 -5 -12 44921.4
    -5 -5 -12 43177.8
    -5 -5 -11 20990.8
    -5 -5 -11 20430.9
    -5 -5 -11 25270.8
    -5 -5 -10 13060
    -5 -5 -10 14420.8
    -5 -5 -10 12946
    -5 -5 -9 40713.2
    -5 -5 -9 36822.5
    -5 -5 -9 34658.3
    -5 -5 -9 37884.5
    -5 -5 -8 104536
    -5 -5 -8 104301
    -5 -5 -8 109039
    -5 -5 -7 29916.1
    -5 -5 -7 26867.6
    -5 -5 -7 30142.2
    -5 -5 -6 11082.3
    -5 -5 -6 9407.57
    -5 -5 -6 8928.11
    -5 -5 -6 8587.62
    -5 -5 -5 43813.7
    -5 -5 -5 51047.6
    -5 -5 -5 46202.2
    -5 -5 -5 42514.6
    -5 -5 -4 117020
    -5 -5 -4 122279
    -5 -5 -4 125886
    -5 -5 -3 41188.1
    -5 -5 -3 45545.9
    -5 -5 -2 506.979
    -5 -5 -2 1164.29
    -5 -5 -1 31333.7
    -5 -5 -1 32031.7
    -5 -5 0 72154.6
    -5 -5 0 77683.6
    -5 -5 1 52298.1
    -5 -5 2 16326.7
    -5 -5 3 37404.4
    -5 -5 4 99061.9
    -5 -5 5 42973.5
    -5 -5 6 698.26
    -5 -5 7 45089.6
    -5 -5 8 35079.7
    -5 -4 -14 1010.52
    -5 -4 -13 19332.8
    -5 -4 -13 19265.6
    -5 -4 -12 23991.9
    -5 -4 -12 18891.9
    -5 -4 -11 3216.37
    -5 -4 -11 2447.94
    -5 -4 -10 19199.8
    -5 -4 -10 23283.1
    -5 -4 -9 84694
    -5 -4 -9 87705.3
    -5 -4 -9 78732.3
    -5 -4 -8 57233.8
    -5 -4 -8 54827.4
    -5 -4 -8 60289.4
    -5 -4 -7 2033.3
    -5 -4 -7 1405.57
    -5 -4 -7 3097.08
    -5 -4 -7 2759.51
    -5 -4 -6 47938.2
    -5 -4 -6 46684.5
    -5 -4 -6 44933.5
    -5 -4 -6 42059.7
    -5 -4 -5 201778
    -5 -4 -5 209493
    -5 -4 -5 212659
    -5 -4 -5 230736
    -5 -4 -4 62135.2
    -5 -4 -4 65344.5
    -5 -4 -4 62651.7
    -5 -4 -4 59872.4
    -5 -4 -3 7044.68
    -5 -4 -3 6188.15
    -5 -4 -2 14874.9
    -5 -4 -2 12868.2
    -5 -4 -1 96753.5
    -5 -4 -1 101473
    -5 -4 0 64132.7
    -5 -4 1 18664.8
    -5 -4 1 20647
    -5 -4 2 39775.3
    -5 -4 3 51731.8
    -5 -4 4 89353.7
    -5 -4 5 8390.16
    -5 -4 6 31944.5
    -5 -4 7 76150.7
    -5 -4 8 22647.8
    -5 -4 8 27278.1
    -5 -4 8 25065.7
    -5 -4 9 2014.51
    -5 -4 9 1965.28
    -5 -4 9 1249.27
    -5 -3 -14 2343.06
    -5 -3 -13 14655.6
    -5 -3 -13 18384.7
    -5 -3 -12 3442.72
    -5 -3 -12 3635.38
    -5 -3 -11 6462.45
    -5 -3 -11 8932.59
    -5 -3 -10 39655.2
    -5 -3 -10 37843.2
    -5 -3 -9 33120.5
    -5 -3 -9 35079.3
    -5 -3 -9 32225.6
    -5 -3 -8 40387.8
    -5 -3 -8 42273.8
    -5 -3 -8 40856.7
    -5 -3 -7 16132.4
    -5 -3 -7 16443.1
    -5 -3 -7 20545.3
    -5 -3 -7 16962.3
    -5 -3 -6 160944
    -5 -3 -6 161768
    -5 -3 -6 163682
    -5 -3 -6 167453
    -5 -3 -5 81459
    -5 -3 -5 77122.9
    -5 -3 -5 84298.2
    -5 -3 -5 79866.9
    -5 -3 -5 85943.5
    -5 -3 -4 35286.4
    -5 -3 -4 35951.9
    -5 -3 -4 39035.5
    -5 -3 -4 44996.3
    -5 -3 -4 37444.6
    -5 -3 -3 22054.6
    -5 -3 -3 21555.7
    -5 -3 -2 52547.7
    -5 -3 -2 51674
    -5 -3 -1 73863.4
    -5 -3 -1 75085.6
    -5 -3 0 27915.9
    -5 -3 1 20674.5
    -5 -3 1 17733.8
    -5 -3 2 64963.9
    -5 -3 2 69956.2
    -5 -3 3 44186.7
    -5 -3 4 50987.5
    -5 -3 5 14492.8
    -5 -3 5 14078.3
    -5 -3 6 68025.5
    -5 -3 6 66859.6
    -5 -3 6 64495.4
    -5 -3 7 75248.3
    -5 -3 7 74927.2
    -5 -3 7 75834.9
    -5 -3 7 73613.9
    -5 -3 8 7818.35
    -5 -3 8 6402.7
    -5 -3 8 9896.05
    -5 -3 8 6045.87
    -5 -3 9 809.11
    -5 -3 9 418.334
    -5 -3 9 163.076
    -5 -3 10 26688.6
    -5 -3 10 29696.9
    -5 -2 -14 21079.5
    -5 -2 -13 11308.5
    -5 -2 -12 -254.376
    -5 -2 -12 -41.5461
    -5 -2 -11 19374.1
    -5 -2 -11 18632.4
    -5 -2 -10 29658.6
    -5 -2 -10 31672.6
    -5 -2 -9 21588.6
    -5 -2 -9 26674.3
    -5 -2 -9 22916
    -5 -2 -8 1187.71
    -5 -2 -8 615.39
    -5 -2 -8 615.45
    -5 -2 -7 51504.7
    -5 -2 -7 49164.2
    -5 -2 -7 56437.4
    -5 -2 -7 51417.7
    -5 -2 -6 114875
    -5 -2 -6 113342
    -5 -2 -6 104918
    -5 -2 -6 109443
    -5 -2 -5 92260.8
    -5 -2 -5 91290.2
    -5 -2 -5 91133
    -5 -2 -5 87401.6
    -5 -2 -4 2601.92
    -5 -2 -4 1858.4
    -5 -2 -4 2887.98
    -5 -2 -4 3042.98
    -5 -2 -3 120493
    -5 -2 -3 112560
    -5 -2 -3 119722
    -5 -2 -3 116800
    -5 -2 -3 128272
    -5 -2 -2 190926
    -5 -2 -2 203419
    -5 -2 -2 201588
    -5 -2 -1 70819.7
    -5 -2 -1 70528.8
    -5 -2 0 6875.6
    -5 -2 0 9423.69
    -5 -2 1 35382.8
    -5 -2 1 36590.8
    -5 -2 2 126090
    -5 -2 2 142390
    -5 -2 3 49863.8
    -5 -2 3 44246.4
    -5 -2 4 723.884
    -5 -2 4 1174.09
    -5 -2 4 264.819
    -5 -2 4 1210.22
    -5 -2 5 41150.3
    -5 -2 5 40019.4
    -5 -2 5 40698.5
    -5 -2 5 36813.9
    -5 -2 6 107120
    -5 -2 6 103412
    -5 -2 6 106050
    -5 -2 6 107112
    -5 -2 7 59580
    -5 -2 7 59954.8
    -5 -2 7 61775
    -5 -2 7 57133.7
    -5 -2 8 947.813
    -5 -2 8 1150.81
    -5 -2 8 3166.58
    -5 -2 8 1807.04
    -5 -2 9 25315.8
    -5 -2 9 30653.4
    -5 -2 9 27294.1
    -5 -2 9 28447.5
    -5 -2 10 53796.1
    -5 -2 10 69159.5
    -5 -1 -14 23555.2
    -5 -1 -13 -283.487
    -5 -1 -12 15864.1
    -5 -1 -11 23099.3
    -5 -1 -11 19341
    -5 -1 -10 27696.5
    -5 -1 -10 26549.1
    -5 -1 -9 918.14
    -5 -1 -9 286.077
    -5 -1 -9 7.661
    -5 -1 -8 6163.48
    -5 -1 -8 8443.01
    -5 -1 -8 6458.74
    -5 -1 -7 32555
    -5 -1 -7 39490.5
    -5 -1 -7 32226.5
    -5 -1 -6 56026.4
    -5 -1 -6 53630.7
    -5 -1 -6 53862.2
    -5 -1 -6 56009.3
    -5 -1 -5 1389.98
    -5 -1 -5 1151.31
    -5 -1 -5 1720.77
    -5 -1 -5 1612.22
    -5 -1 -4 99305.5
    -5 -1 -4 94160.9
    -5 -1 -4 91791.3
    -5 -1 -4 92602.4
    -5 -1 -3 165876
    -5 -1 -3 179145
    -5 -1 -3 178904
    -5 -1 -3 181592
    -5 -1 -2 140178
    -5 -1 -2 130083
    -5 -1 -1 2252.61
    -5 -1 0 72271
    -5 -1 0 65524.3
    -5 -1 0 75252.2
    -5 -1 1 218291
    -5 -1 1 211851
    -5 -1 1 218472
    -5 -1 2 51089.7
    -5 -1 2 47419.3
    -5 -1 2 56172.6
    -5 -1 2 53691.2
    -5 -1 3 2259.32
    -5 -1 3 1480.63
    -5 -1 3 1049.82
    -5 -1 3 2410.36
    -5 -1 4 19202.6
    -5 -1 4 19304.7
    -5 -1 4 18775.8
    -5 -1 4 18295.1
    -5 -1 5 66706.3
    -5 -1 5 64248.7
    -5 -1 5 68603.8
    -5 -1 5 67404.6
    -5 -1 6 45601.7
    -5 -1 6 49854.2
    -5 -1 6 49577.1
    -5 -1 6 51980.3
    -5 -1 7 9731.75
    -5 -1 7 7811.11
    -5 -1 7 8770.18
    -5 -1 7 9408.94
    -5 -1 8 26103.2
    -5 -1 8 24111.9
    -5 -1 8 25742.1
    -5 -1 8 24965.6
    -5 -1 9 54097.1
    -5 -1 9 58134.6
    -5 -1 10 37647.7
    -5 0 -14 5121.59
    -5 0 -13 647.264
    -5 0 -12 28453.6
    -5 0 -11 22030.8
    -5 0 -10 5253.64
    -5 0 -9 1644.94
    -5 0 -9 996.481
    -5 0 -9 600.199
    -5 0 -8 31013.7
    -5 0 -8 25356.7
    -5 0 -8 26495.1
    -5 0 -7 42761.2
    -5 0 -7 43463.9
    -5 0 -7 43652.8
    -5 0 -7 40816.1
    -5 0 -6 626.123
    -5 0 -6 778.967
    -5 0 -6 411.907
    -5 0 -6 988.568
    -5 0 -6 142.522
    -5 0 -5 1951.9
    -5 0 -5 2633
    -5 0 -5 2069.98
    -5 0 -5 1440.21
    -5 0 -5 3111.99
    -5 0 -4 124342
    -5 0 -4 132169
    -5 0 -4 121708
    -5 0 -4 116741
    -5 0 -3 129805
    -5 0 -3 116127
    -5 0 -3 115369
    -5 0 -3 110870
    -5 0 -2 50706.9
    -5 0 -2 51660.1
    -5 0 -2 52649.6
    -5 0 -2 49697
    -5 0 -1 24859
    -5 0 -1 25722.3
    -5 0 0 158562
    -5 0 1 139654
    -5 0 1 136983
    -5 0 1 135691
    -5 0 2 23476.8
    -5 0 2 20480.5
    -5 0 2 21745.2
    -5 0 3 2661.76
    -5 0 3 3112.57
    -5 0 3 3115.03
    -5 0 3 3489.5
    -5 0 4 85267.6
    -5 0 4 84598.9
    -5 0 4 86147.9
    -5 0 5 48835.8
    -5 0 5 47903
    -5 0 6 15112.6
    -5 0 6 13190.1
    -5 0 6 13212.9
    -5 0 7 428.843
    -5 0 7 1192.75
    -5 0 7 1065.71
    -5 0 8 50178.8
    -5 0 8 53005.6
    -5 0 8 45699.4
    -5 0 9 57567
    -5 0 9 58872.5
    -5 0 10 17346.4
    -5 1 -12 24628.2
    -5 1 -11 24590.4
    -5 1 -10 914.248
    -5 1 -9 85227.8
    -5 1 -9 82860.3
    -5 1 -9 80535.7
    -5 1 -8 30604
    -5 1 -8 31098.1
    -5 1 -8 32789.6
    -5 1 -8 34079.9
    -5 1 -7 7118.55
    -5 1 -7 5927.04
    -5 1 -7 7556.84
    -5 1 -7 4597.07
    -5 1 -6 3138.63
    -5 1 -6 3985.75
    -5 1 -6 2059.8
    -5 1 -6 2011.97
    -5 1 -5 10731.2
    -5 1 -5 12025
    -5 1 -5 12388.6
    -5 1 -5 12766.6
    -5 1 -4 142311
    -5 1 -4 151420
    -5 1 -4 154402
    -5 1 -4 141276
    -5 1 -3 5142.12
    -5 1 -3 5201.91
    -5 1 -3 5939.54
    -5 1 -3 6483.2
    -5 1 -2 375.855
    -5 1 -2 -20.472
    -5 1 -2 41.5945
    -5 1 -2 97.933
    -5 1 -1 63852.7
    -5 1 -1 70390.9
    -5 1 -1 60375.6
    -5 1 -1 70762.9
    -5 1 0 185216
    -5 1 1 220027
    -5 1 1 217696
    -5 1 2 3243.48
    -5 1 2 4245.57
    -5 1 3 109267
    -5 1 3 121814
    -5 1 3 118773
    -5 1 4 109103
    -5 1 4 117684
    -5 1 4 108044
    -5 1 5 25841.8
    -5 1 5 26935.2
    -5 1 5 25294.5
    -5 1 6 36.1602
    -5 1 6 139.517
    -5 1 6 276.223
    -5 1 7 26855
    -5 1 7 25747.7
    -5 1 7 20003.8
    -5 1 8 65264.2
    -5 1 8 58229
    -5 1 8 72108.3
    -5 1 9 22188.1
    -5 1 9 18604.7
    -5 1 10 517.185
    -5 2 -11 585.836
    -5 2 -10 18557.7
    -5 2 -9 74321.8
    -5 2 -9 71751.9
    -5 2 -8 45770.3
    -5 2 -8 41553.3
    -5 2 -7 7276.9
    -5 2 -7 7306.91
    -5 2 -7 5418.14
    -5 2 -6 13865.6
    -5 2 -6 11915.8
    -5 2 -6 13915.8
    -5 2 -6 11662
    -5 2 -6 10241.2
    -5 2 -5 30184.6
    -5 2 -5 31751.7
    -5 2 -5 31455.4
    -5 2 -5 34527.5
    -5 2 -4 76526.5
    -5 2 -4 73131.2
    -5 2 -4 70305.2
    -5 2 -4 77867
    -5 2 -3 335.966
    -5 2 -3 390.538
    -5 2 -3 247.978
    -5 2 -3 -310.643
    -5 2 -2 2961.27
    -5 2 -2 2941.59
    -5 2 -2 2981.79
    -5 2 -2 3103.95
    -5 2 -1 78493.8
    -5 2 -1 77340.1
    -5 2 -1 77518.1
    -5 2 0 136609
    -5 2 0 116420
    -5 2 0 131827
    -5 2 1 7061.99
    -5 2 1 6353.26
    -5 2 2 117042
    -5 2 2 130345
    -5 2 3 124992
    -5 2 3 116394
    -5 2 3 110517
    -5 2 4 105068
    -5 2 4 104418
    -5 2 4 101530
    -5 2 5 10175.3
    -5 2 5 10862.5
    -5 2 5 11601.2
    -5 2 6 35983.9
    -5 2 6 39284.6
    -5 2 6 44909.4
    -5 2 7 86203.6
    -5 2 7 91572.8
    -5 2 7 86863.4
    -5 2 8 51954.5
    -5 2 8 56755.3
    -5 2 9 3545.13
    -5 2 9 5053.92
    -5 2 10 3615.71
    -5 3 -12 4555.18
    -5 3 -11 1445.31
    -5 3 -10 47108
    -5 3 -9 47684.3
    -5 3 -9 47858.7
    -5 3 -8 13882.9
    -5 3 -8 15094.7
    -5 3 -7 5925.01
    -5 3 -7 4387.14
    -5 3 -6 92696
    -5 3 -6 92140.5
    -5 3 -5 90815.5
    -5 3 -5 75898.3
    -5 3 -5 76223.2
    -5 3 -5 85483.3
    -5 3 -5 78487.7
    -5 3 -4 10354.3
    -5 3 -4 11022.2
    -5 3 -4 12248.4
    -5 3 -4 10607.5
    -5 3 -4 10277.2
    -5 3 -3 21865.1
    -5 3 -3 24253.5
    -5 3 -3 25407.6
    -5 3 -3 23563.8
    -5 3 -2 12426.6
    -5 3 -2 11457.3
    -5 3 -2 12425.9
    -5 3 -2 13736.4
    -5 3 -1 58806.7
    -5 3 -1 65854.5
    -5 3 -1 66611
    -5 3 -1 65890.3
    -5 3 0 26660.8
    -5 3 0 27767.2
    -5 3 0 25529
    -5 3 0 24674.7
    -5 3 0 31506.4
    -5 3 1 15631.6
    -5 3 1 14893.5
    -5 3 1 14681.1
    -5 3 2 77963.2
    -5 3 2 75921.9
    -5 3 3 162299
    -5 3 3 167392
    -5 3 3 150949
    -5 3 4 48285.9
    -5 3 4 42349.3
    -5 3 4 44291.4
    -5 3 5 20441.6
    -5 3 5 21115.6
    -5 3 5 24808.6
    -5 3 6 133928
    -5 3 6 150962
    -5 3 6 142430
    -5 3 7 133644
    -5 3 7 151936
    -5 3 7 135927
    -5 3 8 18586.1
    -5 3 8 19156.9
    -5 3 9 8537.64
    -5 3 9 8296
    -5 3 10 20362.3
    -5 4 -12 3122.27
    -5 4 -11 11135.6
    -5 4 -10 17702.4
    -5 4 -9 27798.1
    -5 4 -9 25329.8
    -5 4 -8 2654.26
    -5 4 -8 2160.05
    -5 4 -7 59874.8
    -5 4 -7 59896.7
    -5 4 -6 63967
    -5 4 -6 60317.8
    -5 4 -5 17529.7
    -5 4 -5 18274.3
    -5 4 -5 20370.3
    -5 4 -4 62.9699
    -5 4 -4 -8.53255
    -5 4 -4 159.814
    -5 4 -4 576.562
    -5 4 -3 13377.5
    -5 4 -3 13116.7
    -5 4 -3 12185
    -5 4 -2 91126.4
    -5 4 -2 102161
    -5 4 -2 93546.1
    -5 4 -2 94340.3
    -5 4 -1 15102.5
    -5 4 -1 14027.3
    -5 4 -1 13629.4
    -5 4 -1 12841
    -5 4 0 4564.96
    -5 4 0 4180.21
    -5 4 0 4004.64
    -5 4 0 3224.28
    -5 4 0 4063.07
    -5 4 0 4242.98
    -5 4 1 12844.7
    -5 4 1 13633.5
    -5 4 1 11749.6
    -5 4 1 10160.5
    -5 4 1 13059.6
    -5 4 2 101512
    -5 4 2 99723.4
    -5 4 2 98256.5
    -5 4 3 64058.7
    -5 4 3 66815.7
    -5 4 4 675.702
    -5 4 4 647.799
    -5 4 5 66561.3
    -5 4 5 69158.5
    -5 4 6 109264
    -5 4 6 122643
    -5 4 7 13170.4
    -5 4 7 15207.7
    -5 4 8 -795.948
    -5 4 8 1362.3
    -5 4 9 40229.2
    -5 4 9 31568.6
    -5 4 10 72975.9
    -5 5 -11 6699.13
    -5 5 -10 22263
    -5 5 -9 2287.05
    -5 5 -8 8580.73
    -5 5 -8 11525.1
    -5 5 -7 36828.1
    -5 5 -7 36054.9
    -5 5 -6 62433.3
    -5 5 -6 60412.8
    -5 5 -5 28654.1
    -5 5 -5 30195.6
    -5 5 -4 25481.3
    -5 5 -4 26653.8
    -5 5 -4 23738.6
    -5 5 -3 115298
    -5 5 -3 115141
    -5 5 -3 118775
    -5 5 -2 42648.4
    -5 5 -2 47416.6
    -5 5 -2 48692.3
    -5 5 -1 1391.86
    -5 5 -1 630.45
    -5 5 -1 631.834
    -5 5 -1 1769.11
    -5 5 0 11066.3
    -5 5 0 10033.5
    -5 5 0 11786.8
    -5 5 0 11506.5
    -5 5 0 11778.6
    -5 5 1 37964.2
    -5 5 1 35737.1
    -5 5 1 39377.5
    -5 5 1 37951.4
    -5 5 2 47464.3
    -5 5 2 50030.5
    -5 5 2 48550.1
    -5 5 3 16704.2
    -5 5 3 15854.2
    -5 5 4 44402.7
    -5 5 4 43884.5
    -5 5 4 40813.6
    -5 5 5 28559.7
    -5 5 5 37464.9
    -5 5 6 73793.8
    -5 5 6 67889
    -5 5 7 69566.5
    -5 5 7 69306.1
    -5 5 8 44861.5
    -5 5 8 43013.8
    -5 5 9 111676
    -5 5 9 105406
    -5 5 10 27703.5
    -5 6 -10 1984.38
    -5 6 -9 3380.73
    -5 6 -8 19282.2
    -5 6 -8 23591.2
    -5 6 -7 28025.9
    -5 6 -7 31401.7
    -5 6 -6 2692.69
    -5 6 -6 2526.98
    -5 6 -5 15516.6
    -5 6 -5 11088
    -5 6 -4 106984
    -5 6 -4 108946
    -5 6 -4 122534
    -5 6 -3 70538.4
    -5 6 -3 71977
    -5 6 -3 74931.2
    -5 6 -2 28145
    -5 6 -2 33960.6
    -5 6 -2 33613.5
    -5 6 -1 3652.42
    -5 6 -1 3480.36
    -5 6 -1 5553.91
    -5 6 0 54988.8
    -5 6 0 56543
    -5 6 0 58111.6
    -5 6 0 56791.5
    -5 6 1 49191.1
    -5 6 1 45756.9
    -5 6 1 50413.2
    -5 6 1 45323.9
    -5 6 2 11979.8
    -5 6 2 15053
    -5 6 2 12394.7
    -5 6 3 1499.59
    -5 6 3 2591.74
    -5 6 3 3541.28
    -5 6 4 24417
    -5 6 4 31167.1
    -5 6 4 25852.1
    -5 6 5 76512.5
    -5 6 5 75468.4
    -5 6 6 22291.5
    -5 6 6 16433.1
    -5 6 7 10820
    -5 6 7 9937.29
    -5 6 8 63312.2
    -5 6 8 58696.5
    -5 6 9 106161
    -5 6 9 102364
    -5 6 10 19174.8
    -5 7 -9 15749.5
    -5 7 -8 8068.04
    -5 7 -7 2710.46
    -5 7 -7 1274.57
    -5 7 -6 749.21
    -5 7 -6 650.573
    -5 7 -5 22657.7
    -5 7 -5 26324.9
    -5 7 -4 52773.6
    -5 7 -4 57460.1
    -5 7 -3 46295.3
    -5 7 -3 47637.5
    -5 7 -3 48565.2
    -5 7 -2 1116.18
    -5 7 -2 1917.21
    -5 7 -2 1229.21
    -5 7 -1 58372.6
    -5 7 -1 49727.7
    -5 7 -1 58485.9
    -5 7 0 81304.1
    -5 7 0 82582.5
    -5 7 0 79543
    -5 7 1 39984.2
    -5 7 1 35280.5
    -5 7 1 34733.3
    -5 7 1 34230.7
    -5 7 2 1215.69
    -5 7 2 1033.4
    -5 7 2 605.963
    -5 7 3 38850.9
    -5 7 3 39681.3
    -5 7 3 36033.6
    -5 7 4 45095.8
    -5 7 4 43708.4
    -5 7 4 42107.2
    -5 7 5 3784.11
    -5 7 5 1921.15
    -5 7 5 2626.51
    -5 7 6 683.328
    -5 7 6 262.913
    -5 7 7 17087.4
    -5 7 7 15890.9
    -5 7 8 93530.8
    -5 7 8 76411.4
    -5 7 9 25516.9
    -5 7 9 25608.5
    -5 7 10 838.495
    -5 8 -8 10996.2
    -5 8 -7 859.933
    -5 8 -6 8334.5
    -5 8 -6 6528.64
    -5 8 -5 17772.7
    -5 8 -5 17001
    -5 8 -4 29426.2
    -5 8 -4 34167
    -5 8 -3 872.478
    -5 8 -3 627.06
    -5 8 -2 23429.4
    -5 8 -2 20566.9
    -5 8 -2 23174.5
    -5 8 -1 59537.9
    -5 8 -1 60677.2
    -5 8 -1 65420.2
    -5 8 0 75170.1
    -5 8 0 73021.4
    -5 8 0 71379.8
    -5 8 1 1054.56
    -5 8 1 491.535
    -5 8 1 1556.52
    -5 8 1 47.1344
    -5 8 2 19635.9
    -5 8 2 18800.8
    -5 8 2 14693.9
    -5 8 2 16778.5
    -5 8 3 56817.3
    -5 8 3 57456.9
    -5 8 3 64419.1
    -5 8 4 46290.6
    -5 8 4 49194
    -5 8 4 46811.9
    -5 8 5 2079.2
    -5 8 5 1865.21
    -5 8 5 2140.97
    -5 8 6 10844.1
    -5 8 6 10448.4
    -5 8 6 10970.7
    -5 8 7 21651.5
    -5 8 7 18896.3
    -5 8 7 22752.5
    -5 8 8 35004.2
    -5 8 8 30102.4
    -5 8 9 6961.23
    -5 8 9 3804.16
    -5 8 10 9275.46
    -5 9 -7 812.998
    -5 9 -6 6237.08
    -5 9 -5 13068.3
    -5 9 -5 11192.2
    -5 9 -4 493.58
    -5 9 -4 148.713
    -5 9 -3 2577.41
    -5 9 -3 2506.41
    -5 9 -2 32953
    -5 9 -2 33359.3
    -5 9 -2 31024.2
    -5 9 -1 37927.7
    -5 9 -1 33250.2
    -5 9 -1 38358
    -5 9 0 13712.2
    -5 9 0 7971.88
    -5 9 0 13455
    -5 9 1 1044.38
    -5 9 1 1147.6
    -5 9 1 1571.06
    -5 9 2 62699.2
    -5 9 2 59663.4
    -5 9 2 61727.5
    -5 9 3 95181.2
    -5 9 3 90736.9
    -5 9 3 92028.6
    -5 9 4 13836.1
    -5 9 4 14657.1
    -5 9 5 -139.551
    -5 9 5 193.467
    -5 9 5 -309.708
    -5 9 6 25240.3
    -5 9 6 24857.7
    -5 9 6 27736.4
    -5 9 7 32444.8
    -5 9 7 38633.3
    -5 9 7 34382.4
    -5 9 8 959.512
    -5 9 8 2136.77
    -5 9 8 2617.54
    -5 9 9 -775.186
    -5 9 9 210.208
    -5 9 9 98.7858
    -5 10 -5 5302.03
    -5 10 -4 1721.3
    -5 10 -4 1726.35
    -5 10 -3 5343.03
    -5 10 -3 2272.3
    -5 10 -2 33040.3
    -5 10 -2 36539.2
    -5 10 -1 6102.95
    -5 10 -1 9892.44
    -5 10 -1 10314.2
    -5 10 0 225.128
    -5 10 0 1679.49
    -5 10 0 1115.62
    -5 10 1 29403.5
    -5 10 1 30938.8
    -5 10 1 31614
    -5 10 2 59205
    -5 10 2 67690.5
    -5 10 2 63964.7
    -5 10 3 44335.6
    -5 10 3 51372.5
    -5 10 3 54259.7
    -5 10 4 1071.06
    -5 10 4 394.986
    -5 10 5 38528.7
    -5 10 5 33206
    -5 10 5 40915.4
    -5 10 6 55523.4
    -5 10 6 51943.1
    -5 10 6 55376.7
    -5 10 7 21148.5
    -5 10 7 19833.6
    -5 10 7 20850.5
    -5 10 8 -1684.09
    -5 10 8 -712.491
    -5 10 8 92.3313
    -5 10 9 8855.09
    -5 10 9 9081.38
    -5 11 -3 11366.8
    -5 11 -3 11310.4
    -5 11 -2 14175.1
    -5 11 -2 13343.7
    -5 11 -1 112.671
    -5 11 -1 296.285
    -5 11 0 13068.5
    -5 11 0 9450.82
    -5 11 0 10904.1
    -5 11 1 21702.9
    -5 11 1 23209.6
    -5 11 1 22357.9
    -5 11 2 20653.4
    -5 11 2 25296.9
    -5 11 2 23366
    -5 11 3 8448.34
    -5 11 3 8835.22
    -5 11 3 8476.85
    -5 11 4 25785.7
    -5 11 4 22127.4
    -5 11 4 22223.8
    -5 11 5 46184.6
    -5 11 5 46307.5
    -5 11 6 34144.6
    -5 11 6 40367.3
    -5 11 7 2569.06
    -5 11 7 4415.8
    -5 11 8 8793.97
    -5 11 8 6107.04
    -5 11 9 19991.9
    -5 11 9 21716.1
    -5 12 -1 4794.24
    -5 12 0 10571.4
    -5 12 1 10415
    -5 12 1 9879.37
    -5 12 2 3393.84
    -5 12 2 3844.45
    -5 12 3 4711.9
    -5 12 3 6107.7
    -5 12 3 7696.3
    -5 12 4 17071.8
    -5 12 4 19016.8
    -5 12 4 24412.3
    -5 12 5 29524.9
    -5 12 5 34705.9
    -5 12 6 22988.3
    -5 12 7 1266.58
    -5 12 8 27191.3
    -4 -14 -9 533.331
    -4 -14 -8 19405.9
    -4 -14 -7 40774.4
    -4 -14 -7 34899.1
    -4 -14 -6 27846.6
    -4 -14 -6 23921.8
    -4 -14 -6 19768.2
    -4 -14 -5 2795.08
    -4 -13 -10 1798.56
    -4 -13 -10 39.3584
    -4 -13 -9 18952
    -4 -13 -9 19205.2
    -4 -13 -8 45298.2
    -4 -13 -8 56964.1
    -4 -13 -7 18567.2
    -4 -13 -7 17070.8
    -4 -13 -7 17872.4
    -4 -13 -6 1128.58
    -4 -13 -6 367.531
    -4 -13 -6 1344.73
    -4 -13 -5 13980.2
    -4 -13 -5 11721
    -4 -13 -4 46969.9
    -4 -13 -3 40165.7
    -4 -13 -2 1184.99
    -4 -12 -12 42248.3
    -4 -12 -11 5054.61
    -4 -12 -11 2352.46
    -4 -12 -10 7236.19
    -4 -12 -10 5187.42
    -4 -12 -9 54305.2
    -4 -12 -9 53782.6
    -4 -12 -8 62517.8
    -4 -12 -8 50543.1
    -4 -12 -8 55414.1
    -4 -12 -7 10419.2
    -4 -12 -7 13105.8
    -4 -12 -7 14069.4
    -4 -12 -6 3022.33
    -4 -12 -6 2683.66
    -4 -12 -6 3280.87
    -4 -12 -5 37322.1
    -4 -12 -5 46226.2
    -4 -12 -4 40179.9
    -4 -12 -4 40310
    -4 -12 -3 18573.4
    -4 -12 -2 2912.1
    -4 -12 -1 37437.3
    -4 -12 0 46923.8
    -4 -11 -14 20148.5
    -4 -11 -13 33275
    -4 -11 -12 14242.8
    -4 -11 -12 22065
    -4 -11 -11 110.363
    -4 -11 -11 695.928
    -4 -11 -10 43656.5
    -4 -11 -10 45396
    -4 -11 -9 69834.9
    -4 -11 -9 87489.9
    -4 -11 -8 17764.6
    -4 -11 -8 24308.6
    -4 -11 -8 20027.7
    -4 -11 -7 84.6308
    -4 -11 -7 -140.885
    -4 -11 -7 -858.754
    -4 -11 -6 57685.3
    -4 -11 -6 51259.8
    -4 -11 -6 60704.6
    -4 -11 -5 63791
    -4 -11 -5 76800
    -4 -11 -4 28802.2
    -4 -11 -4 33952.4
    -4 -11 -3 269.219
    -4 -11 -3 821.374
    -4 -11 -2 35837
    -4 -11 -1 71668.5
    -4 -11 0 25441.5
    -4 -11 1 436.762
    -4 -11 2 34049.6
    -4 -10 -15 7181.28
    -4 -10 -14 9536.13
    -4 -10 -13 9614.55
    -4 -10 -13 10960.3
    -4 -10 -12 3061.45
    -4 -10 -12 7120.22
    -4 -10 -11 20414.2
    -4 -10 -11 18123.4
    -4 -10 -10 56716.2
    -4 -10 -10 52021.1
    -4 -10 -9 37423.7
    -4 -10 -9 41605
    -4 -10 -8 1391.84
    -4 -10 -8 1155.89
    -4 -10 -8 2080.4
    -4 -10 -7 24048.5
    -4 -10 -7 19837.8
    -4 -10 -7 20459.2
    -4 -10 -6 104988
    -4 -10 -6 112860
    -4 -10 -6 102623
    -4 -10 -5 49578.7
    -4 -10 -5 57510
    -4 -10 -4 3582.67
    -4 -10 -4 2489.14
    -4 -10 -3 30796.1
    -4 -10 -3 30276.6
    -4 -10 -2 37180.9
    -4 -10 -2 32392.4
    -4 -10 -1 39849.7
    -4 -10 0 2894.47
    -4 -10 1 17008.1
    -4 -10 2 71437.9
    -4 -10 3 36401.1
    -4 -9 -15 27566.4
    -4 -9 -15 24697.7
    -4 -9 -14 24850.1
    -4 -9 -14 26680
    -4 -9 -14 28943.4
    -4 -9 -13 4519.81
    -4 -9 -13 6068.96
    -4 -9 -12 126.221
    -4 -9 -12 27.1308
    -4 -9 -12 321.122
    -4 -9 -11 47371
    -4 -9 -11 51443.6
    -4 -9 -11 40528.7
    -4 -9 -10 49515.1
    -4 -9 -10 37852.4
    -4 -9 -10 49524.2
    -4 -9 -9 12082
    -4 -9 -9 11385.3
    -4 -9 -9 8890.74
    -4 -9 -8 5791.85
    -4 -9 -8 3514.87
    -4 -9 -8 5871.54
    -4 -9 -8 5730.13
    -4 -9 -7 58116.6
    -4 -9 -7 55793.3
    -4 -9 -7 54623.1
    -4 -9 -7 45046.9
    -4 -9 -6 157673
    -4 -9 -6 161641
    -4 -9 -6 138271
    -4 -9 -6 162916
    -4 -9 -5 5420.39
    -4 -9 -5 4100.01
    -4 -9 -4 10121.1
    -4 -9 -4 12641.6
    -4 -9 -3 36363.3
    -4 -9 -3 42761.3
    -4 -9 -2 79186.2
    -4 -9 -2 87867.2
    -4 -9 -1 32732.1
    -4 -9 -1 34191
    -4 -9 0 13707.1
    -4 -9 1 43825.4
    -4 -9 2 61146.9
    -4 -9 3 13934.8
    -4 -9 4 833.958
    -4 -9 5 39466.5
    -4 -8 -15 36930.2
    -4 -8 -15 32953.7
    -4 -8 -14 23142.4
    -4 -8 -14 25769.7
    -4 -8 -14 21907.6
    -4 -8 -13 1091.28
    -4 -8 -13 6.35425
    -4 -8 -13 2348.97
    -4 -8 -12 21179.6
    -4 -8 -12 24918
    -4 -8 -12 21837.9
    -4 -8 -11 38558.6
    -4 -8 -11 34524.7
    -4 -8 -11 40040.1
    -4 -8 -10 13073.2
    -4 -8 -10 15624.7
    -4 -8 -10 16583.2
    -4 -8 -9 910.427
    -4 -8 -9 1379.92
    -4 -8 -9 644.979
    -4 -8 -8 14417.1
    -4 -8 -8 12384.9
    -4 -8 -8 12146.7
    -4 -8 -8 12014.2
    -4 -8 -7 56052
    -4 -8 -7 59932.6
    -4 -8 -7 64674.1
    -4 -8 -7 62060.9
    -4 -8 -6 54153.7
    -4 -8 -6 58873
    -4 -8 -6 50528.4
    -4 -8 -6 56260.8
    -4 -8 -5 15283.3
    -4 -8 -5 14617.2
    -4 -8 -5 16347.4
    -4 -8 -4 73115.2
    -4 -8 -4 82391.9
    -4 -8 -4 74705.1
    -4 -8 -3 196115
    -4 -8 -3 189610
    -4 -8 -3 186793
    -4 -8 -2 52894.5
    -4 -8 -2 59425.5
    -4 -8 -1 411.063
    -4 -8 -1 411.668
    -4 -8 0 49856.9
    -4 -8 0 58146.9
    -4 -8 1 81101.5
    -4 -8 2 27376.3
    -4 -8 3 2832.52
    -4 -8 4 13195.2
    -4 -8 5 47826.7
    -4 -8 6 30126.7
    -4 -7 -15 33963.1
    -4 -7 -14 1281.71
    -4 -7 -14 597.396
    -4 -7 -14 81.1554
    -4 -7 -13 21708.3
    -4 -7 -13 23273.3
    -4 -7 -13 26875.5
    -4 -7 -12 53257.7
    -4 -7 -12 55172.9
    -4 -7 -12 55091.8
    -4 -7 -11 35102.7
    -4 -7 -11 39329.6
    -4 -7 -11 37359.5
    -4 -7 -10 2671.39
    -4 -7 -10 3841.37
    -4 -7 -10 2511.01
    -4 -7 -9 8019.56
    -4 -7 -9 8873.23
    -4 -7 -9 6779.41
    -4 -7 -8 104352
    -4 -7 -8 127017
    -4 -7 -8 116847
    -4 -7 -8 120441
    -4 -7 -7 68246.8
    -4 -7 -7 68429.4
    -4 -7 -7 65197
    -4 -7 -7 72754.7
    -4 -7 -6 10479.9
    -4 -7 -6 8156.1
    -4 -7 -6 9086.04
    -4 -7 -6 9557.96
    -4 -7 -5 42286.5
    -4 -7 -5 37481.9
    -4 -7 -5 33833.9
    -4 -7 -5 39864.2
    -4 -7 -5 34375.8
    -4 -7 -4 102315
    -4 -7 -4 112507
    -4 -7 -3 102182
    -4 -7 -3 106931
    -4 -7 -2 23100.4
    -4 -7 -2 22520
    -4 -7 -1 60809.5
    -4 -7 -1 52716.5
    -4 -7 -1 54433.2
    -4 -7 0 118769
    -4 -7 0 116970
    -4 -7 1 41768.3
    -4 -7 2 42171.9
    -4 -7 3 11990.9
    -4 -7 4 94451.1
    -4 -7 5 40602.6
    -4 -7 6 4724.28
    -4 -7 7 14047.7
    -4 -6 -15 4165.52
    -4 -6 -15 4809.15
    -4 -6 -14 8272.31
    -4 -6 -14 4324.54
    -4 -6 -14 8968.3
    -4 -6 -13 57750.4
    -4 -6 -13 56577.1
    -4 -6 -13 48358.9
    -4 -6 -12 66684.7
    -4 -6 -12 58297.8
    -4 -6 -12 63803.3
    -4 -6 -11 11384.2
    -4 -6 -11 7799.77
    -4 -6 -11 9844.52
    -4 -6 -10 32915.4
    -4 -6 -10 30607.7
    -4 -6 -10 33998
    -4 -6 -9 116466
    -4 -6 -9 112692
    -4 -6 -9 116040
    -4 -6 -8 34851.4
    -4 -6 -8 36801.6
    -4 -6 -8 40737
    -4 -6 -8 33658.2
    -4 -6 -7 8183.55
    -4 -6 -7 9156.1
    -4 -6 -7 7499.5
    -4 -6 -7 9926.67
    -4 -6 -6 310.932
    -4 -6 -6 -22.1646
    -4 -6 -6 258.381
    -4 -6 -6 2.21801
    -4 -6 -5 55692
    -4 -6 -5 58999.4
    -4 -6 -5 54233.8
    -4 -6 -5 54849
    -4 -6 -5 60448
    -4 -6 -4 160388
    -4 -6 -4 161159
    -4 -6 -3 36671.2
    -4 -6 -3 34886.7
    -4 -6 -2 34743
    -4 -6 -2 36468.9
    -4 -6 -1 55361.9
    -4 -6 -1 53267
    -4 -6 0 131849
    -4 -6 0 137289
    -4 -6 0 131852
    -4 -6 1 46745.8
    -4 -6 1 51965.5
    -4 -6 1 45603.7
    -4 -6 2 105240
    -4 -6 3 104787
    -4 -6 4 69860.3
    -4 -6 5 31610.2
    -4 -6 6 1562.33
    -4 -6 7 36456.2
    -4 -6 8 52455.4
    -4 -5 -15 -129.676
    -4 -5 -15 479.563
    -4 -5 -14 36691.2
    -4 -5 -14 37600.8
    -4 -5 -13 59017.2
    -4 -5 -13 47182.7
    -4 -5 -13 51977.3
    -4 -5 -12 49803.7
    -4 -5 -12 43379.2
    -4 -5 -12 36306.2
    -4 -5 -11 1464.96
    -4 -5 -11 2803.14
    -4 -5 -11 3222.12
    -4 -5 -10 55689.4
    -4 -5 -10 56213.1
    -4 -5 -10 53758.5
    -4 -5 -9 48443.5
    -4 -5 -9 51352.5
    -4 -5 -9 46838.3
    -4 -5 -9 53757.5
    -4 -5 -8 41157.6
    -4 -5 -8 39739.1
    -4 -5 -8 36446.5
    -4 -5 -8 44125.8
    -4 -5 -7 2941.19
    -4 -5 -7 2714.11
    -4 -5 -7 2781.76
    -4 -5 -7 4336.12
    -4 -5 -6 62003.8
    -4 -5 -6 65803.9
    -4 -5 -6 71508.8
    -4 -5 -6 63006.7
    -4 -5 -5 76817.4
    -4 -5 -5 68567.8
    -4 -5 -5 74402.1
    -4 -5 -5 79839.5
    -4 -5 -5 73606.6
    -4 -5 -4 37309.7
    -4 -5 -4 32893.9
    -4 -5 -4 33498
    -4 -5 -3 583.049
    -4 -5 -3 259.66
    -4 -5 -2 49685.4
    -4 -5 -2 49999.7
    -4 -5 -1 203427
    -4 -5 -1 193697
    -4 -5 0 65486.5
    -4 -5 0 64973.8
    -4 -5 1 499.474
    -4 -5 2 36047.6
    -4 -5 2 43034.9
    -4 -5 3 95985.1
    -4 -5 4 33434.9
    -4 -5 5 1568.43
    -4 -5 6 28939.5
    -4 -5 7 88630.6
    -4 -5 7 99975.8
    -4 -5 8 16206.6
    -4 -5 8 20019.4
    -4 -5 9 322.972
    -4 -5 9 1064.79
    -4 -4 -15 9751.23
    -4 -4 -15 13906.9
    -4 -4 -14 22762.1
    -4 -4 -14 25783
    -4 -4 -13 16851.2
    -4 -4 -13 11838
    -4 -4 -12 8255.03
    -4 -4 -12 11473.1
    -4 -4 -12 8131.91
    -4 -4 -11 48711.1
    -4 -4 -11 49943.9
    -4 -4 -11 46426.1
    -4 -4 -10 162593
    -4 -4 -10 149318
    -4 -4 -10 156199
    -4 -4 -9 143427
    -4 -4 -9 134754
    -4 -4 -9 151850
    -4 -4 -9 140598
    -4 -4 -8 4727.93
    -4 -4 -8 4968.88
    -4 -4 -8 2788.49
    -4 -4 -8 3132.55
    -4 -4 -7 39150.5
    -4 -4 -7 40664.4
    -4 -4 -7 39445.1
    -4 -4 -6 88227.3
    -4 -4 -6 84621.3
    -4 -4 -6 86780.3
    -4 -4 -6 86995.1
    -4 -4 -6 86572.5
    -4 -4 -5 76955.9
    -4 -4 -5 66355.1
    -4 -4 -5 72230.8
    -4 -4 -5 67754.6
    -4 -4 -4 11996.7
    -4 -4 -4 10460.5
    -4 -4 -4 9886.2
    -4 -4 -4 11193.3
    -4 -4 -3 58301.9
    -4 -4 -3 57343.7
    -4 -4 -2 55152.1
    -4 -4 -2 56425.2
    -4 -4 -1 61921.7
    -4 -4 -1 63041.5
    -4 -4 0 59573.1
    -4 -4 0 59182.1
    -4 -4 1 44545.1
    -4 -4 1 42963.4
    -4 -4 2 283294
    -4 -4 3 98041.9
    -4 -4 4 22720.9
    -4 -4 5 20073.3
    -4 -4 5 23959.1
    -4 -4 5 27432.6
    -4 -4 6 128675
    -4 -4 6 120020
    -4 -4 6 121842
    -4 -4 7 48159.1
    -4 -4 7 49111.9
    -4 -4 7 47455.5
    -4 -4 8 4236.62
    -4 -4 8 2097.83
    -4 -4 8 3859.17
    -4 -4 9 4422.29
    -4 -4 9 6887.17
    -4 -4 9 5434.67
    -4 -4 10 30095.3
    -4 -4 10 33891.1
    -4 -3 -15 9910.49
    -4 -3 -14 24703.3
    -4 -3 -14 19380.6
    -4 -3 -13 3748.05
    -4 -3 -13 1571.99
    -4 -3 -12 992.799
    -4 -3 -12 255.783
    -4 -3 -12 799.049
    -4 -3 -11 66798.1
    -4 -3 -11 65636.2
    -4 -3 -11 75394.5
    -4 -3 -10 79990.7
    -4 -3 -10 89227.3
    -4 -3 -10 82715.2
    -4 -3 -9 8880.62
    -4 -3 -9 9660.66
    -4 -3 -9 9147.57
    -4 -3 -9 10471.8
    -4 -3 -8 19715.3
    -4 -3 -8 19261.2
    -4 -3 -8 19197.9
    -4 -3 -8 19462.9
    -4 -3 -7 91060.6
    -4 -3 -7 99200.7
    -4 -3 -7 102720
    -4 -3 -7 101486
    -4 -3 -6 216371
    -4 -3 -6 213086
    -4 -3 -6 221934
    -4 -3 -6 210896
    -4 -3 -5 9144.5
    -4 -3 -5 9007.26
    -4 -3 -5 9566.63
    -4 -3 -5 8351.78
    -4 -3 -4 2507.2
    -4 -3 -4 3539.72
    -4 -3 -4 3083.62
    -4 -3 -4 2251.76
    -4 -3 -3 52085.7
    -4 -3 -3 50224.9
    -4 -3 -2 179173
    -4 -3 -2 178912
    -4 -3 -1 14048.1
    -4 -3 -1 13707.5
    -4 -3 0 8478.51
    -4 -3 0 8314.79
    -4 -3 0 8168.1
    -4 -3 1 85982.8
    -4 -3 1 90929.2
    -4 -3 2 196633
    -4 -3 2 206831
    -4 -3 3 30827
    -4 -3 3 32132.3
    -4 -3 4 15111.5
    -4 -3 4 13735.2
    -4 -3 4 14432
    -4 -3 5 86384.1
    -4 -3 5 85311.9
    -4 -3 5 83830.7
    -4 -3 6 140995
    -4 -3 6 138650
    -4 -3 6 138641
    -4 -3 7 34984.8
    -4 -3 7 35445.3
    -4 -3 7 32129.8
    -4 -3 8 2872.67
    -4 -3 8 2026.99
    -4 -3 8 1708.16
    -4 -3 9 23422.5
    -4 -3 9 19568.8
    -4 -3 9 18649.9
    -4 -3 9 23879.6
    -4 -3 10 31910.1
    -4 -3 10 40760.1
    -4 -3 11 11200.7
    -4 -3 11 14310.6
    -4 -3 11 11279.9
    -4 -2 -15 19978.4
    -4 -2 -14 5425.88
    -4 -2 -13 -1482.74
    -4 -2 -12 5608.98
    -4 -2 -11 50525.8
    -4 -2 -11 47897.6
    -4 -2 -10 21237.1
    -4 -2 -10 19200.3
    -4 -2 -9 691.12
    -4 -2 -9 1313.04
    -4 -2 -9 1152.64
    -4 -2 -8 75453.5
    -4 -2 -8 78238.1
    -4 -2 -7 175607
    -4 -2 -7 184658
    -4 -2 -7 178846
    -4 -2 -6 104478
    -4 -2 -6 97812.7
    -4 -2 -6 100851
    -4 -2 -6 104201
    -4 -2 -5 331.36
    -4 -2 -5 343.999
    -4 -2 -5 684.901
    -4 -2 -5 285.206
    -4 -2 -4 308300
    -4 -2 -4 280811
    -4 -2 -4 298047
    -4 -2 -4 305038
    -4 -2 -3 251161
    -4 -2 -3 239148
    -4 -2 -3 237236
    -4 -2 -3 241355
    -4 -2 -3 245642
    -4 -2 -2 38127.6
    -4 -2 -2 37617.6
    -4 -2 -1 23206.9
    -4 -2 -1 19509.9
    -4 -2 0 48170.2
    -4 -2 0 48151.5
    -4 -2 1 128445
    -4 -2 1 136786
    -4 -2 2 41700.5
    -4 -2 2 37076.7
    -4 -2 2 40708
    -4 -2 3 5506.94
    -4 -2 3 5073.18
    -4 -2 3 5865.25
    -4 -2 4 70947.2
    -4 -2 4 69710.1
    -4 -2 4 65364.4
    -4 -2 5 135389
    -4 -2 5 141340
    -4 -2 5 134811
    -4 -2 6 66183.1
    -4 -2 6 62796.8
    -4 -2 6 64095.5
    -4 -2 7 251.297
    -4 -2 7 -300.775
    -4 -2 7 -133.534
    -4 -2 8 82652.1
    -4 -2 8 73615.4
    -4 -2 8 80590.8
    -4 -2 8 80289.4
    -4 -2 9 80088.8
    -4 -2 9 81348
    -4 -2 9 76151.3
    -4 -2 9 88452.4
    -4 -2 10 36902.8
    -4 -2 10 40988.5
    -4 -2 10 34416.7
    -4 -2 11 352.936
    -4 -2 11 -291.459
    -4 -2 11 -1527.81
    -4 -1 -15 10714.4
    -4 -1 -14 1416.41
    -4 -1 -13 2920.23
    -4 -1 -12 20956.6
    -4 -1 -11 10108.7
    -4 -1 -10 -136.902
    -4 -1 -10 192.199
    -4 -1 -9 12675.5
    -4 -1 -9 12587.3
    -4 -1 -9 12249.4
    -4 -1 -8 100480
    -4 -1 -8 108338
    -4 -1 -8 102002
    -4 -1 -7 96413.2
    -4 -1 -7 109551
    -4 -1 -7 102935
    -4 -1 -6 2589.04
    -4 -1 -6 2887.48
    -4 -1 -6 3054.17
    -4 -1 -5 71212.8
    -4 -1 -5 72372.1
    -4 -1 -5 71274.1
    -4 -1 -5 73464.4
    -4 -1 -4 202528
    -4 -1 -4 223339
    -4 -1 -4 194281
    -4 -1 -4 204863
    -4 -1 -3 129441
    -4 -1 -3 136031
    -4 -1 -3 143543
    -4 -1 -3 137567
    -4 -1 -2 20789.7
    -4 -1 -2 22891.4
    -4 -1 -2 23069.1
    -4 -1 -1 118915
    -4 -1 -1 120037
    -4 -1 0 49927.9
    -4 -1 0 49816.3
    -4 -1 1 90768.9
    -4 -1 1 92497.5
    -4 -1 1 95019.3
    -4 -1 1 92594.7
    -4 -1 2 14707.6
    -4 -1 2 11733.4
    -4 -1 2 12521.3
    -4 -1 2 11097.6
    -4 -1 2 10537.3
    -4 -1 3 22260.8
    -4 -1 3 22678.7
    -4 -1 3 25387.5
    -4 -1 3 20583.2
    -4 -1 3 22817.4
    -4 -1 4 72781.6
    -4 -1 4 64274.7
    -4 -1 4 61690.7
    -4 -1 4 63887.8
    -4 -1 5 105526
    -4 -1 5 96638.5
    -4 -1 5 105737
    -4 -1 5 98812.7
    -4 -1 6 3994.24
    -4 -1 6 2974.63
    -4 -1 6 3587.34
    -4 -1 6 2023.71
    -4 -1 7 27554.2
    -4 -1 7 31735.9
    -4 -1 7 34915.7
    -4 -1 7 27813
    -4 -1 8 105721
    -4 -1 8 107243
    -4 -1 8 100697
    -4 -1 8 103372
    -4 -1 9 72708.8
    -4 -1 9 84511.3
    -4 -1 9 80859.3
    -4 -1 9 74867.9
    -4 -1 10 4402.14
    -4 -1 10 5828.82
    -4 -1 10 2458.84
    -4 -1 11 14712.6
    -4 -1 11 13253.8
    -4 -1 12 29603.1
    -4 0 -14 2075.66
    -4 0 -13 24277.8
    -4 0 -12 17508.9
    -4 0 -11 7073.44
    -4 0 -10 811.111
    -4 0 -9 46593.2
    -4 0 -9 40672.2
    -4 0 -8 53849.3
    -4 0 -8 47746.8
    -4 0 -8 49933.7
    -4 0 -7 21830.2
    -4 0 -7 20699.1
    -4 0 -7 22541.2
    -4 0 -7 26162.2
    -4 0 -6 11197.7
    -4 0 -6 11299.8
    -4 0 -6 12717.7
    -4 0 -6 12530.3
    -4 0 -5 63471.8
    -4 0 -5 71279.1
    -4 0 -5 61542.9
    -4 0 -5 65083.8
    -4 0 -5 66837.7
    -4 0 -5 70711.5
    -4 0 -4 376930
    -4 0 -4 358243
    -4 0 -4 376158
    -4 0 -4 401630
    -4 0 -4 365438
    -4 0 -4 362119
    -4 0 -3 83455.2
    -4 0 -3 80251.5
    -4 0 -3 82243.1
    -4 0 -3 80982.8
    -4 0 -3 82717.6
    -4 0 -3 80899.2
    -4 0 -2 43572.9
    -4 0 -2 49718.9
    -4 0 -2 44737.8
    -4 0 -1 156783
    -4 0 -1 150671
    -4 0 0 188962
    -4 0 1 78834.2
    -4 0 1 79460
    -4 0 2 4895.14
    -4 0 2 5484.2
    -4 0 2 3860.9
    -4 0 2 5681.45
    -4 0 2 4334.48
    -4 0 3 46345.5
    -4 0 3 46120.5
    -4 0 3 45488.6
    -4 0 3 48766.1
    -4 0 3 50506.4
    -4 0 4 114403
    -4 0 4 105714
    -4 0 4 105852
    -4 0 4 114301
    -4 0 5 17696.4
    -4 0 5 16617.3
    -4 0 5 19613.2
    -4 0 5 17593.6
    -4 0 5 18678.6
    -4 0 6 1405.24
    -4 0 6 892.787
    -4 0 6 759.75
    -4 0 6 993.212
    -4 0 7 46824
    -4 0 7 45725
    -4 0 7 47218.6
    -4 0 7 46655.5
    -4 0 8 157380
    -4 0 8 159457
    -4 0 8 150794
    -4 0 9 26742
    -4 0 9 31429.8
    -4 0 9 28231.7
    -4 0 10 2085.12
    -4 0 10 2082.68
    -4 0 11 44985.2
    -4 0 11 44332.2
    -4 0 12 35619.7
    -4 1 -14 21310.1
    -4 1 -13 40550.3
    -4 1 -12 29775.1
    -4 1 -11 2960.31
    -4 1 -10 13160.4
    -4 1 -9 46799.2
    -4 1 -9 50057.5
    -4 1 -9 44022.7
    -4 1 -8 20850.7
    -4 1 -8 24641.8
    -4 1 -8 24595.1
    -4 1 -7 2147.48
    -4 1 -7 4753.59
    -4 1 -7 5118.82
    -4 1 -7 4992.84
    -4 1 -6 22822.6
    -4 1 -6 20682.3
    -4 1 -6 21018.7
    -4 1 -6 20239.7
    -4 1 -6 21351.7
    -4 1 -5 106898
    -4 1 -5 109096
    -4 1 -5 105623
    -4 1 -5 102729
    -4 1 -5 98714
    -4 1 -5 99127.9
    -4 1 -4 187207
    -4 1 -4 198190
    -4 1 -4 205442
    -4 1 -4 185094
    -4 1 -4 183724
    -4 1 -3 29129.5
    -4 1 -3 30041.3
    -4 1 -3 28273
    -4 1 -3 28397.6
    -4 1 -3 27881.4
    -4 1 -2 116115
    -4 1 -2 103191
    -4 1 -2 115712
    -4 1 -2 118690
    -4 1 -2 112286
    -4 1 -1 286395
    -4 1 -1 278918
    -4 1 -1 310767
    -4 1 -1 312794
    -4 1 0 175921
    -4 1 0 168492
    -4 1 1 92.4929
    -4 1 1 177.339
    -4 1 2 209792
    -4 1 2 221134
    -4 1 2 229615
    -4 1 3 137296
    -4 1 3 143295
    -4 1 3 144511
    -4 1 4 34204.3
    -4 1 4 34428
    -4 1 4 32207.6
    -4 1 5 4918.95
    -4 1 5 5262.66
    -4 1 5 3984.88
    -4 1 6 43978.9
    -4 1 6 49637.4
    -4 1 6 42685.8
    -4 1 7 109196
    -4 1 7 94461.4
    -4 1 7 97847.1
    -4 1 8 65607
    -4 1 8 70834.9
    -4 1 8 67515.9
    -4 1 9 1120.43
    -4 1 9 623.944
    -4 1 9 1550.21
    -4 1 10 28335
    -4 1 10 24607
    -4 1 11 68361.2
    -4 1 11 66957.9
    -4 2 -11 10511
    -4 2 -10 36395.3
    -4 2 -9 28767.1
    -4 2 -8 3724.53
    -4 2 -8 4505.53
    -4 2 -7 9464
    -4 2 -7 8241.66
    -4 2 -6 56294.3
    -4 2 -6 58915.6
    -4 2 -5 14154.1
    -4 2 -5 12618.3
    -4 2 -5 14859.1
    -4 2 -5 14124
    -4 2 -5 11539.5
    -4 2 -4 25098.1
    -4 2 -4 23887.8
    -4 2 -4 23312.2
    -4 2 -4 23670.7
    -4 2 -4 27660.9
    -4 2 -3 23709.2
    -4 2 -3 22810.4
    -4 2 -3 21463.3
    -4 2 -3 23972.1
    -4 2 -3 26390.4
    -4 2 -2 317862
    -4 2 -2 296383
    -4 2 -2 294829
    -4 2 -2 324860
    -4 2 -2 302332
    -4 2 -1 114054
    -4 2 -1 116389
    -4 2 -1 124000
    -4 2 -1 111092
    -4 2 0 2313.79
    -4 2 0 1690.11
    -4 2 0 2005.3
    -4 2 0 705.916
    -4 2 1 48858.3
    -4 2 1 53032.8
    -4 2 2 257856
    -4 2 2 246454
    -4 2 3 144918
    -4 2 3 152828
    -4 2 3 134376
    -4 2 4 21822.9
    -4 2 4 22710.7
    -4 2 4 20582
    -4 2 5 25766.2
    -4 2 5 30007
    -4 2 5 25001.5
    -4 2 6 67313.3
    -4 2 6 66297.9
    -4 2 7 42576.9
    -4 2 7 41377
    -4 2 7 43310.4
    -4 2 8 17817.5
    -4 2 8 20524.8
    -4 2 8 20886
    -4 2 9 9268.8
    -4 2 9 9948.42
    -4 2 9 8805.36
    -4 2 10 43753.8
    -4 2 10 53971
    -4 2 11 44054.4
    -4 2 11 44557.8
    -4 3 -12 2839.79
    -4 3 -11 30366.6
    -4 3 -10 82974.1
    -4 3 -9 22373.2
    -4 3 -8 13301
    -4 3 -8 12065.6
    -4 3 -7 36423.3
    -4 3 -7 34888.9
    -4 3 -6 25192.3
    -4 3 -6 21308.7
    -4 3 -5 29422.6
    -4 3 -5 23839.6
    -4 3 -5 24102.6
    -4 3 -4 13877.4
    -4 3 -4 17111.5
    -4 3 -4 13367.8
    -4 3 -4 15152.9
    -4 3 -3 107221
    -4 3 -3 103809
    -4 3 -3 103470
    -4 3 -3 113615
    -4 3 -3 110816
    -4 3 -2 51584.5
    -4 3 -2 50257.5
    -4 3 -2 53047.2
    -4 3 -2 53939.8
    -4 3 -2 55785.4
    -4 3 -1 63952.9
    -4 3 -1 67979.4
    -4 3 -1 70307.7
    -4 3 -1 71834.4
    -4 3 -1 72087.6
    -4 3 0 333.414
    -4 3 0 47.8266
    -4 3 0 423.723
    -4 3 0 402.798
    -4 3 0 569.465
    -4 3 1 189084
    -4 3 1 180737
    -4 3 1 173521
    -4 3 2 330310
    -4 3 2 358474
    -4 3 3 67018
    -4 3 3 76642
    -4 3 4 12963.8
    -4 3 4 16926.2
    -4 3 5 94476.2
    -4 3 5 102731
    -4 3 6 64814.2
    -4 3 6 67888.3
    -4 3 7 19764.9
    -4 3 7 19988.2
    -4 3 8 11245.5
    -4 3 8 9882.23
    -4 3 8 14024.5
    -4 3 9 40815.9
    -4 3 9 46219.8
    -4 3 9 40690
    -4 3 10 37901.1
    -4 3 10 46534.4
    -4 3 11 27305.5
    -4 3 11 21490.8
    -4 4 -12 23622
    -4 4 -11 50765.9
    -4 4 -10 23225.6
    -4 4 -9 284.868
    -4 4 -8 16070.6
    -4 4 -8 17441.6
    -4 4 -7 86557.5
    -4 4 -7 95814.6
    -4 4 -6 22136.8
    -4 4 -6 25654.5
    -4 4 -5 636.488
    -4 4 -5 1261.96
    -4 4 -5 1006.53
    -4 4 -4 11829.1
    -4 4 -4 14293.7
    -4 4 -4 13028.3
    -4 4 -4 11913.4
    -4 4 -3 42852.4
    -4 4 -3 46936.8
    -4 4 -3 45577.3
    -4 4 -3 43692.9
    -4 4 -2 41347.6
    -4 4 -2 38307.6
    -4 4 -2 39858.4
    -4 4 -2 39023.6
    -4 4 -2 39139.8
    -4 4 -1 106.969
    -4 4 -1 281.25
    -4 4 -1 298.956
    -4 4 -1 99.9773
    -4 4 -1 235.854
    -4 4 0 96283.2
    -4 4 0 91313.1
    -4 4 0 86331.5
    -4 4 0 87489.1
    -4 4 0 97237.4
    -4 4 0 88384.1
    -4 4 1 132137
    -4 4 1 142116
    -4 4 1 135086
    -4 4 1 132784
    -4 4 1 148244
    -4 4 2 133930
    -4 4 2 135018
    -4 4 2 133927
    -4 4 3 431.762
    -4 4 3 469.61
    -4 4 4 81532.4
    -4 4 4 97593.8
    -4 4 5 178224
    -4 4 5 179070
    -4 4 6 63240
    -4 4 6 53062.9
    -4 4 6 64238.9
    -4 4 7 2770.51
    -4 4 7 2469.59
    -4 4 8 31538.9
    -4 4 8 35122.8
    -4 4 9 50837.2
    -4 4 9 57678
    -4 4 10 38806.1
    -4 4 11 841.048
    -4 4 11 -125.791
    -4 5 -11 2274.24
    -4 5 -10 9761.75
    -4 5 -9 22847.1
    -4 5 -8 67580.2
    -4 5 -7 81973.2
    -4 5 -7 75695.3
    -4 5 -6 19504.8
    -4 5 -6 21886.6
    -4 5 -5 28047.6
    -4 5 -5 21187
    -4 5 -4 99376.2
    -4 5 -4 99490.9
    -4 5 -4 108580
    -4 5 -3 30817.9
    -4 5 -3 37572.8
    -4 5 -3 32830.8
    -4 5 -3 34925.9
    -4 5 -2 9851.99
    -4 5 -2 11139.2
    -4 5 -2 10350.9
    -4 5 -2 11173.9
    -4 5 -1 6866.26
    -4 5 -1 4858.23
    -4 5 -1 7081.78
    -4 5 -1 5673.33
    -4 5 -1 5267.57
    -4 5 0 78678.1
    -4 5 0 82363.1
    -4 5 0 79732.7
    -4 5 0 79075.1
    -4 5 0 83374.5
    -4 5 1 42338.9
    -4 5 1 42422.9
    -4 5 1 41760.2
    -4 5 1 39909.5
    -4 5 2 4592.17
    -4 5 2 5136.49
    -4 5 2 3453.25
    -4 5 3 20264.7
    -4 5 3 20248.7
    -4 5 4 152478
    -4 5 4 173053
    -4 5 5 269657
    -4 5 5 240883
    -4 5 6 6148.35
    -4 5 6 6316.29
    -4 5 7 17230
    -4 5 7 16973.9
    -4 5 8 138495
    -4 5 8 146637
    -4 5 9 74389.2
    -4 5 9 63577.8
    -4 5 10 1676.09
    -4 5 11 6225.79
    -4 6 -10 1708.18
    -4 6 -9 22943.8
    -4 6 -8 72649.6
    -4 6 -7 12821.1
    -4 6 -6 40281.7
    -4 6 -6 34704.4
    -4 6 -5 20878.3
    -4 6 -5 20135.5
    -4 6 -4 83334.7
    -4 6 -4 101068
    -4 6 -3 46188.7
    -4 6 -3 52862.7
    -4 6 -3 56293.2
    -4 6 -2 3794.89
    -4 6 -2 3548.76
    -4 6 -2 3832.48
    -4 6 -2 4015.09
    -4 6 -1 50753.3
    -4 6 -1 51027.6
    -4 6 -1 58546
    -4 6 -1 56849.1
    -4 6 0 32855.3
    -4 6 0 37157.7
    -4 6 0 42887.6
    -4 6 0 37978.1
    -4 6 1 176.003
    -4 6 1 645.58
    -4 6 1 250.144
    -4 6 2 4368.32
    -4 6 2 5082.12
    -4 6 2 4315.96
    -4 6 3 93247.3
    -4 6 3 94558
    -4 6 3 89563.6
    -4 6 4 171636
    -4 6 4 173660
    -4 6 4 162888
    -4 6 5 13274.6
    -4 6 5 12477.7
    -4 6 6 37846.2
    -4 6 6 40581.5
    -4 6 7 72027.7
    -4 6 7 81565.2
    -4 6 8 135312
    -4 6 8 149349
    -4 6 9 34358.3
    -4 6 9 37618.3
    -4 6 10 1299.28
    -4 6 11 61910.5
    -4 7 -9 42097.3
    -4 7 -8 5560.45
    -4 7 -7 -533.271
    -4 7 -6 7518.52
    -4 7 -6 8630.24
    -4 7 -5 76741.8
    -4 7 -5 86248.8
    -4 7 -4 84233.5
    -4 7 -4 94866.8
    -4 7 -3 274.747
    -4 7 -3 50.2707
    -4 7 -2 42334.4
    -4 7 -2 38328.4
    -4 7 -2 38918.2
    -4 7 -1 57148.2
    -4 7 -1 65363.6
    -4 7 -1 65381.6
    -4 7 0 30010.5
    -4 7 0 31182.4
    -4 7 0 28688
    -4 7 0 27279.5
    -4 7 1 504.015
    -4 7 1 259.911
    -4 7 1 49.3408
    -4 7 1 -6.12549
    -4 7 2 31747
    -4 7 2 26766.7
    -4 7 2 33637
    -4 7 3 69606.3
    -4 7 3 68914.1
    -4 7 3 69687.2
    -4 7 4 26719.8
    -4 7 4 20539.4
    -4 7 4 25113.4
    -4 7 5 3185.82
    -4 7 5 2892.22
    -4 7 5 3570.71
    -4 7 6 22950.9
    -4 7 6 24923.5
    -4 7 7 66824
    -4 7 7 60407.3
    -4 7 8 138883
    -4 7 8 130652
    -4 7 9 704.587
    -4 7 9 688.304
    -4 7 10 50067.1
    -4 7 11 37420.2
    -4 8 -8 1167.66
    -4 8 -7 11860.1
    -4 8 -6 56058.6
    -4 8 -5 30035.6
    -4 8 -5 27804.3
    -4 8 -4 9851.94
    -4 8 -4 10929.2
    -4 8 -3 22012.1
    -4 8 -3 18666.3
    -4 8 -2 103727
    -4 8 -2 88122
    -4 8 -1 70574.2
    -4 8 -1 70766.7
    -4 8 -1 77170.3
    -4 8 0 15573.9
    -4 8 0 15203.1
    -4 8 0 14882
    -4 8 0 18246.6
    -4 8 1 12882.7
    -4 8 1 10256.6
    -4 8 1 11916.2
    -4 8 1 13101.6
    -4 8 2 46633.5
    -4 8 2 47355.7
    -4 8 2 53337.8
    -4 8 2 51785.7
    -4 8 3 36400.6
    -4 8 3 35493.3
    -4 8 3 39901.4
    -4 8 4 8844.8
    -4 8 4 10240.4
    -4 8 4 9970.61
    -4 8 5 4275.78
    -4 8 5 6443.9
    -4 8 6 69288.1
    -4 8 6 71162.5
    -4 8 6 56167.4
    -4 8 7 64400
    -4 8 7 63134.2
    -4 8 8 6585.35
    -4 8 8 6884.1
    -4 8 9 5745.09
    -4 8 9 10493.4
    -4 8 10 58642.5
    -4 8 11 74008.2
    -4 9 -7 13879.9
    -4 9 -6 16490.7
    -4 9 -5 2196.13
    -4 9 -4 10136.1
    -4 9 -4 11224.8
    -4 9 -3 39885
    -4 9 -3 43511.8
    -4 9 -2 73652
    -4 9 -2 67256.4
    -4 9 -1 81705.5
    -4 9 -1 81192.8
    -4 9 -1 73006.7
    -4 9 0 5366.02
    -4 9 0 4282.8
    -4 9 0 6311.63
    -4 9 1 45524
    -4 9 1 47001.3
    -4 9 1 42708.2
    -4 9 2 50629.4
    -4 9 2 56503.6
    -4 9 2 63994.4
    -4 9 2 55600.5
    -4 9 3 21377.4
    -4 9 3 26812.8
    -4 9 3 27095
    -4 9 4 1881.01
    -4 9 4 3379.84
    -4 9 5 35254.5
    -4 9 5 37268.5
    -4 9 5 36157.1
    -4 9 6 26455.9
    -4 9 6 22053.9
    -4 9 6 24812.8
    -4 9 7 13656.8
    -4 9 7 10693.9
    -4 9 7 11735.1
    -4 9 8 1614.17
    -4 9 8 3403.71
    -4 9 8 2507.08
    -4 9 9 34827.3
    -4 9 9 35161.9
    -4 9 10 59540.7
    -4 10 -6 8230.49
    -4 10 -5 1427.04
    -4 10 -4 14055.8
    -4 10 -3 42088
    -4 10 -3 42578.2
    -4 10 -2 31825.1
    -4 10 -2 24921.6
    -4 10 -1 642.796
    -4 10 -1 340.295
    -4 10 0 45280.2
    -4 10 0 52372.4
    -4 10 0 49534.7
    -4 10 1 61839.8
    -4 10 1 63154.7
    -4 10 1 61109.9
    -4 10 2 60418.9
    -4 10 2 58472.6
    -4 10 2 50435
    -4 10 3 1553.75
    -4 10 3 749.298
    -4 10 3 991.125
    -4 10 4 15795.6
    -4 10 4 19123.2
    -4 10 4 16836.9
    -4 10 5 59045.4
    -4 10 5 55745.3
    -4 10 5 57905.8
    -4 10 6 15268.5
    -4 10 6 14564.5
    -4 10 6 16400.6
    -4 10 7 823.963
    -4 10 7 961.511
    -4 10 7 -174.697
    -4 10 8 13918.3
    -4 10 8 8595.09
    -4 10 8 16686.4
    -4 10 9 33188.2
    -4 10 9 32953.3
    -4 10 10 37729.2
    -4 11 -4 12554.5
    -4 11 -3 8917.73
    -4 11 -2 798.978
    -4 11 -1 7804.69
    -4 11 -1 5825.84
    -4 11 0 59294.1
    -4 11 0 63286.8
    -4 11 1 29445.3
    -4 11 1 20560.5
    -4 11 1 28435.3
    -4 11 2 13062
    -4 11 2 14183.9
    -4 11 2 14537.1
    -4 11 3 4200.27
    -4 11 3 4100.05
    -4 11 3 6616.6
    -4 11 4 66297.8
    -4 11 4 60973.7
    -4 11 4 62437.3
    -4 11 5 48433.6
    -4 11 5 45044.7
    -4 11 6 2642.75
    -4 11 6 2291.39
    -4 11 6 1082.78
    -4 11 7 4442.87
    -4 11 7 840.74
    -4 11 8 42389.6
    -4 11 8 31443.2
    -4 11 9 13930.8
    -4 11 9 17486.9
    -4 11 10 3000.9
    -4 12 -2 3360.36
    -4 12 -1 19884.7
    -4 12 0 52557.5
    -4 12 0 42925.2
    -4 12 1 2806.53
    -4 12 1 4542.64
    -4 12 2 1062.21
    -4 12 2 -308.011
    -4 12 3 31567.8
    -4 12 3 34654.7
    -4 12 3 34433.4
    -4 12 4 72293.2
    -4 12 4 71082.9
    -4 12 4 68516
    -4 12 5 30176.2
    -4 12 6 265.486
    -4 12 7 29956.3
    -4 12 8 30637.5
    -4 12 9 10629.3
    -4 12 9 17707.2
    -4 13 3 35529.2
    -4 13 3 44313.3
    -4 13 4 33751.1
    -4 13 5 -1922.04
    -4 13 6 20134.4
    -4 13 7 34381.3
    -4 13 8 33618.2
    -3 -15 -7 36810.8
    -3 -15 -7 40070.5
    -3 -15 -6 14484.1
    -3 -14 -9 16468.3
    -3 -14 -8 71215
    -3 -14 -7 14222.5
    -3 -14 -7 8121.33
    -3 -14 -6 192.587
    -3 -14 -6 -16.1541
    -3 -14 -5 22407.4
    -3 -14 -5 20363.1
    -3 -14 -4 47261.1
    -3 -13 -10 16744.2
    -3 -13 -9 34775.5
    -3 -13 -8 37791.1
    -3 -13 -8 27021.3
    -3 -13 -8 31296.9
    -3 -13 -7 11398.7
    -3 -13 -7 10026.8
    -3 -13 -7 8461.44
    -3 -13 -6 13264.7
    -3 -13 -6 10862.5
    -3 -13 -6 13282.2
    -3 -13 -5 44259.4
    -3 -13 -5 55443
    -3 -13 -4 39498.5
    -3 -13 -4 46720.9
    -3 -13 -3 5035.17
    -3 -13 -3 6987.49
    -3 -13 -2 24476.7
    -3 -13 -1 38538
    -3 -12 -12 9047.88
    -3 -12 -11 6925.37
    -3 -12 -10 36585.6
    -3 -12 -10 39222.4
    -3 -12 -9 58630.6
    -3 -12 -9 58334.3
    -3 -12 -8 22937.4
    -3 -12 -8 22962.5
    -3 -12 -8 31404.3
    -3 -12 -7 6286.57
    -3 -12 -7 4539.18
    -3 -12 -7 3359.4
    -3 -12 -6 28800.3
    -3 -12 -6 30680.4
    -3 -12 -6 36122.3
    -3 -12 -5 70296.3
    -3 -12 -5 60489.2
    -3 -12 -4 16297.4
    -3 -12 -4 18841.2
    -3 -12 -3 3780.92
    -3 -12 -3 7491.18
    -3 -12 -2 41670.2
    -3 -12 -2 42782
    -3 -12 -1 70351.2
    -3 -12 0 10553.8
    -3 -12 1 4093.81
    -3 -11 -14 34601.9
    -3 -11 -13 18606
    -3 -11 -12 1224.25
    -3 -11 -12 -290.652
    -3 -11 -12 598.819
    -3 -11 -11 48078.7
    -3 -11 -11 41026.8
    -3 -11 -11 51655.1
    -3 -11 -10 100039
    -3 -11 -10 96173.4
    -3 -11 -10 101796
    -3 -11 -9 26702.2
    -3 -11 -9 24878.1
    -3 -11 -9 29352.7
    -3 -11 -8 3293.1
    -3 -11 -8 5489.51
    -3 -11 -8 5201.04
    -3 -11 -8 6720.75
    -3 -11 -7 21473.1
    -3 -11 -7 28983.5
    -3 -11 -7 26983.8
    -3 -11 -7 22904.2
    -3 -11 -6 78994
    -3 -11 -6 88218.4
    -3 -11 -5 29791.7
    -3 -11 -5 39841.7
    -3 -11 -4 1508.44
    -3 -11 -4 -384.006
    -3 -11 -3 37754.2
    -3 -11 -3 40787
    -3 -11 -2 65056.1
    -3 -11 -1 30721.1
    -3 -11 0 -293.177
    -3 -11 1 43917.5
    -3 -11 2 76880
    -3 -11 3 18206
    -3 -10 -15 21732.3
    -3 -10 -14 19790.9
    -3 -10 -14 24653.6
    -3 -10 -13 2686.27
    -3 -10 -13 2.52405
    -3 -10 -13 3006.69
    -3 -10 -12 3554.17
    -3 -10 -12 7493.04
    -3 -10 -12 7007.99
    -3 -10 -11 88392.9
    -3 -10 -11 91338.2
    -3 -10 -11 85649.7
    -3 -10 -10 63889.7
    -3 -10 -10 64581.6
    -3 -10 -10 66236.5
    -3 -10 -9 338.783
    -3 -10 -9 1265.55
    -3 -10 -9 1388.86
    -3 -10 -8 21608.4
    -3 -10 -8 18005.1
    -3 -10 -8 17976.5
    -3 -10 -8 19586.1
    -3 -10 -7 53682.1
    -3 -10 -7 48307.1
    -3 -10 -7 63008.4
    -3 -10 -7 62010
    -3 -10 -6 95177
    -3 -10 -6 103164
    -3 -10 -5 2140.81
    -3 -10 -5 386.11
    -3 -10 -4 17016.6
    -3 -10 -4 20969.4
    -3 -10 -3 62125.5
    -3 -10 -3 45180.8
    -3 -10 -2 47267.2
    -3 -10 -1 18704.1
    -3 -10 0 23336.8
    -3 -10 1 65362.5
    -3 -10 2 48068.8
    -3 -10 3 6111.08
    -3 -10 4 10822.1
    -3 -9 -15 25348.2
    -3 -9 -14 19219.3
    -3 -9 -14 14910.9
    -3 -9 -14 18111.7
    -3 -9 -13 741.252
    -3 -9 -13 2266.78
    -3 -9 -13 2248.12
    -3 -9 -12 31071.2
    -3 -9 -12 28243.4
    -3 -9 -12 27945.1
    -3 -9 -11 48497.5
    -3 -9 -11 55104.8
    -3 -9 -11 48625.8
    -3 -9 -10 22199.5
    -3 -9 -10 20214.1
    -3 -9 -10 21985.5
    -3 -9 -9 9188.42
    -3 -9 -9 7340.1
    -3 -9 -9 8939.9
    -3 -9 -9 10626.7
    -3 -9 -8 129508
    -3 -9 -8 114679
    -3 -9 -8 141743
    -3 -9 -8 131079
    -3 -9 -7 80223.7
    -3 -9 -7 69385.9
    -3 -9 -7 73032
    -3 -9 -6 42803.1
    -3 -9 -6 52016
    -3 -9 -6 51538.8
    -3 -9 -6 49644.6
    -3 -9 -5 18215.7
    -3 -9 -5 20853.5
    -3 -9 -4 130635
    -3 -9 -4 102190
    -3 -9 -3 116520
    -3 -9 -3 127507
    -3 -9 -2 56521.1
    -3 -9 -2 67831.2
    -3 -9 -1 187.68
    -3 -9 0 76429.3
    -3 -9 1 62459.6
    -3 -9 2 26260
    -3 -9 3 2.61303
    -3 -9 4 58823.3
    -3 -9 5 47499.7
    -3 -9 6 17019.4
    -3 -8 -15 5607.99
    -3 -8 -14 713.472
    -3 -8 -14 113.987
    -3 -8 -14 1030.25
    -3 -8 -13 10933
    -3 -8 -13 13177.8
    -3 -8 -13 12132.5
    -3 -8 -12 38381
    -3 -8 -12 31954.9
    -3 -8 -12 35764.1
    -3 -8 -11 35380.4
    -3 -8 -11 33327.4
    -3 -8 -11 35641.3
    -3 -8 -10 1324.39
    -3 -8 -10 723.43
    -3 -8 -10 106.611
    -3 -8 -9 55563.7
    -3 -8 -9 43523
    -3 -8 -9 52354.5
    -3 -8 -9 59313.3
    -3 -8 -8 110168
    -3 -8 -8 121569
    -3 -8 -8 104653
    -3 -8 -8 122274
    -3 -8 -7 77280.3
    -3 -8 -7 82963.4
    -3 -8 -7 79824.4
    -3 -8 -7 91702
    -3 -8 -6 498.54
    -3 -8 -6 804.993
    -3 -8 -6 825.567
    -3 -8 -6 582.261
    -3 -8 -6 1475.08
    -3 -8 -5 132546
    -3 -8 -5 136615
    -3 -8 -5 131751
    -3 -8 -5 123017
    -3 -8 -4 131685
    -3 -8 -4 143841
    -3 -8 -3 60534.3
    -3 -8 -3 67827.4
    -3 -8 -2 171.448
    -3 -8 -2 9.31153
    -3 -8 -1 24358.8
    -3 -8 -1 33128.1
    -3 -8 0 75486.6
    -3 -8 1 55107.5
    -3 -8 2 -857.972
    -3 -8 3 39264.1
    -3 -8 4 73798.9
    -3 -8 5 30411.4
    -3 -8 6 404.12
    -3 -8 7 35465.8
    -3 -7 -15 3200.04
    -3 -7 -15 3606.93
    -3 -7 -14 12077.7
    -3 -7 -14 13037.6
    -3 -7 -13 53723.8
    -3 -7 -13 46351.4
    -3 -7 -13 53181.8
    -3 -7 -12 24748.8
    -3 -7 -12 22582.4
    -3 -7 -12 23378
    -3 -7 -11 2893.71
    -3 -7 -11 5693.38
    -3 -7 -11 6441.2
    -3 -7 -10 14115.3
    -3 -7 -10 17863.4
    -3 -7 -10 14980.3
    -3 -7 -9 82288.8
    -3 -7 -9 81199.4
    -3 -7 -9 90510.6
    -3 -7 -9 85032.2
    -3 -7 -8 85456.8
    -3 -7 -8 73368.2
    -3 -7 -8 81739
    -3 -7 -8 90493.8
    -3 -7 -7 13110.2
    -3 -7 -7 15163.5
    -3 -7 -7 13353.6
    -3 -7 -7 13924
    -3 -7 -7 8602.16
    -3 -7 -6 25924.2
    -3 -7 -6 23510.2
    -3 -7 -6 24601.1
    -3 -7 -6 30405.7
    -3 -7 -6 28826.5
    -3 -7 -5 162255
    -3 -7 -5 128116
    -3 -7 -5 139348
    -3 -7 -5 156551
    -3 -7 -5 158760
    -3 -7 -4 104852
    -3 -7 -4 110671
    -3 -7 -3 2752.81
    -3 -7 -3 2029.11
    -3 -7 -2 30815.2
    -3 -7 -2 32235.1
    -3 -7 -1 123887
    -3 -7 -1 122727
    -3 -7 0 144397
    -3 -7 0 124369
    -3 -7 1 2264.61
    -3 -7 1 2795.89
    -3 -7 2 17566.1
    -3 -7 3 100171
    -3 -7 4 95879.4
    -3 -7 5 9509.52
    -3 -7 6 9993.96
    -3 -7 7 45902.3
    -3 -7 8 37157.7
    -3 -6 -15 10623.8
    -3 -6 -15 12320.9
    -3 -6 -14 56582.3
    -3 -6 -14 49613.8
    -3 -6 -13 54202.9
    -3 -6 -13 43103.2
    -3 -6 -13 47915.6
    -3 -6 -12 32392.2
    -3 -6 -12 22225.2
    -3 -6 -12 27043.1
    -3 -6 -11 13318.8
    -3 -6 -11 15888.5
    -3 -6 -11 12767.7
    -3 -6 -10 18921.5
    -3 -6 -10 17251
    -3 -6 -10 19954.7
    -3 -6 -9 22962.9
    -3 -6 -9 28462.3
    -3 -6 -9 29028.7
    -3 -6 -9 28554.1
    -3 -6 -8 13865.6
    -3 -6 -8 14415.3
    -3 -6 -8 12706.8
    -3 -6 -8 13929.7
    -3 -6 -8 16039
    -3 -6 -7 2630.86
    -3 -6 -7 2193.1
    -3 -6 -7 2451.48
    -3 -6 -7 2110.08
    -3 -6 -6 105519
    -3 -6 -6 86638.4
    -3 -6 -6 94151.5
    -3 -6 -6 94040.6
    -3 -6 -5 164550
    -3 -6 -5 186270
    -3 -6 -5 175908
    -3 -6 -5 202435
    -3 -6 -5 195166
    -3 -6 -4 40984.6
    -3 -6 -4 40655.8
    -3 -6 -4 43649.6
    -3 -6 -4 40971.5
    -3 -6 -4 43467.8
    -3 -6 -3 14206.1
    -3 -6 -3 15065.1
    -3 -6 -2 245283
    -3 -6 -2 250123
    -3 -6 -1 194299
    -3 -6 -1 201096
    -3 -6 0 40186.8
    -3 -6 0 34885.1
    -3 -6 0 39419.3
    -3 -6 1 2021.79
    -3 -6 1 2655.9
    -3 -6 2 83478.9
    -3 -6 3 65853.8
    -3 -6 4 5126.16
    -3 -6 5 1753.78
    -3 -6 6 66599.8
    -3 -6 7 77128.8
    -3 -6 7 76562.8
    -3 -6 8 19692.4
    -3 -6 8 18936.4
    -3 -6 9 2174.22
    -3 -6 9 1888.59
    -3 -6 10 22382.8
    -3 -5 -15 20505.5
    -3 -5 -15 21659.5
    -3 -5 -14 110913
    -3 -5 -14 143615
    -3 -5 -13 14799.9
    -3 -5 -13 13163.7
    -3 -5 -12 1252.92
    -3 -5 -12 162.646
    -3 -5 -12 2.80581
    -3 -5 -11 13587
    -3 -5 -11 15911
    -3 -5 -11 10762.4
    -3 -5 -10 101566
    -3 -5 -10 95942.2
    -3 -5 -10 102963
    -3 -5 -9 88269
    -3 -5 -9 88955.6
    -3 -5 -9 94956.8
    -3 -5 -8 695.445
    -3 -5 -8 216.067
    -3 -5 -8 231.602
    -3 -5 -8 90.4718
    -3 -5 -8 -138.279
    -3 -5 -7 12476.9
    -3 -5 -7 13333.2
    -3 -5 -7 10297.3
    -3 -5 -6 91820.9
    -3 -5 -6 106941
    -3 -5 -6 105767
    -3 -5 -6 101165
    -3 -5 -5 32540.9
    -3 -5 -5 31666.7
    -3 -5 -5 31941.5
    -3 -5 -5 32353.4
    -3 -5 -4 9505.44
    -3 -5 -4 9966.7
    -3 -5 -4 9624.52
    -3 -5 -4 11613
    -3 -5 -4 8631.59
    -3 -5 -4 9729.2
    -3 -5 -3 114241
    -3 -5 -3 119585
    -3 -5 -3 118858
    -3 -5 -3 126502
    -3 -5 -2 410351
    -3 -5 -2 412054
    -3 -5 -1 80416
    -3 -5 -1 76530.9
    -3 -5 0 6667.34
    -3 -5 0 8134.34
    -3 -5 0 6545.24
    -3 -5 1 53155.1
    -3 -5 1 48724.1
    -3 -5 1 54829.2
    -3 -5 2 126578
    -3 -5 2 116009
    -3 -5 2 118801
    -3 -5 2 118085
    -3 -5 3 174545
    -3 -5 4 2169.42
    -3 -5 5 31264.4
    -3 -5 5 31304.3
    -3 -5 6 58058.6
    -3 -5 6 59996.9
    -3 -5 6 57028.1
    -3 -5 7 42756.6
    -3 -5 7 42006.5
    -3 -5 7 44318.8
    -3 -5 8 3437.67
    -3 -5 8 4536.87
    -3 -5 8 5354.84
    -3 -5 9 38725.4
    -3 -5 9 39412.8
    -3 -5 10 40924.5
    -3 -5 10 41407.5
    -3 -4 -15 48574.8
    -3 -4 -15 38499.9
    -3 -4 -14 38584.3
    -3 -4 -14 33641.6
    -3 -4 -13 704.063
    -3 -4 -13 1059.48
    -3 -4 -12 11852
    -3 -4 -12 10802.5
    -3 -4 -11 182261
    -3 -4 -11 192105
    -3 -4 -11 181460
    -3 -4 -10 99176.6
    -3 -4 -10 102012
    -3 -4 -10 92719.7
    -3 -4 -9 1481.96
    -3 -4 -9 532.431
    -3 -4 -9 990.718
    -3 -4 -8 59639.2
    -3 -4 -8 65330.3
    -3 -4 -8 64568.5
    -3 -4 -8 56085.6
    -3 -4 -7 39129.3
    -3 -4 -7 43384.5
    -3 -4 -7 40908.5
    -3 -4 -7 34375.1
    -3 -4 -6 79064.8
    -3 -4 -6 82020.2
    -3 -4 -6 86113.5
    -3 -4 -6 73004.2
    -3 -4 -5 49703.7
    -3 -4 -5 49203.8
    -3 -4 -5 47812
    -3 -4 -5 47826.9
    -3 -4 -4 43311.5
    -3 -4 -4 44800
    -3 -4 -4 47984.5
    -3 -4 -4 46341.3
    -3 -4 -4 48412.7
    -3 -4 -3 183507
    -3 -4 -3 193515
    -3 -4 -3 178071
    -3 -4 -2 137965
    -3 -4 -2 131256
    -3 -4 -2 130491
    -3 -4 -1 5390.81
    -3 -4 -1 5725.85
    -3 -4 0 32391.9
    -3 -4 0 28247.7
    -3 -4 0 27179.2
    -3 -4 0 30648.8
    -3 -4 1 455914
    -3 -4 1 412171
    -3 -4 1 433759
    -3 -4 1 442829
    -3 -4 2 389967
    -3 -4 2 358487
    -3 -4 3 1484.41
    -3 -4 4 71472.1
    -3 -4 4 67162.3
    -3 -4 4 69845.3
    -3 -4 5 20844.9
    -3 -4 5 21359.2
    -3 -4 5 20382.3
    -3 -4 6 153429
    -3 -4 6 162191
    -3 -4 6 165395
    -3 -4 7 10119.2
    -3 -4 7 9798.45
    -3 -4 7 9932.9
    -3 -4 8 14630
    -3 -4 8 14076.2
    -3 -4 8 13819.4
    -3 -4 9 32789.8
    -3 -4 9 30260
    -3 -4 9 32390.5
    -3 -4 10 32848.6
    -3 -4 10 40880.6
    -3 -3 -15 21181.9
    -3 -3 -15 26782.8
    -3 -3 -14 13984.9
    -3 -3 -14 12850.7
    -3 -3 -13 13490.8
    -3 -3 -13 12635.3
    -3 -3 -12 42430.2
    -3 -3 -12 44046.6
    -3 -3 -11 83404.5
    -3 -3 -11 87510.4
    -3 -3 -10 11876.5
    -3 -3 -10 11761.5
    -3 -3 -10 12387.6
    -3 -3 -9 26743.6
    -3 -3 -9 23073.1
    -3 -3 -9 26874.6
    -3 -3 -8 108841
    -3 -3 -8 117789
    -3 -3 -8 111064
    -3 -3 -7 97406.3
    -3 -3 -7 104558
    -3 -3 -7 100398
    -3 -3 -7 99143.3
    -3 -3 -6 106589
    -3 -3 -6 103417
    -3 -3 -6 102280
    -3 -3 -6 106486
    -3 -3 -5 23343.4
    -3 -3 -5 22073.2
    -3 -3 -5 20795.5
    -3 -3 -5 21317.8
    -3 -3 -4 80899.8
    -3 -3 -4 85998.2
    -3 -3 -4 81544.2
    -3 -3 -4 83018.3
    -3 -3 -4 85236.5
    -3 -3 -3 89322.2
    -3 -3 -3 85645.9
    -3 -3 -3 95369.4
    -3 -3 -3 85268.5
    -3 -3 -2 118266
    -3 -3 -2 121349
    -3 -3 -1 5896.27
    -3 -3 -1 4103.35
    -3 -3 -1 4960.06
    -3 -3 0 125994
    -3 -3 0 133894
    -3 -3 0 136269
    -3 -3 1 149593
    -3 -3 1 149491
    -3 -3 1 152579
    -3 -3 2 9741.65
    -3 -3 2 10742.6
    -3 -3 2 10574.8
    -3 -3 3 4080.3
    -3 -3 3 5482.08
    -3 -3 3 3822.98
    -3 -3 4 172891
    -3 -3 4 181936
    -3 -3 4 180326
    -3 -3 5 133909
    -3 -3 5 143701
    -3 -3 5 137238
    -3 -3 6 32766.8
    -3 -3 6 33861.9
    -3 -3 6 39053.5
    -3 -3 7 1591.63
    -3 -3 7 160.666
    -3 -3 7 837.169
    -3 -3 8 57615.8
    -3 -3 8 62252.7
    -3 -3 8 58500.8
    -3 -3 9 72256.1
    -3 -3 9 77565.3
    -3 -3 9 79418.6
    -3 -3 10 11458
    -3 -3 10 15226.3
    -3 -3 10 15114.3
    -3 -3 11 661.54
    -3 -3 11 162.342
    -3 -2 -15 4955.51
    -3 -2 -15 3691.88
    -3 -2 -14 313.097
    -3 -2 -14 1830.85
    -3 -2 -13 29925.7
    -3 -2 -13 27493.5
    -3 -2 -12 56512.1
    -3 -2 -12 58898.6
    -3 -2 -11 67305.5
    -3 -2 -11 69603.3
    -3 -2 -10 86.6725
    -3 -2 -10 287.548
    -3 -2 -9 83545.9
    -3 -2 -9 81639.6
    -3 -2 -9 83918.9
    -3 -2 -8 223771
    -3 -2 -8 204144
    -3 -2 -8 216115
    -3 -2 -8 228354
    -3 -2 -7 103350
    -3 -2 -7 107678
    -3 -2 -7 101983
    -3 -2 -7 111590
    -3 -2 -6 1317.48
    -3 -2 -6 1245.21
    -3 -2 -6 1220.41
    -3 -2 -6 1342.83
    -3 -2 -5 86568.3
    -3 -2 -5 81247.8
    -3 -2 -5 82581.3
    -3 -2 -5 78471
    -3 -2 -4 89250.2
    -3 -2 -4 95914.5
    -3 -2 -4 96575.7
    -3 -2 -4 95331.9
    -3 -2 -4 96127.3
    -3 -2 -4 92423.3
    -3 -2 -3 55425.5
    -3 -2 -3 59353
    -3 -2 -3 58179.9
    -3 -2 -3 53101.7
    -3 -2 -3 54661
    -3 -2 -2 470.025
    -3 -2 -2 541.225
    -3 -2 -2 767.299
    -3 -2 -1 24828
    -3 -2 -1 24827.1
    -3 -2 -1 24592
    -3 -2 0 123700
    -3 -2 0 127552
    -3 -2 0 121991
    -3 -2 1 270054
    -3 -2 1 260652
    -3 -2 2 1780.96
    -3 -2 2 1192.01
    -3 -2 2 2358.77
    -3 -2 2 2506.88
    -3 -2 3 94159.4
    -3 -2 3 98811.1
    -3 -2 3 94210.2
    -3 -2 3 88574.4
    -3 -2 4 220834
    -3 -2 4 216056
    -3 -2 4 229031
    -3 -2 5 132628
    -3 -2 5 133270
    -3 -2 5 133707
    -3 -2 6 214.31
    -3 -2 6 318.088
    -3 -2 6 333.739
    -3 -2 7 106114
    -3 -2 7 99220
    -3 -2 7 98472.9
    -3 -2 8 78300.9
    -3 -2 8 80349
    -3 -2 8 83263.5
    -3 -2 9 56463.7
    -3 -2 9 58367.7
    -3 -2 9 61270.9
    -3 -2 9 62228.4
    -3 -2 10 6012.38
    -3 -2 10 4431.38
    -3 -2 10 6837.52
    -3 -2 11 11102.9
    -3 -2 11 10703
    -3 -2 11 10071.3
    -3 -2 12 28568.9
    -3 -2 12 24275.7
    -3 -1 -15 895.912
    -3 -1 -14 5562.96
    -3 -1 -13 21919.6
    -3 -1 -12 27244.9
    -3 -1 -12 25880.2
    -3 -1 -11 1127.5
    -3 -1 -11 1325.36
    -3 -1 -10 25228.8
    -3 -1 -10 26620.9
    -3 -1 -9 117543
    -3 -1 -9 133531
    -3 -1 -8 197056
    -3 -1 -8 192428
    -3 -1 -8 199166
    -3 -1 -8 205408
    -3 -1 -7 5508.03
    -3 -1 -7 6111.74
    -3 -1 -7 4550.58
    -3 -1 -7 4776.64
    -3 -1 -6 39602.5
    -3 -1 -6 44641.1
    -3 -1 -5 163472
    -3 -1 -5 155199
    -3 -1 -5 153794
    -3 -1 -5 156084
    -3 -1 -4 135981
    -3 -1 -4 131025
    -3 -1 -4 127244
    -3 -1 -4 131627
    -3 -1 -4 131133
    -3 -1 -3 46510.4
    -3 -1 -3 49654.4
    -3 -1 -3 46166.4
    -3 -1 -3 45571.1
    -3 -1 -3 49200.8
    -3 -1 -2 19506
    -3 -1 -2 18504.8
    -3 -1 -2 20039.4
    -3 -1 -2 18927.6
    -3 -1 -2 17762.8
    -3 -1 -2 17800.1
    -3 -1 -1 161259
    -3 -1 -1 163866
    -3 -1 -1 158436
    -3 -1 0 82863.6
    -3 -1 0 73264.5
    -3 -1 0 81176.9
    -3 -1 1 1282.85
    -3 -1 1 1127.27
    -3 -1 1 744.383
    -3 -1 2 1694.07
    -3 -1 2 1765.8
    -3 -1 2 1734.02
    -3 -1 2 1658.87
    -3 -1 3 295745
    -3 -1 3 299675
    -3 -1 3 297070
    -3 -1 3 289964
    -3 -1 4 223064
    -3 -1 4 223223
    -3 -1 4 226840
    -3 -1 5 6252.19
    -3 -1 5 8980.85
    -3 -1 5 8200.8
    -3 -1 6 21739
    -3 -1 6 22231.2
    -3 -1 6 25062.1
    -3 -1 7 121456
    -3 -1 7 102826
    -3 -1 7 109071
    -3 -1 7 111804
    -3 -1 8 126983
    -3 -1 8 130629
    -3 -1 8 129691
    -3 -1 8 125942
    -3 -1 9 15891.4
    -3 -1 9 17077.5
    -3 -1 9 20319.4
    -3 -1 9 17367.1
    -3 -1 10 9672.59
    -3 -1 10 10972
    -3 -1 10 10853.6
    -3 -1 11 49795.8
    -3 -1 11 51831.3
    -3 -1 11 44933.6
    -3 -1 12 26719.1
    -3 -1 12 26689.9
    -3 0 -15 2937.65
    -3 0 -14 22290.1
    -3 0 -13 17260
    -3 0 -12 9757.38
    -3 0 -11 1949.07
    -3 0 -10 36692.2
    -3 0 -9 83051.1
    -3 0 -8 41484.6
    -3 0 -7 16500
    -3 0 -7 16509.2
    -3 0 -7 14891.5
    -3 0 -7 16630.3
    -3 0 -6 190841
    -3 0 -6 192194
    -3 0 -6 212682
    -3 0 -6 207260
    -3 0 -5 392417
    -3 0 -5 332438
    -3 0 -5 355421
    -3 0 -5 371039
    -3 0 -5 354054
    -3 0 -4 135415
    -3 0 -4 142480
    -3 0 -4 146885
    -3 0 -4 138478
    -3 0 -4 137163
    -3 0 -4 142954
    -3 0 -3 1015.83
    -3 0 -3 1325.33
    -3 0 -3 1235.08
    -3 0 -3 1232.43
    -3 0 -3 852.279
    -3 0 -3 1450.64
    -3 0 -2 401656
    -3 0 -2 418438
    -3 0 -2 430532
    -3 0 -2 435288
    -3 0 -2 410915
    -3 0 -2 410241
    -3 0 -1 35000.7
    -3 0 -1 35078.7
    -3 0 0 64228.6
    -3 0 0 69912
    -3 0 1 1110.02
    -3 0 1 902.124
    -3 0 1 786.389
    -3 0 1 1080.84
    -3 0 1 967.379
    -3 0 1 866.691
    -3 0 2 196904
    -3 0 2 204181
    -3 0 2 205847
    -3 0 2 193083
    -3 0 2 210100
    -3 0 2 203831
    -3 0 3 150684
    -3 0 3 153821
    -3 0 3 137352
    -3 0 3 150475
    -3 0 3 149182
    -3 0 3 155942
    -3 0 4 69337
    -3 0 4 71708.6
    -3 0 4 79127.6
    -3 0 4 71476.4
    -3 0 4 71651
    -3 0 5 1078.93
    -3 0 5 1521.77
    -3 0 5 1716.87
    -3 0 5 1227.91
    -3 0 5 1144.58
    -3 0 6 189959
    -3 0 6 172340
    -3 0 6 168253
    -3 0 6 190714
    -3 0 6 177947
    -3 0 7 190781
    -3 0 7 179362
    -3 0 7 169862
    -3 0 7 181610
    -3 0 8 91739.3
    -3 0 8 97972.5
    -3 0 8 99405.1
    -3 0 8 87084.3
    -3 0 9 1838.56
    -3 0 9 1541.03
    -3 0 9 811.487
    -3 0 9 2071.29
    -3 0 10 76971.4
    -3 0 10 83132.9
    -3 0 11 55176.5
    -3 0 11 51065
    -3 0 12 12659.6
    -3 0 12 11192.8
    -3 1 -14 34826.3
    -3 1 -13 9264.41
    -3 1 -12 -66.0414
    -3 1 -11 8975.63
    -3 1 -10 22723.9
    -3 1 -9 12781.5
    -3 1 -9 10094.8
    -3 1 -8 3290.33
    -3 1 -8 3866.39
    -3 1 -7 130516
    -3 1 -7 128225
    -3 1 -7 126446
    -3 1 -6 171606
    -3 1 -6 160067
    -3 1 -6 157009
    -3 1 -6 177848
    -3 1 -5 59635.4
    -3 1 -5 59318.5
    -3 1 -5 60532.5
    -3 1 -5 60812.7
    -3 1 -5 65064.1
    -3 1 -4 -25.5285
    -3 1 -4 20.6404
    -3 1 -4 161.207
    -3 1 -4 254.323
    -3 1 -4 201.517
    -3 1 -4 712.894
    -3 1 -3 177458
    -3 1 -3 174688
    -3 1 -3 183892
    -3 1 -3 186846
    -3 1 -3 186959
    -3 1 -2 623998
    -3 1 -2 641363
    -3 1 -2 651800
    -3 1 -2 619939
    -3 1 -2 651202
    -3 1 -1 47449.1
    -3 1 -1 42442.5
    -3 1 -1 43456.8
    -3 1 -1 45622.9
    -3 1 -1 43168.1
    -3 1 -1 46274.9
    -3 1 0 147.776
    -3 1 0 274.027
    -3 1 0 406.637
    -3 1 0 406.868
    -3 1 1 62851.8
    -3 1 1 64324.1
    -3 1 1 62189.1
    -3 1 1 71673.6
    -3 1 1 61971.2
    -3 1 2 99550.8
    -3 1 2 105451
    -3 1 2 106312
    -3 1 2 104982
    -3 1 3 157380
    -3 1 3 162943
    -3 1 3 163066
    -3 1 3 164667
    -3 1 4 1466.15
    -3 1 4 1296.02
    -3 1 4 1325.95
    -3 1 4 1652.87
    -3 1 5 22584.7
    -3 1 5 23708.8
    -3 1 5 23073.4
    -3 1 5 20713.6
    -3 1 6 97809.6
    -3 1 6 103761
    -3 1 6 107465
    -3 1 6 101557
    -3 1 7 85086.2
    -3 1 7 90128.9
    -3 1 7 79425.6
    -3 1 7 89136.8
    -3 1 8 2056.35
    -3 1 8 792.599
    -3 1 8 678.66
    -3 1 9 61202.3
    -3 1 9 66928
    -3 1 9 69345.8
    -3 1 10 121542
    -3 1 10 131268
    -3 1 11 54946.7
    -3 1 11 59096.7
    -3 1 12 740.99
    -3 1 12 29.4227
    -3 1 13 15049.7
    -3 2 -10 22385.2
    -3 2 -10 20199.9
    -3 2 -9 5110.13
    -3 2 -9 5515.36
    -3 2 -8 20000.4
    -3 2 -8 18755
    -3 2 -7 67640.2
    -3 2 -7 58909.3
    -3 2 -7 60926.4
    -3 2 -6 50503.5
    -3 2 -6 49634.6
    -3 2 -5 47134.9
    -3 2 -5 45427.5
    -3 2 -4 76903.8
    -3 2 -4 82774.2
    -3 2 -4 73983.4
    -3 2 -4 79347.4
    -3 2 -4 81127.8
    -3 2 -3 265102
    -3 2 -3 273337
    -3 2 -3 284258
    -3 2 -3 275575
    -3 2 -2 473526
    -3 2 -2 452911
    -3 2 -2 458177
    -3 2 -2 446813
    -3 2 -2 446705
    -3 2 -1 21787.4
    -3 2 -1 20494.6
    -3 2 -1 22716.7
    -3 2 -1 22772.7
    -3 2 -1 20498.4
    -3 2 -1 19646.5
    -3 2 0 12991.4
    -3 2 0 13204.6
    -3 2 0 14972.6
    -3 2 0 13029.4
    -3 2 0 13344
    -3 2 0 12743.8
    -3 2 0 10566.8
    -3 2 1 96601.5
    -3 2 1 93066.3
    -3 2 1 97551.6
    -3 2 1 105255
    -3 2 2 180708
    -3 2 2 191772
    -3 2 2 188385
    -3 2 3 12097.2
    -3 2 3 14227.1
    -3 2 4 18221.8
    -3 2 4 21427.6
    -3 2 5 44840.7
    -3 2 5 42116.5
    -3 2 6 67297.7
    -3 2 6 64731.5
    -3 2 7 14278.6
    -3 2 7 12018.8
    -3 2 8 12470.8
    -3 2 8 17017.9
    -3 2 9 136548
    -3 2 9 138971
    -3 2 9 137621
    -3 2 10 113135
    -3 2 10 107375
    -3 2 11 11377.3
    -3 2 11 13439.9
    -3 2 12 4600.21
    -3 2 12 3084.85
    -3 2 13 43112
    -3 3 -11 57601.5
    -3 3 -10 17120.1
    -3 3 -9 3501.4
    -3 3 -8 16899.6
    -3 3 -7 63558.9
    -3 3 -7 57065
    -3 3 -6 12322.5
    -3 3 -6 10440.7
    -3 3 -5 8995.02
    -3 3 -5 9195.75
    -3 3 -4 95475.7
    -3 3 -4 94410.4
    -3 3 -4 90383.7
    -3 3 -3 247303
    -3 3 -3 267428
    -3 3 -3 249817
    -3 3 -3 248982
    -3 3 -2 69837.6
    -3 3 -2 72338.6
    -3 3 -2 69064.9
    -3 3 -2 70855.8
    -3 3 -2 71180.3
    -3 3 -1 1232.35
    -3 3 -1 1176.77
    -3 3 -1 987.816
    -3 3 -1 2472.9
    -3 3 -1 1344.33
    -3 3 -1 2136.11
    -3 3 0 226363
    -3 3 0 226860
    -3 3 0 213208
    -3 3 0 228163
    -3 3 0 218450
    -3 3 0 214541
    -3 3 1 582607
    -3 3 1 570428
    -3 3 1 591882
    -3 3 1 587546
    -3 3 2 41062.4
    -3 3 2 36042
    -3 3 3 19708.4
    -3 3 3 20855.9
    -3 3 3 20228.1
    -3 3 4 60459
    -3 3 4 69960.7
    -3 3 4 63215.7
    -3 3 5 150371
    -3 3 5 138771
    -3 3 6 35083.5
    -3 3 6 36165.8
    -3 3 7 -127.392
    -3 3 7 562.161
    -3 3 8 65479.6
    -3 3 8 63137
    -3 3 9 72146.9
    -3 3 9 75159.8
    -3 3 10 49026
    -3 3 11 -434.827
    -3 3 11 -259.595
    -3 3 12 50101.6
    -3 3 12 63305.6
    -3 3 13 75707.3
    -3 4 -12 42776.1
    -3 4 -11 17646.9
    -3 4 -10 514.127
    -3 4 -9 11088.3
    -3 4 -8 57780.2
    -3 4 -7 34507.5
    -3 4 -6 -346.443
    -3 4 -6 230.056
    -3 4 -5 31564
    -3 4 -5 33228.2
    -3 4 -4 60266.9
    -3 4 -4 57536.8
    -3 4 -3 53654.2
    -3 4 -3 48675.4
    -3 4 -3 53169.5
    -3 4 -3 52268.3
    -3 4 -2 14531.5
    -3 4 -2 13101
    -3 4 -2 12294
    -3 4 -2 13006
    -3 4 -2 11901.9
    -3 4 -1 205433
    -3 4 -1 208566
    -3 4 -1 214247
    -3 4 -1 210731
    -3 4 -1 213569
    -3 4 0 340027
    -3 4 0 356760
    -3 4 0 362857
    -3 4 0 360183
    -3 4 0 368386
    -3 4 1 39662.8
    -3 4 1 41831.6
    -3 4 1 40564.7
    -3 4 2 17154
    -3 4 2 18025.1
    -3 4 3 100421
    -3 4 3 99716.1
    -3 4 4 282749
    -3 4 4 290972
    -3 4 4 280456
    -3 4 5 111430
    -3 4 5 122782
    -3 4 5 117066
    -3 4 6 278.942
    -3 4 6 -209.41
    -3 4 6 -53.9854
    -3 4 7 12491.6
    -3 4 7 14520.2
    -3 4 8 48420.6
    -3 4 8 49651.5
    -3 4 9 44219.1
    -3 4 9 48722.8
    -3 4 10 2989.94
    -3 4 11 49865.5
    -3 4 12 55234.5
    -3 4 13 35179.7
    -3 4 14 3780.86
    -3 5 -11 2680.82
    -3 5 -10 6646.27
    -3 5 -9 42819.4
    -3 5 -8 100198
    -3 5 -7 3699.16
    -3 5 -6 13336.7
    -3 5 -5 44254
    -3 5 -5 39362.4
    -3 5 -4 57237.1
    -3 5 -4 56245.2
    -3 5 -3 2011.82
    -3 5 -3 2315.42
    -3 5 -3 1532.37
    -3 5 -2 45640.9
    -3 5 -2 40785.6
    -3 5 -2 38452.9
    -3 5 -2 36925.1
    -3 5 -1 42316.7
    -3 5 -1 42510.8
    -3 5 -1 46715.5
    -3 5 -1 40611.6
    -3 5 0 193532
    -3 5 0 170335
    -3 5 0 179585
    -3 5 0 191993
    -3 5 0 186159
    -3 5 1 34529.8
    -3 5 1 35380.9
    -3 5 1 32519.6
    -3 5 2 62878.7
    -3 5 2 62699.4
    -3 5 2 62062.1
    -3 5 3 219172
    -3 5 3 220237
    -3 5 4 236486
    -3 5 4 232563
    -3 5 5 41507.7
    -3 5 5 43697.8
    -3 5 5 42496.7
    -3 5 6 73019.6
    -3 5 6 83675.3
    -3 5 6 84982.3
    -3 5 7 80489.1
    -3 5 7 76458.7
    -3 5 7 71915.3
    -3 5 8 79709.5
    -3 5 8 66319.5
    -3 5 9 15027.3
    -3 5 9 17215.9
    -3 5 10 5691.05
    -3 5 11 28434
    -3 5 12 30244.7
    -3 6 -10 37504.1
    -3 6 -9 36595.9
    -3 6 -8 31734
    -3 6 -7 -480.664
    -3 6 -6 45428.8
    -3 6 -5 25495
    -3 6 -5 25920.7
    -3 6 -4 6932.18
    -3 6 -4 5437.41
    -3 6 -3 1514.37
    -3 6 -3 900.854
    -3 6 -2 90017.8
    -3 6 -2 101452
    -3 6 -2 102690
    -3 6 -2 96888.4
    -3 6 -1 86816.4
    -3 6 -1 91678.8
    -3 6 -1 81572.9
    -3 6 0 20886.8
    -3 6 0 21248.6
    -3 6 0 21709.1
    -3 6 0 20873.2
    -3 6 1 3342.14
    -3 6 1 3451.48
    -3 6 1 4495.51
    -3 6 2 99066.1
    -3 6 2 107376
    -3 6 2 109131
    -3 6 3 235878
    -3 6 3 221852
    -3 6 3 228474
    -3 6 4 79657.9
    -3 6 4 79165
    -3 6 4 81477.3
    -3 6 5 7808.7
    -3 6 5 7378.14
    -3 6 6 88515.7
    -3 6 6 94294.8
    -3 6 6 94064.8
    -3 6 7 90684
    -3 6 7 89764.9
    -3 6 8 53206.5
    -3 6 8 47202.7
    -3 6 9 952.388
    -3 6 9 -277.894
    -3 6 10 29731.8
    -3 6 11 36136.7
    -3 6 12 6080.01
    -3 7 -9 19901
    -3 7 -8 6604.71
    -3 7 -7 32365.8
    -3 7 -6 61386.6
    -3 7 -5 88075.1
    -3 7 -4 3464.92
    -3 7 -4 3125.92
    -3 7 -3 42394.3
    -3 7 -3 48218.4
    -3 7 -2 32189.6
    -3 7 -2 33858.3
    -3 7 -2 34022.9
    -3 7 -1 56321.1
    -3 7 -1 53583.5
    -3 7 -1 58031.3
    -3 7 0 747.547
    -3 7 0 1321.94
    -3 7 0 578.402
    -3 7 0 1179.43
    -3 7 1 73733
    -3 7 1 68216.6
    -3 7 1 62838
    -3 7 1 71287.3
    -3 7 2 62270.7
    -3 7 2 69202.7
    -3 7 2 64134.5
    -3 7 3 68396.4
    -3 7 3 66759.8
    -3 7 3 66585.8
    -3 7 4 24482.6
    -3 7 4 23017.1
    -3 7 4 26250.6
    -3 7 5 31937.7
    -3 7 5 30047.3
    -3 7 6 255005
    -3 7 6 234328
    -3 7 7 112431
    -3 7 7 100036
    -3 7 8 758.403
    -3 7 8 2310.04
    -3 7 9 32810.1
    -3 7 9 24942.9
    -3 7 10 75752.4
    -3 7 11 31756.2
    -3 7 12 389.493
    -3 8 -8 14835.2
    -3 8 -7 77187
    -3 8 -6 64423.8
    -3 8 -5 574.47
    -3 8 -4 2867.54
    -3 8 -3 53169.2
    -3 8 -3 53831.1
    -3 8 -2 123861
    -3 8 -2 140061
    -3 8 -1 2755.28
    -3 8 -1 2255.25
    -3 8 0 17592.4
    -3 8 0 15355.5
    -3 8 0 16714
    -3 8 0 16364.3
    -3 8 1 14625.1
    -3 8 1 17009.3
    -3 8 1 14946.3
    -3 8 1 16758.4
    -3 8 2 65940.2
    -3 8 2 63142.8
    -3 8 2 55843.2
    -3 8 3 6127.42
    -3 8 3 8092.78
    -3 8 3 6329.89
    -3 8 4 32901.3
    -3 8 4 37824.6
    -3 8 4 30657.4
    -3 8 5 169451
    -3 8 5 176061
    -3 8 6 103606
    -3 8 6 102631
    -3 8 6 89592.2
    -3 8 7 14307.6
    -3 8 7 11136.8
    -3 8 8 7516.59
    -3 8 8 7020.05
    -3 8 9 127028
    -3 8 9 114058
    -3 8 10 78601
    -3 8 11 16325.4
    -3 8 12 6051.58
    -3 9 -7 16737.6
    -3 9 -6 15028.2
    -3 9 -5 1266.62
    -3 9 -4 54060.4
    -3 9 -3 101010
    -3 9 -2 10635.5
    -3 9 -2 13617.8
    -3 9 -1 6167.61
    -3 9 -1 6882.4
    -3 9 0 51327.2
    -3 9 0 56310.6
    -3 9 1 74524.1
    -3 9 1 65880.6
    -3 9 1 64274.9
    -3 9 2 7532.61
    -3 9 2 10032.9
    -3 9 2 10168.1
    -3 9 2 9539.97
    -3 9 3 7370.65
    -3 9 3 5627.31
    -3 9 3 6523.54
    -3 9 4 31827.1
    -3 9 4 30192.9
    -3 9 4 29996.7
    -3 9 5 40651.3
    -3 9 5 37093.9
    -3 9 5 36030.1
    -3 9 6 23998.3
    -3 9 6 18723.8
    -3 9 6 26929.8
    -3 9 7 -112.448
    -3 9 7 308.953
    -3 9 7 686.965
    -3 9 8 79415.9
    -3 9 8 70834.4
    -3 9 9 125438
    -3 9 9 110634
    -3 9 10 40007
    -3 9 11 78.6638
    -3 10 -6 478.855
    -3 10 -5 28263.5
    -3 10 -4 41050.7
    -3 10 -3 27271.6
    -3 10 -2 1187.38
    -3 10 -1 16790.4
    -3 10 -1 12365
    -3 10 0 113554
    -3 10 0 97815.3
    -3 10 1 35032.6
    -3 10 1 36765.9
    -3 10 2 2515.03
    -3 10 2 3344.25
    -3 10 2 2465.16
    -3 10 3 20691.2
    -3 10 3 21753.2
    -3 10 3 19266.8
    -3 10 3 23501.2
    -3 10 4 34396.9
    -3 10 4 31622.6
    -3 10 4 35522.7
    -3 10 5 45870.7
    -3 10 5 38334.4
    -3 10 5 36895.8
    -3 10 6 121.372
    -3 10 6 -5.81531
    -3 10 6 379.319
    -3 10 7 28029.2
    -3 10 7 29641
    -3 10 7 26147.6
    -3 10 8 74244.3
    -3 10 8 67907.4
    -3 10 8 78666.6
    -3 10 9 48272.2
    -3 10 9 44900.9
    -3 10 10 3062.37
    -3 10 11 13190.2
    -3 11 -4 15270.2
    -3 11 -3 1072.5
    -3 11 -2 4687.04
    -3 11 -1 32910.2
    -3 11 0 125667
    -3 11 1 11269.5
    -3 11 1 12851
    -3 11 2 8341.62
    -3 11 2 8783.46
    -3 11 3 26147
    -3 11 3 27904.1
    -3 11 3 30765.1
    -3 11 4 56004.5
    -3 11 4 56001.6
    -3 11 5 12870.3
    -3 11 5 11412
    -3 11 5 10376.4
    -3 11 6 18516.1
    -3 11 6 19550.3
    -3 11 6 18836.5
    -3 11 7 23054.2
    -3 11 7 27534.5
    -3 11 8 28403.1
    -3 11 8 28835.4
    -3 11 9 13563.6
    -3 11 9 9417.97
    -3 11 10 2656.4
    -3 11 11 36123.7
    -3 12 -2 27337.4
    -3 12 -1 50913.7
    -3 12 0 21750.1
    -3 12 1 987.641
    -3 12 2 29154.8
    -3 12 3 69876.3
    -3 12 3 84211.5
    -3 12 4 29144.2
    -3 12 4 37726.2
    -3 12 5 -138.236
    -3 12 6 27758.1
    -3 12 7 35058.6
    -3 12 8 10989.3
    -3 12 8 8762.08
    -3 12 9 682.553
    -3 12 9 -530.444
    -3 12 10 20726.6
    -3 13 0 347.516
    -3 13 1 21556.8
    -3 13 2 48553.2
    -3 13 3 46808.1
    -3 13 4 2262.46
    -3 13 5 10666.8
    -3 13 7 15261.8
    -3 13 8 333.171
    -3 14 7 7037.71
    -2 -15 -7 6329.84
    -2 -15 -6 1200.08
    -2 -15 -5 30537.5
    -2 -14 -9 24506.1
    -2 -14 -8 32506.9
    -2 -14 -8 40194.9
    -2 -14 -7 2067.27
    -2 -14 -7 -130.208
    -2 -14 -6 36797.6
    -2 -14 -6 34072.3
    -2 -14 -5 48100.2
    -2 -14 -5 42265.1
    -2 -14 -4 39438.8
    -2 -14 -3 2605.87
    -2 -13 -10 36973
    -2 -13 -9 30910.5
    -2 -13 -8 7889.4
    -2 -13 -8 8331.68
    -2 -13 -7 9281.99
    -2 -13 -7 11426.7
    -2 -13 -6 66307.8
    -2 -13 -6 74827
    -2 -13 -5 54079.2
    -2 -13 -4 1394.78
    -2 -13 -3 28991.7
    -2 -13 -2 48835
    -2 -13 -1 61461.5
    -2 -13 0 4043.46
    -2 -12 -14 31740.7
    -2 -12 -13 8782.34
    -2 -12 -12 3987.65
    -2 -12 -12 5062.56
    -2 -12 -11 33612.3
    -2 -12 -11 36400.6
    -2 -12 -10 63330.8
    -2 -12 -10 56784.2
    -2 -12 -9 18181.5
    -2 -12 -9 19020
    -2 -12 -8 -43.8507
    -2 -12 -8 809.158
    -2 -12 -8 1069.17
    -2 -12 -8 358.716
    -2 -12 -7 65331.8
    -2 -12 -7 66599
    -2 -12 -7 72792.6
    -2 -12 -6 45119.6
    -2 -12 -6 46938.3
    -2 -12 -6 52018.5
    -2 -12 -5 11795
    -2 -12 -4 342.329
    -2 -12 -3 73901.4
    -2 -12 -2 56767.9
    -2 -12 -1 14370.4
    -2 -12 0 1314.53
    -2 -12 1 32360.4
    -2 -12 2 49590
    -2 -11 -14 23491.2
    -2 -11 -13 -2125.12
    -2 -11 -13 41.2443
    -2 -11 -12 40871.4
    -2 -11 -12 36318.2
    -2 -11 -11 69463.4
    -2 -11 -11 63859.2
    -2 -11 -10 34570.5
    -2 -11 -10 39573.5
    -2 -11 -9 -367.678
    -2 -11 -9 341.784
    -2 -11 -9 31.7121
    -2 -11 -9 933.682
    -2 -11 -8 25859.1
    -2 -11 -8 21809.1
    -2 -11 -8 24233.6
    -2 -11 -8 26479.1
    -2 -11 -7 29956.6
    -2 -11 -7 28949.2
    -2 -11 -7 30553.3
    -2 -11 -6 52464
    -2 -11 -6 51426.8
    -2 -11 -6 57773.2
    -2 -11 -5 4287.85
    -2 -11 -4 66158.8
    -2 -11 -3 68621.1
    -2 -11 -2 67556.5
    -2 -11 -1 664.155
    -2 -11 0 40642
    -2 -11 1 49205.2
    -2 -11 2 39026
    -2 -11 3 -428.752
    -2 -11 4 14248.7
    -2 -10 -14 5352.84
    -2 -10 -13 23194
    -2 -10 -13 31703.7
    -2 -10 -12 73069.6
    -2 -10 -12 68864.9
    -2 -10 -12 68759.3
    -2 -10 -11 56587.9
    -2 -10 -11 47417.4
    -2 -10 -11 55847
    -2 -10 -10 14071.7
    -2 -10 -10 11932.3
    -2 -10 -10 14813.3
    -2 -10 -9 34890.9
    -2 -10 -9 28779.3
    -2 -10 -9 32767.7
    -2 -10 -9 37389.7
    -2 -10 -8 76513.4
    -2 -10 -8 81156.8
    -2 -10 -8 91273.5
    -2 -10 -8 90511.6
    -2 -10 -7 65497.3
    -2 -10 -7 77630.2
    -2 -10 -7 68904
    -2 -10 -6 14970.7
    -2 -10 -6 17597.4
    -2 -10 -6 11785.7
    -2 -10 -5 2829.53
    -2 -10 -5 4633.54
    -2 -10 -4 87028.1
    -2 -10 -3 88739.5
    -2 -10 -2 7656.84
    -2 -10 -1 7102.61
    -2 -10 0 76919.1
    -2 -10 1 90145.9
    -2 -10 2 2776.74
    -2 -10 3 3721.95
    -2 -10 4 54806.9
    -2 -10 5 42905.1
    -2 -9 -15 3305.5
    -2 -9 -14 5632.06
    -2 -9 -14 3899.53
    -2 -9 -13 47240.9
    -2 -9 -13 47172
    -2 -9 -13 46846.3
    -2 -9 -12 77615
    -2 -9 -12 78371.9
    -2 -9 -12 85945.4
    -2 -9 -11 26403.3
    -2 -9 -11 27143.8
    -2 -9 -11 25358.9
    -2 -9 -10 15703.4
    -2 -9 -10 16534.9
    -2 -9 -10 18258.1
    -2 -9 -9 140169
    -2 -9 -9 157814
    -2 -9 -9 147038
    -2 -9 -9 128525
    -2 -9 -8 147378
    -2 -9 -8 140956
    -2 -9 -8 165515
    -2 -9 -8 160307
    -2 -9 -7 32704
    -2 -9 -7 42417.6
    -2 -9 -7 39110.5
    -2 -9 -7 38864.1
    -2 -9 -6 998.74
    -2 -9 -6 248.518
    -2 -9 -6 916.872
    -2 -9 -5 39964.1
    -2 -9 -5 43810.4
    -2 -9 -5 43681.2
    -2 -9 -4 143571
    -2 -9 -3 8751.81
    -2 -9 -2 1286.42
    -2 -9 -1 59075
    -2 -9 0 106559
    -2 -9 1 34381.6
    -2 -9 2 12430.7
    -2 -9 3 89834.3
    -2 -9 4 80501
    -2 -9 5 25893.1
    -2 -9 6 5.62799
    -2 -9 7 32398.2
    -2 -8 -15 746.937
    -2 -8 -14 6449.8
    -2 -8 -14 7355.91
    -2 -8 -13 49712.3
    -2 -8 -13 40632
    -2 -8 -13 40259.7
    -2 -8 -12 36694.4
    -2 -8 -12 36912.9
    -2 -8 -12 34504.5
    -2 -8 -11 -319.53
    -2 -8 -11 -181.264
    -2 -8 -11 533.999
    -2 -8 -10 54987.4
    -2 -8 -10 53103.2
    -2 -8 -10 48454.6
    -2 -8 -9 140224
    -2 -8 -9 139409
    -2 -8 -9 142785
    -2 -8 -8 44551
    -2 -8 -8 45582.7
    -2 -8 -8 46581
    -2 -8 -8 49961.7
    -2 -8 -7 3749.49
    -2 -8 -7 4011.69
    -2 -8 -7 2438.24
    -2 -8 -7 3069.18
    -2 -8 -6 55088.5
    -2 -8 -6 67169
    -2 -8 -6 56875.1
    -2 -8 -6 72338.7
    -2 -8 -5 130959
    -2 -8 -5 139153
    -2 -8 -4 31797.2
    -2 -8 -3 2499.56
    -2 -8 -3 1757.79
    -2 -8 -2 18154.2
    -2 -8 -2 13561.4
    -2 -8 -1 111773
    -2 -8 0 81245.4
    -2 -8 1 720.757
    -2 -8 2 59453.6
    -2 -8 3 85459
    -2 -8 4 62335.1
    -2 -8 5 1471.17
    -2 -8 6 28050.2
    -2 -8 7 44112.2
    -2 -8 8 26397.8
    -2 -7 -15 3812.53
    -2 -7 -15 2759.42
    -2 -7 -14 15119
    -2 -7 -14 21071.6
    -2 -7 -13 32865.8
    -2 -7 -13 28104.1
    -2 -7 -12 5125.35
    -2 -7 -12 6418.1
    -2 -7 -12 5529.37
    -2 -7 -11 12226
    -2 -7 -11 13214
    -2 -7 -11 12966.9
    -2 -7 -10 58037.3
    -2 -7 -10 59652
    -2 -7 -10 58362.3
    -2 -7 -9 94937.7
    -2 -7 -9 104884
    -2 -7 -9 110422
    -2 -7 -9 106064
    -2 -7 -8 12769.6
    -2 -7 -8 15207.7
    -2 -7 -8 14156.5
    -2 -7 -8 12374
    -2 -7 -7 81084
    -2 -7 -7 86502.4
    -2 -7 -7 91293.6
    -2 -7 -7 72522.8
    -2 -7 -7 75890.2
    -2 -7 -6 229259
    -2 -7 -6 180899
    -2 -7 -6 189757
    -2 -7 -6 208518
    -2 -7 -6 217862
    -2 -7 -5 120782
    -2 -7 -5 140023
    -2 -7 -5 109281
    -2 -7 -5 139924
    -2 -7 -4 76797.4
    -2 -7 -4 94233.1
    -2 -7 -3 22301.2
    -2 -7 -3 23261.3
    -2 -7 -2 144603
    -2 -7 -1 108561
    -2 -7 0 36925.7
    -2 -7 1 9713.29
    -2 -7 2 68260.6
    -2 -7 3 93333.9
    -2 -7 4 15916.2
    -2 -7 5 17745
    -2 -7 6 72968.9
    -2 -7 7 49390.5
    -2 -7 8 20074.2
    -2 -7 9 3516.51
    -2 -7 10 24142.2
    -2 -6 -15 45831
    -2 -6 -15 34747.3
    -2 -6 -14 54346.3
    -2 -6 -14 44787.8
    -2 -6 -13 3376.14
    -2 -6 -13 4215.9
    -2 -6 -12 422.698
    -2 -6 -12 -62.4883
    -2 -6 -11 20173.1
    -2 -6 -11 18572.9
    -2 -6 -11 22585.2
    -2 -6 -10 75390.1
    -2 -6 -10 72003.3
    -2 -6 -10 74946.8
    -2 -6 -9 17517.2
    -2 -6 -9 23175.2
    -2 -6 -9 19880.1
    -2 -6 -9 19249.4
    -2 -6 -8 5893.36
    -2 -6 -8 5205.15
    -2 -6 -8 6597.82
    -2 -6 -8 7209.01
    -2 -6 -8 5344.11
    -2 -6 -7 105435
    -2 -6 -7 109399
    -2 -6 -7 97399.2
    -2 -6 -7 101086
    -2 -6 -7 115015
    -2 -6 -6 299802
    -2 -6 -6 299750
    -2 -6 -6 271415
    -2 -6 -6 296251
    -2 -6 -5 64285.6
    -2 -6 -5 87951.5
    -2 -6 -5 73872.3
    -2 -6 -5 68296.1
    -2 -6 -5 79029.2
    -2 -6 -4 27301.2
    -2 -6 -4 26374.2
    -2 -6 -3 199683
    -2 -6 -3 203568
    -2 -6 -3 189608
    -2 -6 -2 280302
    -2 -6 -1 50468.5
    -2 -6 0 4684.62
    -2 -6 1 26211.8
    -2 -6 1 21928.1
    -2 -6 2 101404
    -2 -6 3 73045.6
    -2 -6 3 72562.3
    -2 -6 4 18755.6
    -2 -6 5 36041.3
    -2 -6 5 38242.7
    -2 -6 6 115482
    -2 -6 6 111427
    -2 -6 7 41249.1
    -2 -6 7 38669
    -2 -6 8 3504.69
    -2 -6 8 4186.22
    -2 -6 9 60165.7
    -2 -6 9 59349.8
    -2 -6 10 47218.9
    -2 -5 -15 45345.2
    -2 -5 -15 41865.7
    -2 -5 -14 32495.7
    -2 -5 -14 31110.8
    -2 -5 -13 -455.383
    -2 -5 -13 -566.978
    -2 -5 -12 35016.3
    -2 -5 -12 35587.8
    -2 -5 -11 28593.4
    -2 -5 -11 30129.6
    -2 -5 -11 27368.4
    -2 -5 -10 66330.9
    -2 -5 -10 67324.7
    -2 -5 -10 62811.8
    -2 -5 -9 5813.82
    -2 -5 -9 7591.81
    -2 -5 -9 7303.26
    -2 -5 -9 4779.91
    -2 -5 -8 97814.8
    -2 -5 -8 105804
    -2 -5 -8 108388
    -2 -5 -8 108494
    -2 -5 -7 104632
    -2 -5 -7 100600
    -2 -5 -7 110569
    -2 -5 -7 108096
    -2 -5 -7 104596
    -2 -5 -6 86417.3
    -2 -5 -6 84563.9
    -2 -5 -6 81584.4
    -2 -5 -6 81846.3
    -2 -5 -6 93648
    -2 -5 -5 11931.2
    -2 -5 -5 12857.7
    -2 -5 -5 11363.2
    -2 -5 -5 11585.3
    -2 -5 -5 12274.8
    -2 -5 -4 161476
    -2 -5 -4 160386
    -2 -5 -4 165201
    -2 -5 -4 171459
    -2 -5 -4 172318
    -2 -5 -3 308492
    -2 -5 -3 310133
    -2 -5 -2 186766
    -2 -5 -2 185346
    -2 -5 -1 1098.36
    -2 -5 0 52022.6
    -2 -5 0 44478.3
    -2 -5 1 238334
    -2 -5 1 199354
    -2 -5 2 167021
    -2 -5 2 154482
    -2 -5 3 16005.1
    -2 -5 3 16412
    -2 -5 4 46274
    -2 -5 4 42276.2
    -2 -5 4 44303.1
    -2 -5 5 61586.6
    -2 -5 5 68842.7
    -2 -5 5 64619
    -2 -5 6 42970.2
    -2 -5 6 45774.8
    -2 -5 6 45841.7
    -2 -5 7 861.337
    -2 -5 7 1748.07
    -2 -5 7 2142.5
    -2 -5 8 28019.9
    -2 -5 8 35355.3
    -2 -5 8 31745.2
    -2 -5 9 111048
    -2 -5 9 101259
    -2 -5 10 22155.6
    -2 -5 10 20635.7
    -2 -4 -15 58241.9
    -2 -4 -15 57572.6
    -2 -4 -14 4575.68
    -2 -4 -14 2276.4
    -2 -4 -13 33829.4
    -2 -4 -13 31233.8
    -2 -4 -12 58929.7
    -2 -4 -12 53106.6
    -2 -4 -11 70030
    -2 -4 -11 57954.6
    -2 -4 -10 -8.87199
    -2 -4 -10 179.027
    -2 -4 -10 552.539
    -2 -4 -9 42655.2
    -2 -4 -9 45568.1
    -2 -4 -9 46800.8
    -2 -4 -8 31414.7
    -2 -4 -8 28297.5
    -2 -4 -8 28109.2
    -2 -4 -7 145403
    -2 -4 -7 136818
    -2 -4 -7 152019
    -2 -4 -7 138892
    -2 -4 -6 35405.4
    -2 -4 -6 31156.5
    -2 -4 -6 31277.7
    -2 -4 -6 32035.5
    -2 -4 -6 29752.9
    -2 -4 -5 24536.3
    -2 -4 -5 27575
    -2 -4 -5 28382.1
    -2 -4 -5 28415.3
    -2 -4 -4 211069
    -2 -4 -4 193756
    -2 -4 -4 200534
    -2 -4 -4 188011
    -2 -4 -4 201568
    -2 -4 -3 283942
    -2 -4 -3 265537
    -2 -4 -3 270954
    -2 -4 -3 277663
    -2 -4 -3 280822
    -2 -4 -2 44610.1
    -2 -4 -2 48166.1
    -2 -4 -2 44686.1
    -2 -4 -2 45777.7
    -2 -4 -1 106900
    -2 -4 -1 107551
    -2 -4 -1 99584.5
    -2 -4 -1 107239
    -2 -4 0 361175
    -2 -4 0 342245
    -2 -4 0 346238
    -2 -4 0 365591
    -2 -4 1 144382
    -2 -4 1 163795
    -2 -4 1 163554
    -2 -4 1 162744
    -2 -4 2 731.56
    -2 -4 2 630.487
    -2 -4 2 1520.82
    -2 -4 3 28860.5
    -2 -4 3 26974.8
    -2 -4 3 30294.6
    -2 -4 4 147025
    -2 -4 4 143567
    -2 -4 4 141947
    -2 -4 4 147446
    -2 -4 5 56313.8
    -2 -4 5 54750.3
    -2 -4 5 58353.9
    -2 -4 5 50991.1
    -2 -4 6 42890.7
    -2 -4 6 45155.1
    -2 -4 6 43116.8
    -2 -4 7 8278.41
    -2 -4 7 6216.6
    -2 -4 7 7636.9
    -2 -4 8 96555.9
    -2 -4 8 94161.6
    -2 -4 8 95741
    -2 -4 9 55222.8
    -2 -4 9 56095.3
    -2 -4 9 48514.7
    -2 -4 10 13073.8
    -2 -4 10 10893
    -2 -4 11 3091.12
    -2 -3 -15 14063.2
    -2 -3 -15 19572.1
    -2 -3 -14 4954.59
    -2 -3 -14 5418.94
    -2 -3 -13 92205.4
    -2 -3 -13 77913.8
    -2 -3 -12 88433.3
    -2 -3 -12 85474.6
    -2 -3 -11 14440.6
    -2 -3 -11 14672
    -2 -3 -10 21134.7
    -2 -3 -10 20777.3
    -2 -3 -10 23674.6
    -2 -3 -9 56180.7
    -2 -3 -9 51433.6
    -2 -3 -9 59658.8
    -2 -3 -9 59545.5
    -2 -3 -8 147173
    -2 -3 -8 130317
    -2 -3 -8 130240
    -2 -3 -7 1115.95
    -2 -3 -7 727.03
    -2 -3 -6 107.821
    -2 -3 -6 115.68
    -2 -3 -5 30368.1
    -2 -3 -5 34902
    -2 -3 -5 35363.8
    -2 -3 -5 34731.7
    -2 -3 -4 254095
    -2 -3 -4 251869
    -2 -3 -4 266729
    -2 -3 -4 244498
    -2 -3 -4 272087
    -2 -3 -3 72981.3
    -2 -3 -3 76769.4
    -2 -3 -3 81755.2
    -2 -3 -3 73557.4
    -2 -3 -3 76719.9
    -2 -3 -3 77276
    -2 -3 -3 78122
    -2 -3 -2 4784.34
    -2 -3 -2 4747.55
    -2 -3 -2 4233.4
    -2 -3 -2 5439.2
    -2 -3 -2 4440.77
    -2 -3 -1 395065
    -2 -3 -1 397119
    -2 -3 -1 409503
    -2 -3 -1 393494
    -2 -3 0 182015
    -2 -3 0 177981
    -2 -3 0 197517
    -2 -3 0 205495
    -2 -3 0 192555
    -2 -3 0 194800
    -2 -3 1 102101
    -2 -3 1 104016
    -2 -3 1 104252
    -2 -3 2 12396.8
    -2 -3 2 10696.8
    -2 -3 2 12585.6
    -2 -3 2 12420.7
    -2 -3 2 11120.9
    -2 -3 2 11913
    -2 -3 2 12098.9
    -2 -3 3 115628
    -2 -3 3 124561
    -2 -3 3 120556
    -2 -3 3 120631
    -2 -3 3 114063
    -2 -3 4 202423
    -2 -3 4 208483
    -2 -3 4 212773
    -2 -3 4 196636
    -2 -3 5 45884.9
    -2 -3 5 48799.4
    -2 -3 5 46355.1
    -2 -3 5 44794.4
    -2 -3 6 731.892
    -2 -3 6 1034.23
    -2 -3 6 1464.17
    -2 -3 6 745.137
    -2 -3 7 32723.7
    -2 -3 7 32476.5
    -2 -3 7 36952.6
    -2 -3 8 68454.2
    -2 -3 8 71867.2
    -2 -3 8 69130
    -2 -3 9 62689.2
    -2 -3 9 59897.5
    -2 -3 9 63295.3
    -2 -3 10 3426.6
    -2 -3 10 3982.85
    -2 -3 10 4880.87
    -2 -3 11 21471.4
    -2 -3 11 22645.3
    -2 -3 11 22206.6
    -2 -2 -15 -1630.84
    -2 -2 -14 35198
    -2 -2 -14 33744.3
    -2 -2 -13 77755
    -2 -2 -13 65337.7
    -2 -2 -12 95943.3
    -2 -2 -12 94509.9
    -2 -2 -11 6173.85
    -2 -2 -11 7798.22
    -2 -2 -10 126198
    -2 -2 -10 114151
    -2 -2 -10 119825
    -2 -2 -9 174842
    -2 -2 -9 159203
    -2 -2 -9 174428
    -2 -2 -8 50167.7
    -2 -2 -8 58913.9
    -2 -2 -8 48436.1
    -2 -2 -8 49792.7
    -2 -2 -7 10310.3
    -2 -2 -7 8835.48
    -2 -2 -7 10445.6
    -2 -2 -6 38429.4
    -2 -2 -6 39969.7
    -2 -2 -6 39218.1
    -2 -2 -5 102351
    -2 -2 -5 94975.9
    -2 -2 -5 98149.2
    -2 -2 -5 98018.1
    -2 -2 -4 71848
    -2 -2 -4 65391.7
    -2 -2 -4 67980.8
    -2 -2 -4 69703.8
    -2 -2 -4 67099
    -2 -2 -3 3239.42
    -2 -2 -3 2195.11
    -2 -2 -3 2475.48
    -2 -2 -3 2413.24
    -2 -2 -3 2601.18
    -2 -2 -3 2498.36
    -2 -2 -2 193368
    -2 -2 -2 184282
    -2 -2 -2 189691
    -2 -2 -1 229282
    -2 -2 -1 238004
    -2 -2 -1 240043
    -2 -2 -1 218787
    -2 -2 0 674387
    -2 -2 0 632482
    -2 -2 0 650807
    -2 -2 0 657410
    -2 -2 0 668498
    -2 -2 0 639605
    -2 -2 1 46531.3
    -2 -2 1 46683.1
    -2 -2 1 50578.1
    -2 -2 1 47918.3
    -2 -2 1 48214.5
    -2 -2 1 49338.8
    -2 -2 2 344025
    -2 -2 2 341045
    -2 -2 2 338417
    -2 -2 2 342693
    -2 -2 2 343485
    -2 -2 2 341144
    -2 -2 3 492598
    -2 -2 3 486261
    -2 -2 3 503466
    -2 -2 3 478051
    -2 -2 3 489677
    -2 -2 3 500940
    -2 -2 4 179960
    -2 -2 4 166856
    -2 -2 4 172286
    -2 -2 4 164236
    -2 -2 5 9087.97
    -2 -2 5 9328.25
    -2 -2 5 7479.53
    -2 -2 5 7890.2
    -2 -2 6 18492.7
    -2 -2 6 15290.5
    -2 -2 6 17208.7
    -2 -2 6 16642.9
    -2 -2 7 102917
    -2 -2 7 106743
    -2 -2 7 91690.4
    -2 -2 7 110290
    -2 -2 8 54536
    -2 -2 8 50551
    -2 -2 8 49286.1
    -2 -2 9 182.464
    -2 -2 9 677.454
    -2 -2 9 891.78
    -2 -2 10 10685.8
    -2 -2 10 10042
    -2 -2 10 7011.92
    -2 -2 11 69594.2
    -2 -2 11 69746.4
    -2 -2 11 68311.9
    -2 -2 12 64559.2
    -2 -2 12 62360.6
    -2 -1 -15 1704.11
    -2 -1 -14 33223.7
    -2 -1 -14 36005.5
    -2 -1 -13 36505.2
    -2 -1 -13 32456
    -2 -1 -12 1060.95
    -2 -1 -12 2096.95
    -2 -1 -11 36166.6
    -2 -1 -11 37810.7
    -2 -1 -11 30900.3
    -2 -1 -10 123044
    -2 -1 -10 120958
    -2 -1 -10 119634
    -2 -1 -9 105138
    -2 -1 -9 113031
    -2 -1 -9 116327
    -2 -1 -8 36458.4
    -2 -1 -8 32402.2
    -2 -1 -8 37463.8
    -2 -1 -7 36544.4
    -2 -1 -7 35095.6
    -2 -1 -7 40696.4
    -2 -1 -7 35275.9
    -2 -1 -6 134913
    -2 -1 -6 137569
    -2 -1 -6 148907
    -2 -1 -6 144137
    -2 -1 -5 135588
    -2 -1 -5 133302
    -2 -1 -5 139314
    -2 -1 -5 136443
    -2 -1 -4 6611.83
    -2 -1 -4 7695.22
    -2 -1 -4 6898.21
    -2 -1 -4 7208.56
    -2 -1 -4 6981.85
    -2 -1 -3 2419.09
    -2 -1 -3 1146.89
    -2 -1 -3 1235.96
    -2 -1 -3 1476.73
    -2 -1 -3 2050.17
    -2 -1 -3 1601.25
    -2 -1 -2 184165
    -2 -1 -2 184806
    -2 -1 -2 180446
    -2 -1 -2 185676
    -2 -1 -2 179767
    -2 -1 -1 110431
    -2 -1 -1 116562
    -2 -1 -1 113078
    -2 -1 0 4180.04
    -2 -1 0 4408.83
    -2 -1 0 3832.79
    -2 -1 0 4279.41
    -2 -1 1 229426
    -2 -1 1 227560
    -2 -1 1 226430
    -2 -1 1 235554
    -2 -1 1 227172
    -2 -1 2 316526
    -2 -1 2 346965
    -2 -1 2 324974
    -2 -1 2 325680
    -2 -1 2 322322
    -2 -1 2 310475
    -2 -1 3 405376
    -2 -1 3 412037
    -2 -1 3 389969
    -2 -1 3 420143
    -2 -1 3 419191
    -2 -1 3 416292
    -2 -1 4 72840.7
    -2 -1 4 69903.8
    -2 -1 4 75708.1
    -2 -1 4 76630.3
    -2 -1 5 23449
    -2 -1 5 23548.9
    -2 -1 5 23693.8
    -2 -1 5 23896.7
    -2 -1 6 189905
    -2 -1 6 186847
    -2 -1 6 190191
    -2 -1 7 98370.8
    -2 -1 7 100178
    -2 -1 7 95311.3
    -2 -1 8 26462.4
    -2 -1 8 25618.4
    -2 -1 8 26763.3
    -2 -1 9 937.871
    -2 -1 9 810.858
    -2 -1 9 1210.05
    -2 -1 9 836.711
    -2 -1 10 80904.1
    -2 -1 10 79590.8
    -2 -1 10 80185.8
    -2 -1 11 27425.4
    -2 -1 11 28133.4
    -2 -1 12 4467.84
    -2 -1 12 4579.2
    -2 -1 13 3882.14
    -2 0 -14 17303.2
    -2 0 -13 9339.44
    -2 0 -12 1728.28
    -2 0 -12 874.279
    -2 0 -11 58030.2
    -2 0 -11 47621.5
    -2 0 -11 49626.7
    -2 0 -10 89349.1
    -2 0 -10 89613.3
    -2 0 -9 38069.4
    -2 0 -9 38268.1
    -2 0 -9 41004.7
    -2 0 -8 103.923
    -2 0 -8 462.326
    -2 0 -8 271.329
    -2 0 -7 247298
    -2 0 -7 248602
    -2 0 -7 249178
    -2 0 -6 306680
    -2 0 -6 319210
    -2 0 -6 310838
    -2 0 -6 277919
    -2 0 -6 301918
    -2 0 -5 38048.5
    -2 0 -5 41358.4
    -2 0 -5 35634.4
    -2 0 -5 35973.3
    -2 0 -5 32975.5
    -2 0 -4 62204.1
    -2 0 -4 66112.5
    -2 0 -4 62150.4
    -2 0 -4 64627
    -2 0 -3 11455
    -2 0 -3 14676.2
    -2 0 -3 13187.1
    -2 0 -3 13820.2
    -2 0 -3 13567
    -2 0 -3 13127
    -2 0 -2 478397
    -2 0 -2 491407
    -2 0 -2 492610
    -2 0 -2 518504
    -2 0 -2 483631
    -2 0 -2 493498
    -2 0 -1 62242.1
    -2 0 -1 63534.5
    -2 0 -1 58826
    -2 0 -1 60167.9
    -2 0 -1 57575.4
    -2 0 -1 59888.7
    -2 0 0 1844.43
    -2 0 0 1577.81
    -2 0 0 1947.93
    -2 0 0 2108.86
    -2 0 0 2058.43
    -2 0 1 37694.1
    -2 0 1 37024.5
    -2 0 1 36355
    -2 0 1 36157.6
    -2 0 1 37525.7
    -2 0 1 39292.4
    -2 0 2 192267
    -2 0 2 181559
    -2 0 2 194610
    -2 0 2 192257
    -2 0 2 190361
    -2 0 2 189358
    -2 0 2 180162
    -2 0 3 214138
    -2 0 3 218636
    -2 0 3 218576
    -2 0 3 224918
    -2 0 3 221802
    -2 0 3 223984
    -2 0 4 23444.2
    -2 0 4 21908.5
    -2 0 4 25892.2
    -2 0 4 22252.1
    -2 0 4 22190.5
    -2 0 5 160822
    -2 0 5 163272
    -2 0 5 156490
    -2 0 5 174838
    -2 0 5 171295
    -2 0 6 342722
    -2 0 6 326957
    -2 0 6 316816
    -2 0 6 320547
    -2 0 6 334709
    -2 0 7 60882.3
    -2 0 7 60592.9
    -2 0 7 65512
    -2 0 7 59448.6
    -2 0 8 16105.4
    -2 0 8 15512.4
    -2 0 8 16868
    -2 0 8 17787.5
    -2 0 9 47527.8
    -2 0 9 50231.9
    -2 0 9 50474.5
    -2 0 9 50125.1
    -2 0 10 101882
    -2 0 10 98221.8
    -2 0 10 99754.5
    -2 0 11 37269.1
    -2 0 11 37917.8
    -2 0 12 717.286
    -2 0 12 73.8469
    -2 0 13 11976.9
    -2 0 13 13429.5
    -2 1 -14 9721.06
    -2 1 -13 2277.14
    -2 1 -12 23708.5
    -2 1 -11 29834.7
    -2 1 -11 34829.7
    -2 1 -10 43698.4
    -2 1 -10 49758.6
    -2 1 -9 -1113.68
    -2 1 -9 134.001
    -2 1 -8 65115.3
    -2 1 -8 69051.1
    -2 1 -8 63446.4
    -2 1 -7 273558
    -2 1 -7 268446
    -2 1 -6 119431
    -2 1 -6 107365
    -2 1 -6 108734
    -2 1 -5 1022.54
    -2 1 -5 182.821
    -2 1 -5 490.102
    -2 1 -5 435.61
    -2 1 -4 40690.7
    -2 1 -4 37915.6
    -2 1 -4 36546.2
    -2 1 -4 39240.9
    -2 1 -3 169339
    -2 1 -3 172490
    -2 1 -3 176576
    -2 1 -3 172396
    -2 1 -3 165722
    -2 1 -3 177172
    -2 1 -2 363993
    -2 1 -2 393617
    -2 1 -2 382677
    -2 1 -2 380027
    -2 1 -2 410263
    -2 1 -1 28731.6
    -2 1 -1 29091
    -2 1 -1 27515.5
    -2 1 -1 28181.9
    -2 1 -1 26164.3
    -2 1 -1 26040.3
    -2 1 0 3222.82
    -2 1 0 3212.16
    -2 1 0 3806.59
    -2 1 0 3873.44
    -2 1 1 42405.1
    -2 1 1 48027.5
    -2 1 1 46400.4
    -2 1 1 43842.3
    -2 1 2 36442.1
    -2 1 2 36921.3
    -2 1 2 35413.5
    -2 1 3 38169.7
    -2 1 3 35099.8
    -2 1 3 35458
    -2 1 4 204511
    -2 1 4 194337
    -2 1 4 204565
    -2 1 4 209451
    -2 1 5 315207
    -2 1 5 301875
    -2 1 5 299558
    -2 1 5 331114
    -2 1 6 71332.9
    -2 1 6 78103.3
    -2 1 6 75228.9
    -2 1 6 75632.2
    -2 1 7 9244.28
    -2 1 7 8063.85
    -2 1 7 9034.14
    -2 1 7 7512.25
    -2 1 8 60060.9
    -2 1 8 55725.8
    -2 1 8 62960.6
    -2 1 8 61496.3
    -2 1 9 211877
    -2 1 9 197515
    -2 1 9 203093
    -2 1 10 79227.3
    -2 1 10 91679.4
    -2 1 11 2258.49
    -2 1 11 3216.42
    -2 1 12 3527.6
    -2 1 12 6727.43
    -2 1 13 36478.7
    -2 1 13 38848.4
    -2 2 -11 27412.9
    -2 2 -11 24173.7
    -2 2 -10 3131.36
    -2 2 -10 2226.69
    -2 2 -10 3074.18
    -2 2 -9 14904.5
    -2 2 -9 14600.9
    -2 2 -9 16574
    -2 2 -8 101317
    -2 2 -8 99813.5
    -2 2 -8 91664.2
    -2 2 -7 166290
    -2 2 -7 170600
    -2 2 -7 162622
    -2 2 -6 48067.2
    -2 2 -6 49293.8
    -2 2 -6 52146.4
    -2 2 -5 12770.4
    -2 2 -5 13758.4
    -2 2 -5 14908.6
    -2 2 -4 344310
    -2 2 -4 359036
    -2 2 -3 290551
    -2 2 -3 283717
    -2 2 -3 277046
    -2 2 -3 278658
    -2 2 -2 79066.2
    -2 2 -2 74600.7
    -2 2 -2 75026.1
    -2 2 -2 84515.4
    -2 2 -2 76499.3
    -2 2 -2 74716.8
    -2 2 -1 74976.5
    -2 2 -1 69437.6
    -2 2 -1 69845.9
    -2 2 -1 70763.1
    -2 2 -1 75281.1
    -2 2 -1 72102.2
    -2 2 -1 70684.4
    -2 2 -1 75781.2
    -2 2 0 92282.6
    -2 2 0 90357.8
    -2 2 0 89351.2
    -2 2 0 91365
    -2 2 0 87508.7
    -2 2 0 92009.5
    -2 2 0 90964.9
    -2 2 0 86454.8
    -2 2 1 81820.6
    -2 2 1 80923.2
    -2 2 1 84351.1
    -2 2 1 83918.1
    -2 2 2 43418.6
    -2 2 2 39721.2
    -2 2 2 42623.2
    -2 2 2 41092.3
    -2 2 3 37085.2
    -2 2 3 34332.9
    -2 2 3 35033
    -2 2 3 35639.3
    -2 2 4 197550
    -2 2 4 193344
    -2 2 4 200221
    -2 2 4 201194
    -2 2 5 178192
    -2 2 5 164699
    -2 2 5 161842
    -2 2 5 174143
    -2 2 6 172742
    -2 2 6 166223
    -2 2 6 155072
    -2 2 7 17373.7
    -2 2 7 15886.7
    -2 2 8 176651
    -2 2 8 176259
    -2 2 9 146280
    -2 2 9 142748
    -2 2 10 41894
    -2 2 11 18668.7
    -2 2 11 14971.8
    -2 2 12 46081.4
    -2 2 12 52279.2
    -2 2 13 43399.2
    -2 2 13 41710.2
    -2 3 -12 28827.1
    -2 3 -11 4635.08
    -2 3 -11 4305.32
    -2 3 -10 2241.62
    -2 3 -10 2810.51
    -2 3 -9 34896.4
    -2 3 -9 31710.3
    -2 3 -8 70323.2
    -2 3 -8 69489.4
    -2 3 -7 22443
    -2 3 -7 20838.6
    -2 3 -6 7220.55
    -2 3 -6 6399.04
    -2 3 -5 217789
    -2 3 -5 236382
    -2 3 -5 208725
    -2 3 -4 248693
    -2 3 -4 256579
    -2 3 -3 128707
    -2 3 -3 128121
    -2 3 -3 127757
    -2 3 -3 128290
    -2 3 -3 124458
    -2 3 -2 2660.01
    -2 3 -2 3986.85
    -2 3 -2 3814.77
    -2 3 -2 4075.32
    -2 3 -2 4550.3
    -2 3 -2 3978.82
    -2 3 -2 4475.17
    -2 3 -1 400102
    -2 3 -1 420003
    -2 3 -1 408167
    -2 3 -1 412086
    -2 3 -1 406640
    -2 3 -1 387138
    -2 3 -1 409762
    -2 3 0 283293
    -2 3 0 281616
    -2 3 0 279136
    -2 3 0 304398
    -2 3 0 303604
    -2 3 0 284859
    -2 3 1 103805
    -2 3 1 111464
    -2 3 1 105678
    -2 3 1 106030
    -2 3 1 104963
    -2 3 2 10834.5
    -2 3 2 8361.46
    -2 3 2 8882.45
    -2 3 2 11084.3
    -2 3 3 60814
    -2 3 3 64400.7
    -2 3 3 64161
    -2 3 3 65470.1
    -2 3 3 68022.2
    -2 3 4 137851
    -2 3 4 133930
    -2 3 4 138281
    -2 3 4 140344
    -2 3 5 76436.7
    -2 3 5 73169.9
    -2 3 5 67297.1
    -2 3 5 76062.1
    -2 3 6 6002.09
    -2 3 6 6164.6
    -2 3 6 7379.81
    -2 3 6 5964.5
    -2 3 7 94677.4
    -2 3 7 87095.3
    -2 3 7 90354.3
    -2 3 8 163762
    -2 3 8 172543
    -2 3 9 80130.1
    -2 3 9 84632.9
    -2 3 10 4388.66
    -2 3 11 78740.6
    -2 3 12 134750
    -2 3 13 28126.7
    -2 3 13 32261
    -2 3 14 1021.29
    -2 4 -12 17203
    -2 4 -11 6478.63
    -2 4 -11 7385.63
    -2 4 -10 21255.1
    -2 4 -10 24321
    -2 4 -9 17626.8
    -2 4 -9 21077.5
    -2 4 -8 30288
    -2 4 -8 28195
    -2 4 -7 1075.26
    -2 4 -7 157.959
    -2 4 -6 36152.3
    -2 4 -6 38780
    -2 4 -5 98071.1
    -2 4 -5 100643
    -2 4 -4 120602
    -2 4 -4 129841
    -2 4 -4 123829
    -2 4 -4 131747
    -2 4 -3 3107.49
    -2 4 -3 2531.66
    -2 4 -3 2290.65
    -2 4 -2 184912
    -2 4 -2 197119
    -2 4 -2 176721
    -2 4 -2 175786
    -2 4 -2 182467
    -2 4 -1 184131
    -2 4 -1 185265
    -2 4 -1 178184
    -2 4 -1 180240
    -2 4 -1 174433
    -2 4 0 300845
    -2 4 0 299416
    -2 4 0 312247
    -2 4 0 288382
    -2 4 0 299608
    -2 4 1 6550.39
    -2 4 1 5963.58
    -2 4 1 7328.33
    -2 4 2 100190
    -2 4 2 102646
    -2 4 2 100014
    -2 4 3 92459.9
    -2 4 3 84326.9
    -2 4 3 89046.1
    -2 4 4 91253.2
    -2 4 4 92485.9
    -2 4 4 99162.6
    -2 4 4 92582.5
    -2 4 5 40.8527
    -2 4 5 244.664
    -2 4 5 110.249
    -2 4 5 130.262
    -2 4 6 21834.8
    -2 4 6 22116.6
    -2 4 6 27233.2
    -2 4 6 23292.8
    -2 4 7 110601
    -2 4 7 115885
    -2 4 7 106908
    -2 4 8 63641.6
    -2 4 8 64044.5
    -2 4 8 68300.1
    -2 4 9 14147.9
    -2 4 9 15772
    -2 4 10 34985
    -2 4 11 112104
    -2 4 12 54393.2
    -2 4 13 3781.11
    -2 4 14 8313.91
    -2 5 -12 16937.1
    -2 5 -11 4514.49
    -2 5 -11 3889.82
    -2 5 -10 48440.9
    -2 5 -10 45509.1
    -2 5 -9 14028.2
    -2 5 -9 17009
    -2 5 -8 10851.3
    -2 5 -8 14426.1
    -2 5 -7 12866.1
    -2 5 -7 11267.1
    -2 5 -6 51890.1
    -2 5 -6 60357
    -2 5 -5 71679.1
    -2 5 -5 75743.7
    -2 5 -4 742.284
    -2 5 -4 2295.52
    -2 5 -3 9420.59
    -2 5 -3 10811.4
    -2 5 -2 208320
    -2 5 -2 213887
    -2 5 -2 188709
    -2 5 -2 183823
    -2 5 -1 444046
    -2 5 -1 422504
    -2 5 0 108087
    -2 5 0 105720
    -2 5 0 105935
    -2 5 0 115030
    -2 5 0 111656
    -2 5 1 19275.4
    -2 5 1 19977.4
    -2 5 1 18496.1
    -2 5 2 352498
    -2 5 2 362274
    -2 5 2 373015
    -2 5 3 115432
    -2 5 3 117683
    -2 5 3 115341
    -2 5 4 29749.9
    -2 5 4 31736.5
    -2 5 5 731.49
    -2 5 5 1610.75
    -2 5 5 1451.22
    -2 5 6 124886
    -2 5 6 122754
    -2 5 6 113872
    -2 5 7 67342.5
    -2 5 7 75795.9
    -2 5 7 74318.7
    -2 5 8 1230.92
    -2 5 8 588.062
    -2 5 9 1335.91
    -2 5 9 1742.39
    -2 5 10 63428.5
    -2 5 11 95721.4
    -2 5 12 29849.2
    -2 5 13 14780.7
    -2 6 -12 636.158
    -2 6 -11 16031.8
    -2 6 -10 45318.4
    -2 6 -10 52620.7
    -2 6 -9 11510
    -2 6 -9 12214.3
    -2 6 -8 1467.59
    -2 6 -8 3307.77
    -2 6 -7 45644.3
    -2 6 -7 37788.9
    -2 6 -6 51025.4
    -2 6 -6 53869.8
    -2 6 -5 11995.8
    -2 6 -5 12512.6
    -2 6 -4 5506.1
    -2 6 -3 35684.4
    -2 6 -3 39943.8
    -2 6 -2 200611
    -2 6 -2 206296
    -2 6 -2 181226
    -2 6 -1 79480.1
    -2 6 -1 73884.7
    -2 6 0 16382.4
    -2 6 0 18850.3
    -2 6 0 15752
    -2 6 0 16496.7
    -2 6 1 185161
    -2 6 1 173493
    -2 6 1 187569
    -2 6 2 197325
    -2 6 2 190807
    -2 6 2 191153
    -2 6 3 142913
    -2 6 3 131434
    -2 6 3 122797
    -2 6 4 10079.7
    -2 6 4 8913.95
    -2 6 4 10546.4
    -2 6 5 155343
    -2 6 5 158513
    -2 6 6 86430.8
    -2 6 6 79791.8
    -2 6 6 84317
    -2 6 7 21821.5
    -2 6 7 20167.4
    -2 6 7 20202.8
    -2 6 8 2483.79
    -2 6 8 1095.33
    -2 6 9 24078.5
    -2 6 9 31546.6
    -2 6 10 99756
    -2 6 10 117408
    -2 6 11 27150.3
    -2 6 12 1397.18
    -2 6 13 37539
    -2 7 -10 27423.5
    -2 7 -9 673.866
    -2 7 -9 757.987
    -2 7 -8 7338.79
    -2 7 -8 6776.96
    -2 7 -7 107576
    -2 7 -7 115169
    -2 7 -6 58806.2
    -2 7 -6 66947.7
    -2 7 -5 1056.89
    -2 7 -4 14887.4
    -2 7 -3 63338.7
    -2 7 -2 39073.9
    -2 7 -2 35211.2
    -2 7 -2 36981.3
    -2 7 -1 3023.77
    -2 7 -1 2030.5
    -2 7 -1 2325.65
    -2 7 0 33480
    -2 7 0 30616.9
    -2 7 0 29043.1
    -2 7 0 28389.7
    -2 7 1 161903
    -2 7 1 164404
    -2 7 1 168793
    -2 7 1 173304
    -2 7 2 181764
    -2 7 2 185965
    -2 7 2 185664
    -2 7 3 1949.65
    -2 7 3 1475.52
    -2 7 3 2409.96
    -2 7 4 71149
    -2 7 4 70716.3
    -2 7 4 64826.2
    -2 7 5 262466
    -2 7 5 280534
    -2 7 5 289440
    -2 7 6 167611
    -2 7 6 189058
    -2 7 7 1325.43
    -2 7 7 1421.05
    -2 7 8 38202.2
    -2 7 8 38684.9
    -2 7 9 41070.8
    -2 7 9 40352
    -2 7 10 59427.8
    -2 7 10 53470
    -2 7 11 1083.92
    -2 7 12 8568.27
    -2 7 13 24832.3
    -2 8 -9 7412.17
    -2 8 -8 45869.5
    -2 8 -7 32456.6
    -2 8 -6 12443.4
    -2 8 -5 1141.99
    -2 8 -4 63886.1
    -2 8 -3 31512.4
    -2 8 -2 10400
    -2 8 -1 17328.2
    -2 8 -1 16762.8
    -2 8 -1 16301.8
    -2 8 0 83309.6
    -2 8 0 90416.3
    -2 8 0 83962.2
    -2 8 1 63142.8
    -2 8 1 67602.6
    -2 8 1 62244.5
    -2 8 1 60780.3
    -2 8 2 31507.7
    -2 8 2 32849.5
    -2 8 2 29868.7
    -2 8 3 35751.1
    -2 8 3 37199.1
    -2 8 3 30736.6
    -2 8 4 200319
    -2 8 4 206579
    -2 8 4 204491
    -2 8 5 107162
    -2 8 5 110884
    -2 8 5 114370
    -2 8 6 20781.8
    -2 8 6 26554.6
    -2 8 6 24049.9
    -2 8 7 6706.25
    -2 8 7 7173.26
    -2 8 7 6787.32
    -2 8 8 105659
    -2 8 8 97447.8
    -2 8 9 104795
    -2 8 9 79165.9
    -2 8 10 7130.51
    -2 8 11 993.223
    -2 8 12 16324
    -2 9 -7 32032.7
    -2 9 -6 1931.48
    -2 9 -5 26961.2
    -2 9 -4 73065.5
    -2 9 -3 23803.9
    -2 9 -2 5259.21
    -2 9 -1 18488.4
    -2 9 0 72844
    -2 9 0 77342.6
    -2 9 0 76292
    -2 9 1 44991.3
    -2 9 1 51073.4
    -2 9 1 58798.8
    -2 9 1 52907.6
    -2 9 2 35957.4
    -2 9 2 38340.6
    -2 9 2 36753
    -2 9 2 38112.9
    -2 9 3 23942.8
    -2 9 3 23140.4
    -2 9 3 22335.4
    -2 9 4 61649.1
    -2 9 4 63899
    -2 9 4 71775.6
    -2 9 5 145316
    -2 9 5 145024
    -2 9 5 133744
    -2 9 6 1193.07
    -2 9 6 1198.19
    -2 9 6 995.059
    -2 9 7 93492.3
    -2 9 7 81191.3
    -2 9 7 98243.6
    -2 9 8 134636
    -2 9 8 132974
    -2 9 8 119438
    -2 9 9 48974
    -2 9 9 41912.9
    -2 9 10 30.1255
    -2 9 11 15927.9
    -2 9 12 62879.7
    -2 10 -6 21782.1
    -2 10 -5 51411.2
    -2 10 -4 54820.1
    -2 10 -3 3561.53
    -2 10 -2 6744.18
    -2 10 -1 74614.9
    -2 10 0 37792.8
    -2 10 1 -663.735
    -2 10 1 145.438
    -2 10 2 15864.5
    -2 10 2 16554
    -2 10 2 13447.5
    -2 10 3 86805.9
    -2 10 3 84650.2
    -2 10 3 96991
    -2 10 3 94027.7
    -2 10 4 96307.4
    -2 10 4 86572.6
    -2 10 5 172.798
    -2 10 5 -69.7791
    -2 10 5 721.43
    -2 10 6 28756.2
    -2 10 6 30447.5
    -2 10 6 26437.2
    -2 10 7 115705
    -2 10 7 130115
    -2 10 7 115211
    -2 10 8 73715.2
    -2 10 8 59541
    -2 10 9 15631.6
    -2 10 9 11636.1
    -2 10 10 25752.4
    -2 10 11 64309.4
    -2 10 12 30633
    -2 11 -5 40304.2
    -2 11 -4 11844.5
    -2 11 -3 4619.82
    -2 11 -2 35036.3
    -2 11 -1 47697.6
    -2 11 0 30522.2
    -2 11 1 954.898
    -2 11 2 85591.8
    -2 11 2 93298.7
    -2 11 3 9821.53
    -2 11 3 8431.27
    -2 11 4 2501.59
    -2 11 4 4791.63
    -2 11 4 3878.89
    -2 11 5 3985.85
    -2 11 5 6283.53
    -2 11 5 3970.51
    -2 11 6 64789.4
    -2 11 6 72095.5
    -2 11 7 51415.6
    -2 11 7 55665.9
    -2 11 8 17896.4
    -2 11 8 11772.6
    -2 11 9 4331.26
    -2 11 9 7861.79
    -2 11 10 78373.8
    -2 11 11 77382.3
    -2 12 -3 37049.1
    -2 12 -2 41825
    -2 12 -1 34572.5
    -2 12 0 -281.844
    -2 12 1 28724.1
    -2 12 2 48463.8
    -2 12 3 22595.7
    -2 12 4 640.852
    -2 12 4 210.69
    -2 12 5 22292.4
    -2 12 7 15262.3
    -2 12 8 1753.42
    -2 12 9 39678
    -2 12 10 62094.7
    -2 12 11 32725.8
    -2 13 -1 4820.95
    -2 13 0 8332.28
    -2 13 1 48572.1
    -2 13 2 47777.6
    -2 13 3 4059.24
    -2 13 4 7345.95
    -2 13 5 43262.9
    -2 13 5 39664.7
    -2 13 6 30667.2
    -2 13 7 -66.7312
    -2 13 8 13252.3
    -2 13 9 32352.5
    -2 13 10 21483.5
    -2 14 7 1938.4
    -2 14 8 25701.3
    -1 -15 -8 7114.99
    -1 -15 -7 340.636
    -1 -15 -6 26723
    -1 -14 -10 44507.4
    -1 -14 -8 1966.51
    -1 -14 -8 1953.88
    -1 -14 -7 36092.3
    -1 -14 -7 37431.7
    -1 -14 -6 59452.6
    -1 -14 -5 28955.1
    -1 -14 -4 6543.44
    -1 -14 -3 33410.4
    -1 -14 -2 71264.8
    -1 -13 -12 1821.21
    -1 -13 -11 37971.5
    -1 -13 -10 53248.6
    -1 -13 -10 58043.6
    -1 -13 -9 1956.27
    -1 -13 -9 2035.98
    -1 -13 -8 17826.8
    -1 -13 -8 16293.4
    -1 -13 -7 48693.4
    -1 -13 -7 48904.7
    -1 -13 -6 80998.1
    -1 -13 -5 6303.24
    -1 -13 -4 23479.6
    -1 -13 -3 35661.5
    -1 -13 -3 37920
    -1 -13 -2 27396.7
    -1 -13 -2 28534.7
    -1 -13 -1 15490.8
    -1 -13 -1 13189.7
    -1 -13 0 714.574
    -1 -12 -13 -473.242
    -1 -12 -12 20865.8
    -1 -12 -11 45543.7
    -1 -12 -11 38318.1
    -1 -12 -10 16997.8
    -1 -12 -10 15547.7
    -1 -12 -9 663.388
    -1 -12 -9 -280.639
    -1 -12 -9 1105.79
    -1 -12 -8 43592.9
    -1 -12 -8 43164.2
    -1 -12 -7 89089.3
    -1 -12 -7 90835.6
    -1 -12 -6 17162.5
    -1 -12 -5 -462.906
    -1 -12 -5 1122.23
    -1 -12 -4 46721.1
    -1 -12 -4 39785.7
    -1 -12 -3 82377.8
    -1 -12 -3 92945.2
    -1 -12 -2 51406
    -1 -12 -2 51767.2
    -1 -12 -1 433.594
    -1 -12 -1 110.594
    -1 -12 0 23690.8
    -1 -12 0 23663
    -1 -12 1 45965.1
    -1 -12 1 55357.1
    -1 -12 2 25736.1
    -1 -12 3 730.318
    -1 -11 -14 507.675
    -1 -11 -13 33870
    -1 -11 -12 53707.3
    -1 -11 -12 51003.6
    -1 -11 -11 27431.6
    -1 -11 -11 27791.6
    -1 -11 -10 1583.5
    -1 -11 -10 1071.4
    -1 -11 -9 13739.4
    -1 -11 -9 11393.9
    -1 -11 -8 61400.7
    -1 -11 -8 63298.1
    -1 -11 -8 70200
    -1 -11 -7 57263.9
    -1 -11 -7 51563.7
    -1 -11 -7 56727.5
    -1 -11 -6 1101.2
    -1 -11 -6 159.013
    -1 -11 -5 27406
    -1 -11 -5 33387.3
    -1 -11 -5 29803.6
    -1 -11 -4 171639
    -1 -11 -4 166718
    -1 -11 -3 47995.9
    -1 -11 -3 53489
    -1 -11 -2 392.558
    -1 -11 -2 -865.14
    -1 -11 -1 34812.1
    -1 -11 -1 29742.8
    -1 -11 0 91611.7
    -1 -11 0 101978
    -1 -11 1 54468.8
    -1 -11 1 54629.9
    -1 -11 2 1177.53
    -1 -11 2 2533.95
    -1 -11 3 3751.75
    -1 -11 3 2556.84
    -1 -11 4 43807.6
    -1 -10 -14 22361.3
    -1 -10 -13 86099.5
    -1 -10 -13 84111.2
    -1 -10 -12 67533.8
    -1 -10 -12 62646.4
    -1 -10 -11 6556.99
    -1 -10 -11 7506.36
    -1 -10 -10 1052.88
    -1 -10 -10 665.624
    -1 -10 -9 86055.3
    -1 -10 -9 90548.8
    -1 -10 -9 91658.1
    -1 -10 -9 101893
    -1 -10 -8 75637
    -1 -10 -8 84208.3
    -1 -10 -8 82188.2
    -1 -10 -7 10019.4
    -1 -10 -7 10653.2
    -1 -10 -7 8034.67
    -1 -10 -6 5576.77
    -1 -10 -6 5694.7
    -1 -10 -5 28249.1
    -1 -10 -5 31607.1
    -1 -10 -5 33175.3
    -1 -10 -4 99405.7
    -1 -10 -4 112271
    -1 -10 -3 5187.83
    -1 -10 -3 6134.55
    -1 -10 -2 45270.9
    -1 -10 -2 46724.3
    -1 -10 -1 113904
    -1 -10 -1 134316
    -1 -10 0 54974.1
    -1 -10 0 52818.8
    -1 -10 1 53848.3
    -1 -10 1 58429.1
    -1 -10 2 10307.9
    -1 -10 2 11525
    -1 -10 3 66792.7
    -1 -10 3 82425
    -1 -10 4 49875.6
    -1 -10 4 55197.7
    -1 -10 5 18341.1
    -1 -10 6 2304.3
    -1 -9 -14 51670.4
    -1 -9 -14 47079.4
    -1 -9 -13 74376.7
    -1 -9 -13 72030.5
    -1 -9 -12 36349.4
    -1 -9 -12 41775.4
    -1 -9 -11 3650.43
    -1 -9 -11 3413.97
    -1 -9 -11 5872.83
    -1 -9 -10 74411.7
    -1 -9 -10 66805.8
    -1 -9 -9 71091.6
    -1 -9 -9 78500.8
    -1 -9 -9 76989.6
    -1 -9 -9 77009.6
    -1 -9 -8 16976.2
    -1 -9 -8 15984.9
    -1 -9 -8 14276.9
    -1 -9 -8 15512.6
    -1 -9 -7 -100.016
    -1 -9 -7 -137.09
    -1 -9 -7 810.999
    -1 -9 -6 52436.1
    -1 -9 -6 48785.9
    -1 -9 -5 69343.4
    -1 -9 -5 63321.8
    -1 -9 -5 68778.7
    -1 -9 -4 81297.7
    -1 -9 -4 85411.9
    -1 -9 -3 24615.6
    -1 -9 -3 26644.4
    -1 -9 -2 83260.3
    -1 -9 -2 79184.9
    -1 -9 -1 135451
    -1 -9 -1 134157
    -1 -9 0 75615.9
    -1 -9 0 76811.1
    -1 -9 1 7182.72
    -1 -9 1 9909.71
    -1 -9 2 82926.1
    -1 -9 2 97371.8
    -1 -9 3 79237
    -1 -9 3 74401.8
    -1 -9 4 43298
    -1 -9 4 48171.9
    -1 -9 5 133.051
    -1 -9 6 17976.8
    -1 -9 7 40001.5
    -1 -9 8 23350.2
    -1 -8 -14 45291.4
    -1 -8 -14 52576.4
    -1 -8 -13 38070.9
    -1 -8 -13 37132.6
    -1 -8 -12 2238.67
    -1 -8 -12 409.479
    -1 -8 -11 56648.3
    -1 -8 -11 47364.8
    -1 -8 -11 52241.1
    -1 -8 -10 105193
    -1 -8 -10 95645.1
    -1 -8 -10 115771
    -1 -8 -9 78265.6
    -1 -8 -9 92284.5
    -1 -8 -9 74496.3
    -1 -8 -9 88601.7
    -1 -8 -8 316.419
    -1 -8 -8 814.193
    -1 -8 -8 833.312
    -1 -8 -8 839.549
    -1 -8 -7 59324.6
    -1 -8 -7 51705.7
    -1 -8 -7 50240.5
    -1 -8 -7 59841.7
    -1 -8 -6 106494
    -1 -8 -6 93833.8
    -1 -8 -6 109277
    -1 -8 -5 78356.5
    -1 -8 -5 81806.2
    -1 -8 -5 84217.7
    -1 -8 -4 24341
    -1 -8 -4 16258.9
    -1 -8 -3 31652.3
    -1 -8 -3 31125
    -1 -8 -3 27329.2
    -1 -8 -2 103594
    -1 -8 -2 98464.4
    -1 -8 -2 84625.8
    -1 -8 -1 94389.8
    -1 -8 -1 91092.6
    -1 -8 0 866.86
    -1 -8 0 3091.53
    -1 -8 1 24793.2
    -1 -8 1 26210.2
    -1 -8 2 141272
    -1 -8 2 138629
    -1 -8 3 60198.5
    -1 -8 3 56330.8
    -1 -8 4 1711.15
    -1 -8 4 1659.41
    -1 -8 5 14942.6
    -1 -8 5 12712.3
    -1 -8 6 74099.6
    -1 -8 7 26947.9
    -1 -8 8 6374.76
    -1 -8 9 7369.23
    -1 -7 -15 16595.2
    -1 -7 -14 34614.2
    -1 -7 -14 23813.1
    -1 -7 -13 8497.86
    -1 -7 -13 8272.32
    -1 -7 -12 19744
    -1 -7 -12 18916.7
    -1 -7 -11 103377
    -1 -7 -11 98563.3
    -1 -7 -10 159282
    -1 -7 -10 164383
    -1 -7 -10 158713
    -1 -7 -9 17579.3
    -1 -7 -9 18585.7
    -1 -7 -9 12062.7
    -1 -7 -9 15155.6
    -1 -7 -8 43594
    -1 -7 -8 45089.9
    -1 -7 -8 42682.4
    -1 -7 -8 48132.9
    -1 -7 -8 45327.8
    -1 -7 -7 168089
    -1 -7 -7 164696
    -1 -7 -7 182360
    -1 -7 -7 150003
    -1 -7 -7 184390
    -1 -7 -6 212063
    -1 -7 -6 177998
    -1 -7 -6 177307
    -1 -7 -6 218348
    -1 -7 -5 28890.6
    -1 -7 -5 28466.5
    -1 -7 -5 28012.5
    -1 -7 -4 3675.39
    -1 -7 -4 3336.12
    -1 -7 -3 96378.9
    -1 -7 -3 110990
    -1 -7 -3 99259.6
    -1 -7 -2 121600
    -1 -7 -2 111819
    -1 -7 -2 106772
    -1 -7 -1 21165.8
    -1 -7 -1 22189.2
    -1 -7 -1 20096.5
    -1 -7 0 10662.5
    -1 -7 0 9814.52
    -1 -7 1 125489
    -1 -7 1 133878
    -1 -7 1 134834
    -1 -7 2 181530
    -1 -7 2 163116
    -1 -7 2 166792
    -1 -7 3 25364
    -1 -7 3 23989.5
    -1 -7 3 24125
    -1 -7 4 24826.1
    -1 -7 4 24962.3
    -1 -7 5 110802
    -1 -7 5 121727
    -1 -7 6 79527.5
    -1 -7 7 32456
    -1 -7 7 34873.3
    -1 -7 8 3391.56
    -1 -7 8 1842.44
    -1 -7 9 36715.7
    -1 -7 9 40832.5
    -1 -7 10 36311.9
    -1 -6 -15 16976.2
    -1 -6 -15 16745.8
    -1 -6 -14 3620.17
    -1 -6 -14 8591.2
    -1 -6 -13 1351.29
    -1 -6 -13 102.058
    -1 -6 -12 53056.8
    -1 -6 -12 51124.2
    -1 -6 -11 69697.8
    -1 -6 -11 68208.9
    -1 -6 -10 44087.3
    -1 -6 -10 44932.5
    -1 -6 -10 48304.5
    -1 -6 -9 5838.01
    -1 -6 -9 7009.02
    -1 -6 -9 4715.81
    -1 -6 -9 5559.71
    -1 -6 -9 6063.19
    -1 -6 -8 155391
    -1 -6 -8 145655
    -1 -6 -8 149207
    -1 -6 -8 128138
    -1 -6 -8 139675
    -1 -6 -8 146439
    -1 -6 -7 264604
    -1 -6 -7 287463
    -1 -6 -7 304630
    -1 -6 -7 275367
    -1 -6 -7 258591
    -1 -6 -7 288033
    -1 -6 -6 56663
    -1 -6 -6 60679.9
    -1 -6 -6 52256
    -1 -6 -6 54614.5
    -1 -6 -6 64753.5
    -1 -6 -6 60824.3
    -1 -6 -5 5091.21
    -1 -6 -5 4224.6
    -1 -6 -5 4913.97
    -1 -6 -5 5770.54
    -1 -6 -4 189856
    -1 -6 -4 192425
    -1 -6 -4 201173
    -1 -6 -4 176847
    -1 -6 -3 95641.8
    -1 -6 -3 88658.3
    -1 -6 -3 91497.8
    -1 -6 -2 45444.3
    -1 -6 -2 48515.2
    -1 -6 -2 47437.5
    -1 -6 -1 5716
    -1 -6 -1 7866.96
    -1 -6 -1 6298.08
    -1 -6 -1 8627.5
    -1 -6 0 137721
    -1 -6 0 136128
    -1 -6 0 136091
    -1 -6 1 106393
    -1 -6 1 96638.9
    -1 -6 1 95905.1
    -1 -6 2 33450
    -1 -6 2 34954.1
    -1 -6 2 37598.8
    -1 -6 3 520.892
    -1 -6 3 -177.169
    -1 -6 3 215.786
    -1 -6 4 119621
    -1 -6 4 117678
    -1 -6 4 108133
    -1 -6 4 118173
    -1 -6 5 168600
    -1 -6 5 169022
    -1 -6 5 160891
    -1 -6 6 28825.6
    -1 -6 6 25936
    -1 -6 7 1150.77
    -1 -6 7 1400.59
    -1 -6 8 57069.1
    -1 -6 8 54315.4
    -1 -6 9 68469
    -1 -6 9 69247.7
    -1 -6 10 25973.5
    -1 -6 10 29476.8
    -1 -5 -15 17873.6
    -1 -5 -15 24278.3
    -1 -5 -14 1569.98
    -1 -5 -14 1561.31
    -1 -5 -13 16827.4
    -1 -5 -13 16582.2
    -1 -5 -12 77143.9
    -1 -5 -12 65040.9
    -1 -5 -11 13250.2
    -1 -5 -11 14635.9
    -1 -5 -10 8450.22
    -1 -5 -10 9925.67
    -1 -5 -9 45132.4
    -1 -5 -9 43329.7
    -1 -5 -9 42941.4
    -1 -5 -9 38742.3
    -1 -5 -9 41602.1
    -1 -5 -9 35726.8
    -1 -5 -8 241438
    -1 -5 -8 197451
    -1 -5 -8 192337
    -1 -5 -8 240672
    -1 -5 -8 225318
    -1 -5 -7 171869
    -1 -5 -7 163065
    -1 -5 -7 183518
    -1 -5 -7 172479
    -1 -5 -7 167307
    -1 -5 -6 878.183
    -1 -5 -6 913.645
    -1 -5 -6 1145.76
    -1 -5 -6 594.336
    -1 -5 -6 952.944
    -1 -5 -6 754.668
    -1 -5 -5 30594.5
    -1 -5 -5 27356.8
    -1 -5 -5 35018.9
    -1 -5 -5 31118.3
    -1 -5 -5 28579.9
    -1 -5 -5 33615.8
    -1 -5 -4 215829
    -1 -5 -4 194820
    -1 -5 -4 190778
    -1 -5 -4 197922
    -1 -5 -3 247889
    -1 -5 -3 233577
    -1 -5 -3 229084
    -1 -5 -3 215475
    -1 -5 -2 17604
    -1 -5 -2 22354.7
    -1 -5 -2 18693.9
    -1 -5 -2 18654.4
    -1 -5 -1 115334
    -1 -5 -1 117923
    -1 -5 -1 121989
    -1 -5 -1 115185
    -1 -5 0 106456
    -1 -5 0 108087
    -1 -5 0 108693
    -1 -5 1 39147.5
    -1 -5 1 37920.9
    -1 -5 1 38989.4
    -1 -5 2 35403.9
    -1 -5 2 32516.1
    -1 -5 2 36588.6
    -1 -5 3 60075.4
    -1 -5 3 61021.1
    -1 -5 3 61108.5
    -1 -5 3 60271.7
    -1 -5 3 63152.3
    -1 -5 4 159308
    -1 -5 4 181670
    -1 -5 4 169504
    -1 -5 4 171760
    -1 -5 4 177884
    -1 -5 5 95826.7
    -1 -5 5 100447
    -1 -5 5 98782.8
    -1 -5 5 100199
    -1 -5 5 102880
    -1 -5 6 -146.37
    -1 -5 6 -201.385
    -1 -5 6 -63.9091
    -1 -5 7 12387
    -1 -5 7 12586.8
    -1 -5 7 10009.7
    -1 -5 8 88853.5
    -1 -5 8 98372.1
    -1 -5 8 94299.6
    -1 -5 9 79012.6
    -1 -5 9 77821.6
    -1 -5 10 4779.36
    -1 -5 10 5217.95
    -1 -4 -16 30827.4
    -1 -4 -15 9638.55
    -1 -4 -14 6849.03
    -1 -4 -14 8798.76
    -1 -4 -13 44338.3
    -1 -4 -13 41191
    -1 -4 -12 31721.9
    -1 -4 -12 32514
    -1 -4 -11 1177.08
    -1 -4 -11 803.771
    -1 -4 -10 2987.25
    -1 -4 -10 2752.87
    -1 -4 -10 2410.72
    -1 -4 -9 81470.4
    -1 -4 -9 93446
    -1 -4 -9 88930.9
    -1 -4 -9 96335.3
    -1 -4 -8 62447.9
    -1 -4 -8 58312.6
    -1 -4 -8 64744.5
    -1 -4 -8 67688.8
    -1 -4 -8 57958.9
    -1 -4 -7 20309.1
    -1 -4 -7 18228.2
    -1 -4 -7 17372.2
    -1 -4 -7 18977.1
    -1 -4 -7 22592.6
    -1 -4 -7 20261.4
    -1 -4 -6 58909.3
    -1 -4 -6 56400.7
    -1 -4 -6 52153.7
    -1 -4 -6 55449.9
    -1 -4 -5 356608
    -1 -4 -5 389148
    -1 -4 -5 427499
    -1 -4 -5 370885
    -1 -4 -5 381243
    -1 -4 -5 413585
    -1 -4 -4 567095
    -1 -4 -4 550628
    -1 -4 -4 558780
    -1 -4 -4 566029
    -1 -4 -4 610943
    -1 -4 -3 48140.2
    -1 -4 -3 43997.6
    -1 -4 -3 43323.4
    -1 -4 -3 43047.3
    -1 -4 -2 59928.3
    -1 -4 -2 64561
    -1 -4 -2 63706.8
    -1 -4 -2 60725.1
    -1 -4 -2 60566.3
    -1 -4 -1 257561
    -1 -4 -1 262500
    -1 -4 -1 253761
    -1 -4 -1 260438
    -1 -4 0 192774
    -1 -4 0 193799
    -1 -4 0 176715
    -1 -4 0 181871
    -1 -4 1 6372.3
    -1 -4 1 7560.45
    -1 -4 1 6656.13
    -1 -4 1 7243.49
    -1 -4 2 445.785
    -1 -4 2 314.953
    -1 -4 2 581.045
    -1 -4 2 512.06
    -1 -4 3 81623.4
    -1 -4 3 77049.4
    -1 -4 3 74920.7
    -1 -4 3 82288.3
    -1 -4 3 81581.2
    -1 -4 3 79758.5
    -1 -4 4 181301
    -1 -4 4 171095
    -1 -4 4 168794
    -1 -4 4 173804
    -1 -4 4 185142
    -1 -4 4 182729
    -1 -4 5 24256.4
    -1 -4 5 28300.9
    -1 -4 5 29780.8
    -1 -4 5 26683.3
    -1 -4 5 28547
    -1 -4 5 28557.6
    -1 -4 6 19664.4
    -1 -4 6 18291.3
    -1 -4 6 16848.3
    -1 -4 7 65166.2
    -1 -4 7 65798.5
    -1 -4 7 67077.6
    -1 -4 8 174541
    -1 -4 8 170672
    -1 -4 8 175539
    -1 -4 9 12414.4
    -1 -4 9 11726.8
    -1 -4 9 15302.9
    -1 -4 10 12655.3
    -1 -4 10 14121
    -1 -4 11 35469.4
    -1 -3 -15 1112.14
    -1 -3 -14 54018.4
    -1 -3 -14 51404.7
    -1 -3 -13 57663.1
    -1 -3 -13 50812
    -1 -3 -12 42986.2
    -1 -3 -12 46430.1
    -1 -3 -11 634.676
    -1 -3 -11 25.6881
    -1 -3 -10 20860.2
    -1 -3 -10 19993.8
    -1 -3 -10 21333.6
    -1 -3 -9 86096.4
    -1 -3 -9 76566
    -1 -3 -9 82526.7
    -1 -3 -8 54515.5
    -1 -3 -8 59271.9
    -1 -3 -8 55191.5
    -1 -3 -8 60601.1
    -1 -3 -7 14692.8
    -1 -3 -7 16162.9
    -1 -3 -7 15386
    -1 -3 -7 15082.3
    -1 -3 -7 16547.1
    -1 -3 -6 151392
    -1 -3 -6 132016
    -1 -3 -6 119686
    -1 -3 -6 146455
    -1 -3 -6 147877
    -1 -3 -6 131422
    -1 -3 -5 137394
    -1 -3 -5 142322
    -1 -3 -5 137997
    -1 -3 -4 427015
    -1 -3 -4 422367
    -1 -3 -4 448429
    -1 -3 -4 436604
    -1 -3 -4 435197
    -1 -3 -3 64599.3
    -1 -3 -3 67671.7
    -1 -3 -3 60763.3
    -1 -3 -3 63232.6
    -1 -3 -3 60586.9
    -1 -3 -2 501884
    -1 -3 -2 479110
    -1 -3 -2 478156
    -1 -3 -1 298817
    -1 -3 -1 305849
    -1 -3 -1 306573
    -1 -3 0 477713
    -1 -3 0 465646
    -1 -3 0 461633
    -1 -3 0 486089
    -1 -3 0 474908
    -1 -3 1 37860.5
    -1 -3 1 33855
    -1 -3 1 37917.5
    -1 -3 1 37861.5
    -1 -3 1 35814.5
    -1 -3 1 37351
    -1 -3 2 75982.1
    -1 -3 2 76438.7
    -1 -3 2 79255.4
    -1 -3 2 72768.7
    -1 -3 2 72672.4
    -1 -3 2 76780.6
    -1 -3 2 79583.7
    -1 -3 3 218275
    -1 -3 3 221255
    -1 -3 3 219748
    -1 -3 3 206482
    -1 -3 3 229581
    -1 -3 3 233429
    -1 -3 3 214407
    -1 -3 4 39096.5
    -1 -3 4 41030.7
    -1 -3 4 40015.8
    -1 -3 4 41426.4
    -1 -3 4 45414.5
    -1 -3 4 41939.7
    -1 -3 5 818.575
    -1 -3 5 1564.93
    -1 -3 5 1409.09
    -1 -3 5 813.491
    -1 -3 5 1238.05
    -1 -3 6 47236.5
    -1 -3 6 40207.5
    -1 -3 6 49331.5
    -1 -3 6 46095.8
    -1 -3 7 102788
    -1 -3 7 103669
    -1 -3 7 109819
    -1 -3 8 46486.6
    -1 -3 8 43266.6
    -1 -3 8 44878.5
    -1 -3 9 3761.75
    -1 -3 9 2800.92
    -1 -3 9 2569.65
    -1 -3 10 62076.4
    -1 -3 10 68469.9
    -1 -3 10 60356.9
    -1 -3 11 80463.8
    -1 -3 11 75208.9
    -1 -3 12 43243.6
    -1 -2 -15 15139
    -1 -2 -14 68639.5
    -1 -2 -14 64034.5
    -1 -2 -13 62726.9
    -1 -2 -13 54183.6
    -1 -2 -12 270.519
    -1 -2 -12 -82.3883
    -1 -2 -11 75602.7
    -1 -2 -11 63912.6
    -1 -2 -11 71946
    -1 -2 -10 104569
    -1 -2 -10 93961.8
    -1 -2 -10 104082
    -1 -2 -9 44547.2
    -1 -2 -9 46349.2
    -1 -2 -9 51079
    -1 -2 -8 889.698
    -1 -2 -8 963.546
    -1 -2 -8 1082.15
    -1 -2 -8 1243.8
    -1 -2 -7 1780.54
    -1 -2 -7 1826.42
    -1 -2 -7 2022.89
    -1 -2 -7 1424.16
    -1 -2 -6 201828
    -1 -2 -6 208471
    -1 -2 -6 202220
    -1 -2 -6 208260
    -1 -2 -5 166266
    -1 -2 -5 166030
    -1 -2 -5 173769
    -1 -2 -5 171020
    -1 -2 -4 57541.5
    -1 -2 -4 54004
    -1 -2 -4 55884.3
    -1 -2 -4 59199.3
    -1 -2 -3 25445.1
    -1 -2 -3 25823.1
    -1 -2 -3 25810.8
    -1 -2 -3 25411.9
    -1 -2 -2 602885
    -1 -2 -2 571049
    -1 -2 -2 603506
    -1 -2 -2 594857
    -1 -2 -2 600683
    -1 -2 -2 588214
    -1 -2 -1 950607
    -1 -2 -1 954679
    -1 -2 -1 999999
    -1 -2 -1 913484
    -1 -2 0 13898.1
    -1 -2 0 13483
    -1 -2 0 14418.9
    -1 -2 0 14723
    -1 -2 1 501526
    -1 -2 1 518478
    -1 -2 1 508457
    -1 -2 1 539594
    -1 -2 1 512752
    -1 -2 1 524463
    -1 -2 1 502331
    -1 -2 2 491856
    -1 -2 2 496123
    -1 -2 2 499524
    -1 -2 2 496461
    -1 -2 2 504744
    -1 -2 2 493625
    -1 -2 2 489228
    -1 -2 2 507839
    -1 -2 3 137334
    -1 -2 3 139090
    -1 -2 3 139550
    -1 -2 3 137579
    -1 -2 3 138433
    -1 -2 3 136110
    -1 -2 3 135132
    -1 -2 4 23772.4
    -1 -2 4 27846.7
    -1 -2 4 24413.5
    -1 -2 4 26758.6
    -1 -2 4 24534.2
    -1 -2 5 7397.81
    -1 -2 5 9238.3
    -1 -2 5 9425.07
    -1 -2 5 11715.7
    -1 -2 5 9521.19
    -1 -2 6 123926
    -1 -2 6 130741
    -1 -2 6 124488
    -1 -2 6 115205
    -1 -2 7 48016.6
    -1 -2 7 44689.8
    -1 -2 7 47782.3
    -1 -2 8 2986.33
    -1 -2 8 3298.7
    -1 -2 8 3103.63
    -1 -2 9 26157.8
    -1 -2 9 25229.1
    -1 -2 9 23454.7
    -1 -2 10 103920
    -1 -2 10 103562
    -1 -2 10 105201
    -1 -2 11 89209
    -1 -2 11 82005.4
    -1 -2 11 85519.5
    -1 -2 12 3842.41
    -1 -2 12 4387.57
    -1 -1 -14 56710.5
    -1 -1 -14 45177.9
    -1 -1 -13 6980.89
    -1 -1 -13 7106.28
    -1 -1 -12 19618.9
    -1 -1 -12 16426.2
    -1 -1 -11 60739.6
    -1 -1 -11 50720.8
    -1 -1 -11 56959.9
    -1 -1 -10 64194
    -1 -1 -10 55238.2
    -1 -1 -10 63628.9
    -1 -1 -9 24085.2
    -1 -1 -9 19182.3
    -1 -1 -9 24719
    -1 -1 -9 19002.5
    -1 -1 -8 7028.94
    -1 -1 -8 8579.11
    -1 -1 -8 9206.83
    -1 -1 -8 9227.31
    -1 -1 -7 175949
    -1 -1 -7 180983
    -1 -1 -7 181382
    -1 -1 -7 195735
    -1 -1 -6 50525.8
    -1 -1 -6 57776.3
    -1 -1 -6 52406.2
    -1 -1 -6 55711.4
    -1 -1 -5 5476.52
    -1 -1 -5 6017.64
    -1 -1 -5 4797.34
    -1 -1 -5 4766.74
    -1 -1 -5 6224.58
    -1 -1 -4 9408.05
    -1 -1 -4 8085.13
    -1 -1 -4 8196.9
    -1 -1 -4 8705.67
    -1 -1 -3 398931
    -1 -1 -3 412663
    -1 -1 -3 438504
    -1 -1 -2 338999
    -1 -1 -2 345328
    -1 -1 -2 365929
    -1 -1 -2 357711
    -1 -1 -1 67110.7
    -1 -1 -1 72743.5
    -1 -1 -1 68840.8
    -1 -1 0 47948.8
    -1 -1 0 45229.3
    -1 -1 0 47472.8
    -1 -1 0 51532.6
    -1 -1 1 177080
    -1 -1 1 174672
    -1 -1 1 176068
    -1 -1 1 182112
    -1 -1 1 177896
    -1 -1 1 178437
    -1 -1 1 175054
    -1 -1 2 94364.9
    -1 -1 2 102840
    -1 -1 2 95717.1
    -1 -1 2 100706
    -1 -1 2 97874.8
    -1 -1 2 97005.7
    -1 -1 2 93083.4
    -1 -1 2 94845.8
    -1 -1 3 131094
    -1 -1 3 142795
    -1 -1 3 140545
    -1 -1 3 129015
    -1 -1 3 131766
    -1 -1 3 135026
    -1 -1 3 132031
    -1 -1 3 139612
    -1 -1 4 53580.3
    -1 -1 4 46703.5
    -1 -1 4 48055.4
    -1 -1 4 52992.6
    -1 -1 4 52438
    -1 -1 4 51195.7
    -1 -1 5 266975
    -1 -1 5 258378
    -1 -1 5 260275
    -1 -1 5 245676
    -1 -1 5 247418
    -1 -1 6 87314.7
    -1 -1 6 79691.4
    -1 -1 6 75976.9
    -1 -1 6 78847.3
    -1 -1 6 89107.2
    -1 -1 7 34120.6
    -1 -1 7 33131.6
    -1 -1 7 35707.3
    -1 -1 7 37561.4
    -1 -1 8 4185.08
    -1 -1 8 4113.35
    -1 -1 8 2931.79
    -1 -1 9 42547.2
    -1 -1 9 43778.2
    -1 -1 9 46086.7
    -1 -1 10 91759.7
    -1 -1 10 94253.9
    -1 -1 10 89314.7
    -1 -1 11 11433.2
    -1 -1 11 9988.51
    -1 -1 11 11518.7
    -1 -1 12 12941.6
    -1 -1 12 13985.3
    -1 -1 13 25744.3
    -1 -1 13 24248.9
    -1 0 -14 9881.22
    -1 0 -13 547.332
    -1 0 -13 749.656
    -1 0 -12 63213.8
    -1 0 -12 61583.7
    -1 0 -11 155061
    -1 0 -11 151288
    -1 0 -11 150287
    -1 0 -10 95665.2
    -1 0 -10 86657
    -1 0 -10 93668.5
    -1 0 -9 9177.6
    -1 0 -9 9859.6
    -1 0 -9 7690.2
    -1 0 -8 71902.8
    -1 0 -8 73700.1
    -1 0 -8 72502.6
    -1 0 -8 75090.8
    -1 0 -7 102685
    -1 0 -7 111106
    -1 0 -7 104063
    -1 0 -7 109629
    -1 0 -6 134616
    -1 0 -6 151417
    -1 0 -6 133507
    -1 0 -6 143313
    -1 0 -5 16663.6
    -1 0 -5 18752.2
    -1 0 -5 16982.7
    -1 0 -5 17512.4
    -1 0 -5 18270.2
    -1 0 -4 80184.7
    -1 0 -4 75734.7
    -1 0 -4 74127.5
    -1 0 -4 77381.7
    -1 0 -3 11603.1
    -1 0 -3 10130.8
    -1 0 -3 10689.4
    -1 0 -3 10281.5
    -1 0 -3 10395.5
    -1 0 -3 9555.22
    -1 0 -2 318192
    -1 0 -2 302311
    -1 0 -2 319948
    -1 0 -2 315692
    -1 0 -2 316691
    -1 0 -2 303093
    -1 0 -1 27038.6
    -1 0 -1 27898
    -1 0 -1 26590
    -1 0 -1 26121.1
    -1 0 -1 26365.5
    -1 0 -1 26341.2
    -1 0 0 359513
    -1 0 0 355725
    -1 0 0 351861
    -1 0 0 351261
    -1 0 1 317144
    -1 0 1 341616
    -1 0 1 346586
    -1 0 1 339859
    -1 0 1 345920
    -1 0 2 441880
    -1 0 2 456010
    -1 0 2 440775
    -1 0 2 437719
    -1 0 2 448311
    -1 0 3 13496.4
    -1 0 3 14763.3
    -1 0 3 15374.8
    -1 0 3 12981.6
    -1 0 3 12863.3
    -1 0 3 13676.5
    -1 0 3 12641.2
    -1 0 4 380902
    -1 0 4 384539
    -1 0 4 383961
    -1 0 4 369507
    -1 0 4 386386
    -1 0 4 396401
    -1 0 5 332918
    -1 0 5 338164
    -1 0 5 332077
    -1 0 5 359980
    -1 0 6 102811
    -1 0 6 104538
    -1 0 6 116624
    -1 0 6 101548
    -1 0 6 113035
    -1 0 7 672.182
    -1 0 7 665.175
    -1 0 7 154.736
    -1 0 7 642.681
    -1 0 8 55454.6
    -1 0 8 55283.5
    -1 0 8 54451.1
    -1 0 8 50800.6
    -1 0 8 52025.7
    -1 0 9 77322.5
    -1 0 9 73605.7
    -1 0 9 72467.6
    -1 0 9 76376.5
    -1 0 10 46586.6
    -1 0 10 47334.1
    -1 0 10 52781.9
    -1 0 11 5385.21
    -1 0 11 4156.98
    -1 0 11 4874.58
    -1 0 12 16135.3
    -1 0 12 18473.7
    -1 0 13 70992.6
    -1 0 13 72022.5
    -1 0 14 13033.4
    -1 1 -13 21479.5
    -1 1 -12 88759.6
    -1 1 -12 92144.8
    -1 1 -12 86085.6
    -1 1 -11 32940.9
    -1 1 -11 29009
    -1 1 -11 36189.3
    -1 1 -10 6084.08
    -1 1 -10 4642.98
    -1 1 -10 4669.55
    -1 1 -9 50095.4
    -1 1 -9 49052.8
    -1 1 -9 49042.2
    -1 1 -8 215394
    -1 1 -8 192817
    -1 1 -8 189506
    -1 1 -8 196848
    -1 1 -7 137785
    -1 1 -7 117542
    -1 1 -7 129326
    -1 1 -7 130605
    -1 1 -7 130679
    -1 1 -6 21819.9
    -1 1 -6 20825.3
    -1 1 -6 21654.4
    -1 1 -6 23361
    -1 1 -6 22188.9
    -1 1 -5 36751.6
    -1 1 -5 33462.5
    -1 1 -5 37519.1
    -1 1 -5 36407.1
    -1 1 -4 67621.3
    -1 1 -4 65459.9
    -1 1 -4 63764.6
    -1 1 -4 65516.4
    -1 1 -3 37299.5
    -1 1 -3 38810.2
    -1 1 -3 37935.6
    -1 1 -3 38143
    -1 1 -2 9727.21
    -1 1 -2 7908.12
    -1 1 -2 8604.08
    -1 1 -2 8392.23
    -1 1 -1 174276
    -1 1 -1 178351
    -1 1 -1 170894
    -1 1 -1 167456
    -1 1 -1 166831
    -1 1 -1 167763
    -1 1 -1 173835
    -1 1 0 677678
    -1 1 0 690644
    -1 1 0 660451
    -1 1 0 628312
    -1 1 0 700524
    -1 1 1 220706
    -1 1 1 209694
    -1 1 1 220461
    -1 1 1 218243
    -1 1 2 18918
    -1 1 2 18011.5
    -1 1 2 20035.5
    -1 1 2 18698.9
    -1 1 3 143748
    -1 1 3 142865
    -1 1 3 154534
    -1 1 3 144273
    -1 1 4 570412
    -1 1 4 553182
    -1 1 4 532002
    -1 1 4 585101
    -1 1 4 581143
    -1 1 5 411190
    -1 1 5 428355
    -1 1 5 448634
    -1 1 5 439935
    -1 1 6 19855.1
    -1 1 6 21689.8
    -1 1 6 21617.7
    -1 1 6 18230.1
    -1 1 7 16902.8
    -1 1 7 15244.9
    -1 1 7 16659.2
    -1 1 7 17092.8
    -1 1 8 103178
    -1 1 8 107033
    -1 1 8 95966.8
    -1 1 8 105681
    -1 1 9 71445.7
    -1 1 9 75445.8
    -1 1 10 4214.33
    -1 1 10 5508.23
    -1 1 11 26828.3
    -1 1 11 27147.7
    -1 1 12 49946.5
    -1 1 12 46022.4
    -1 1 13 30968.5
    -1 1 13 34146.7
    -1 1 14 3137.59
    -1 2 -12 34488.8
    -1 2 -11 2078.36
    -1 2 -11 4158.66
    -1 2 -10 14236
    -1 2 -10 17758
    -1 2 -9 98769.7
    -1 2 -9 94273.2
    -1 2 -9 90332.7
    -1 2 -8 164582
    -1 2 -8 162506
    -1 2 -8 153069
    -1 2 -7 74039.4
    -1 2 -7 71400.8
    -1 2 -7 71303.3
    -1 2 -6 52532.5
    -1 2 -6 49399.6
    -1 2 -6 49431.5
    -1 2 -5 306548
    -1 2 -5 300952
    -1 2 -5 296326
    -1 2 -4 166317
    -1 2 -4 159670
    -1 2 -3 46682.8
    -1 2 -3 43485.8
    -1 2 -3 42026.6
    -1 2 -3 38688.6
    -1 2 -3 40311.6
    -1 2 -2 9467.38
    -1 2 -2 10527.8
    -1 2 -2 11698
    -1 2 -2 11057.6
    -1 2 -2 11490.4
    -1 2 -2 10484.6
    -1 2 -1 108384
    -1 2 -1 115467
    -1 2 -1 117017
    -1 2 -1 114566
    -1 2 -1 110090
    -1 2 -1 113977
    -1 2 0 263125
    -1 2 0 259471
    -1 2 0 255545
    -1 2 0 257005
    -1 2 0 263308
    -1 2 1 8851.75
    -1 2 1 8404.07
    -1 2 1 8924.73
    -1 2 1 9067.42
    -1 2 2 2045.17
    -1 2 2 2508.82
    -1 2 2 2798.96
    -1 2 2 1869.47
    -1 2 2 2287.52
    -1 2 3 155342
    -1 2 3 148311
    -1 2 3 152929
    -1 2 3 157463
    -1 2 3 148625
    -1 2 4 528151
    -1 2 4 539963
    -1 2 4 513250
    -1 2 4 505293
    -1 2 4 560685
    -1 2 5 96554.1
    -1 2 5 90766.3
    -1 2 5 88719.3
    -1 2 5 91174.9
    -1 2 5 95829.2
    -1 2 6 29705.6
    -1 2 6 29427.8
    -1 2 6 28642.6
    -1 2 6 27359.8
    -1 2 7 288189
    -1 2 7 268211
    -1 2 7 285213
    -1 2 8 243751
    -1 2 8 241441
    -1 2 9 25289.1
    -1 2 9 24754
    -1 2 10 5137.07
    -1 2 11 40829.7
    -1 2 12 60811.7
    -1 2 12 69809.5
    -1 2 13 7816.85
    -1 2 13 6150.48
    -1 2 14 2093.68
    -1 2 14 405.618
    -1 3 -12 7664.33
    -1 3 -11 3774.82
    -1 3 -10 34933.3
    -1 3 -10 32828.9
    -1 3 -9 86886.4
    -1 3 -9 89032.2
    -1 3 -8 44571.7
    -1 3 -8 46276.2
    -1 3 -7 16675.5
    -1 3 -7 16828.9
    -1 3 -6 107803
    -1 3 -6 111229
    -1 3 -5 263496
    -1 3 -5 269798
    -1 3 -4 108417
    -1 3 -4 118691
    -1 3 -4 111841
    -1 3 -3 778.353
    -1 3 -3 931.342
    -1 3 -3 1794.02
    -1 3 -3 634.465
    -1 3 -2 167729
    -1 3 -2 161560
    -1 3 -2 170759
    -1 3 -2 161082
    -1 3 -2 168944
    -1 3 -2 169362
    -1 3 -1 178405
    -1 3 -1 161878
    -1 3 -1 161297
    -1 3 -1 174330
    -1 3 -1 167915
    -1 3 -1 167089
    -1 3 0 24547.5
    -1 3 0 26883.5
    -1 3 0 26377
    -1 3 0 28245.4
    -1 3 0 26716.8
    -1 3 0 26554
    -1 3 1 1008.78
    -1 3 1 739.383
    -1 3 1 596.447
    -1 3 1 783.374
    -1 3 1 203.906
    -1 3 2 79223.9
    -1 3 2 80421.4
    -1 3 2 77984.5
    -1 3 2 81141.1
    -1 3 3 156994
    -1 3 3 150898
    -1 3 3 150459
    -1 3 3 162671
    -1 3 3 153444
    -1 3 4 52796.9
    -1 3 4 52312.3
    -1 3 4 50885.6
    -1 3 4 49702
    -1 3 4 49301.1
    -1 3 5 10024.3
    -1 3 5 9064.15
    -1 3 5 9373.27
    -1 3 5 9966.45
    -1 3 5 11181.7
    -1 3 6 218602
    -1 3 6 205252
    -1 3 6 217046
    -1 3 6 210741
    -1 3 7 304518
    -1 3 7 296421
    -1 3 7 317865
    -1 3 8 98291.4
    -1 3 8 91700.6
    -1 3 8 100896
    -1 3 9 6138.99
    -1 3 9 6908.07
    -1 3 9 6600.69
    -1 3 10 107073
    -1 3 11 84541.2
    -1 3 12 25792.1
    -1 3 13 359.897
    -1 3 14 15879.7
    -1 3 14 18558.9
    -1 4 -12 584.476
    -1 4 -11 9330.32
    -1 4 -11 7092.44
    -1 4 -10 47020.5
    -1 4 -10 42220.6
    -1 4 -9 23664.2
    -1 4 -9 16322.8
    -1 4 -8 133
    -1 4 -8 -284.657
    -1 4 -7 24190.2
    -1 4 -7 21838.4
    -1 4 -6 187052
    -1 4 -6 199431
    -1 4 -5 207484
    -1 4 -5 196545
    -1 4 -4 13000.8
    -1 4 -4 12985.1
    -1 4 -4 12963.7
    -1 4 -4 12211.7
    -1 4 -3 55558.7
    -1 4 -3 58720.2
    -1 4 -3 52756.6
    -1 4 -3 52923.8
    -1 4 -2 301395
    -1 4 -2 289485
    -1 4 -2 290744
    -1 4 -2 291084
    -1 4 -2 291109
    -1 4 -1 177997
    -1 4 -1 158673
    -1 4 -1 157006
    -1 4 -1 168309
    -1 4 -1 162635
    -1 4 -1 166574
    -1 4 -1 171838
    -1 4 0 34627.7
    -1 4 0 38379
    -1 4 0 38420.6
    -1 4 0 35710.3
    -1 4 0 36138
    -1 4 0 44060.5
    -1 4 0 37193.7
    -1 4 1 11401.6
    -1 4 1 11012.6
    -1 4 1 11428.1
    -1 4 1 13176.6
    -1 4 1 10105.7
    -1 4 2 195393
    -1 4 2 207597
    -1 4 2 202040
    -1 4 2 201821
    -1 4 2 209452
    -1 4 3 25455.7
    -1 4 3 24578
    -1 4 3 22888.8
    -1 4 3 23669.6
    -1 4 4 27368.5
    -1 4 4 28193.7
    -1 4 4 27211.4
    -1 4 4 26517.7
    -1 4 5 13714.1
    -1 4 5 15908.6
    -1 4 5 13113.4
    -1 4 5 14573.8
    -1 4 6 129864
    -1 4 6 117553
    -1 4 6 134344
    -1 4 6 119262
    -1 4 7 238523
    -1 4 7 244507
    -1 4 7 222815
    -1 4 8 2742.78
    -1 4 8 2807.39
    -1 4 8 2443.85
    -1 4 9 40481.2
    -1 4 9 44099.9
    -1 4 9 39205.2
    -1 4 10 137188
    -1 4 11 117227
    -1 4 12 19626.5
    -1 4 13 22902.9
    -1 4 14 23417.2
    -1 5 -12 -314.33
    -1 5 -11 42312.9
    -1 5 -11 39938.2
    -1 5 -10 44211.8
    -1 5 -10 35916.2
    -1 5 -9 680.337
    -1 5 -9 1612.04
    -1 5 -8 4265.89
    -1 5 -8 6664.61
    -1 5 -7 79153.6
    -1 5 -7 101085
    -1 5 -6 128536
    -1 5 -6 136177
    -1 5 -5 25095.4
    -1 5 -5 26730.8
    -1 5 -4 29333.5
    -1 5 -4 33066.5
    -1 5 -4 28744.1
    -1 5 -3 182713
    -1 5 -3 183449
    -1 5 -3 180219
    -1 5 -2 287070
    -1 5 -2 269892
    -1 5 -2 271441
    -1 5 -1 175702
    -1 5 -1 170375
    -1 5 -1 172749
    -1 5 -1 168768
    -1 5 -1 174676
    -1 5 0 46791.9
    -1 5 0 47487.4
    -1 5 0 43860
    -1 5 0 45334
    -1 5 1 229678
    -1 5 1 245476
    -1 5 1 254538
    -1 5 2 123983
    -1 5 2 121568
    -1 5 2 128214
    -1 5 3 15152
    -1 5 3 12694.9
    -1 5 3 14430.3
    -1 5 4 5678.84
    -1 5 4 4889.01
    -1 5 5 99958.4
    -1 5 5 93837.2
    -1 5 5 99221
    -1 5 6 132353
    -1 5 6 131807
    -1 5 6 127625
    -1 5 7 30024.9
    -1 5 7 34768.6
    -1 5 8 44177.4
    -1 5 8 49312.3
    -1 5 9 79963.6
    -1 5 9 79429.2
    -1 5 10 240192
    -1 5 11 62343.8
    -1 5 12 9183.99
    -1 5 13 65320.7
    -1 5 14 48540.3
    -1 6 -11 30252.6
    -1 6 -10 25404.1
    -1 6 -10 20765.6
    -1 6 -9 473.002
    -1 6 -9 -98.9323
    -1 6 -8 25022.9
    -1 6 -8 31508.1
    -1 6 -7 35786.3
    -1 6 -7 32957.8
    -1 6 -6 33058.8
    -1 6 -6 42204.6
    -1 6 -5 2753.01
    -1 6 -5 5103.27
    -1 6 -4 99539.8
    -1 6 -4 91888.7
    -1 6 -4 85580.4
    -1 6 -3 117995
    -1 6 -3 112038
    -1 6 -3 127314
    -1 6 -2 108982
    -1 6 -2 106618
    -1 6 -2 101025
    -1 6 -1 13723.3
    -1 6 -1 13463.5
    -1 6 -1 11651.9
    -1 6 0 134033
    -1 6 0 130828
    -1 6 0 136467
    -1 6 0 144100
    -1 6 1 244550
    -1 6 1 246626
    -1 6 1 272105
    -1 6 1 270961
    -1 6 2 173801
    -1 6 2 193078
    -1 6 2 191015
    -1 6 3 15210.2
    -1 6 3 16019.5
    -1 6 3 19062.2
    -1 6 4 51106.3
    -1 6 4 56303
    -1 6 4 52444
    -1 6 5 115886
    -1 6 5 129756
    -1 6 6 58321
    -1 6 6 52763.7
    -1 6 6 52721.7
    -1 6 7 377.781
    -1 6 7 1.15853
    -1 6 7 -110.881
    -1 6 8 53025
    -1 6 8 62369.6
    -1 6 9 90640.6
    -1 6 9 99210.2
    -1 6 10 78383.3
    -1 6 10 67294.1
    -1 6 11 168.882
    -1 6 12 47123
    -1 6 13 90982
    -1 6 14 28107.9
    -1 7 -10 -81.1507
    -1 7 -9 9529.85
    -1 7 -9 10322.7
    -1 7 -8 28514.9
    -1 7 -8 30510.8
    -1 7 -7 37184.1
    -1 7 -7 40313.8
    -1 7 -6 275.721
    -1 7 -6 546.571
    -1 7 -5 51478.9
    -1 7 -5 49318
    -1 7 -4 75222.2
    -1 7 -4 78359.5
    -1 7 -3 45566.2
    -1 7 -3 51062.9
    -1 7 -2 14451.9
    -1 7 -2 12204.1
    -1 7 -2 12362.3
    -1 7 -1 25210.5
    -1 7 -1 26242.7
    -1 7 0 282253
    -1 7 0 284938
    -1 7 0 272272
    -1 7 1 222966
    -1 7 1 238485
    -1 7 1 214769
    -1 7 1 219920
    -1 7 2 6932.74
    -1 7 2 9152.94
    -1 7 2 9182.76
    -1 7 3 36978.3
    -1 7 3 36606.9
    -1 7 3 40530.1
    -1 7 4 171785
    -1 7 4 181622
    -1 7 4 178656
    -1 7 5 93221.6
    -1 7 5 106899
    -1 7 5 103786
    -1 7 6 9733.54
    -1 7 6 10121.4
    -1 7 7 25242.4
    -1 7 7 28120.5
    -1 7 8 82035.4
    -1 7 8 94603.8
    -1 7 9 17989.7
    -1 7 9 22379.4
    -1 7 10 15615.1
    -1 7 10 18769.8
    -1 7 11 8591.58
    -1 7 12 87433.8
    -1 7 13 63004.3
    -1 8 -9 17590.4
    -1 8 -8 39359.8
    -1 8 -8 39087.2
    -1 8 -7 7388.87
    -1 8 -7 5169.35
    -1 8 -6 6255.86
    -1 8 -6 3853.97
    -1 8 -5 30269
    -1 8 -5 30173.9
    -1 8 -4 53454.1
    -1 8 -4 62613.1
    -1 8 -3 7085.72
    -1 8 -3 8950.07
    -1 8 -2 23578.6
    -1 8 -2 21156.3
    -1 8 -2 23340.8
    -1 8 -1 130962
    -1 8 -1 142410
    -1 8 0 136216
    -1 8 0 128209
    -1 8 0 133943
    -1 8 1 50143.4
    -1 8 1 53442.6
    -1 8 1 54913.9
    -1 8 2 14179.7
    -1 8 2 13916
    -1 8 2 19276.2
    -1 8 2 15568
    -1 8 3 109007
    -1 8 3 123165
    -1 8 3 117196
    -1 8 4 178129
    -1 8 4 186711
    -1 8 5 45793
    -1 8 5 53801.7
    -1 8 5 45508.5
    -1 8 6 8464.99
    -1 8 6 10671.8
    -1 8 6 10423.6
    -1 8 7 61237.7
    -1 8 7 55483.5
    -1 8 8 49036.7
    -1 8 8 55267.3
    -1 8 9 24576.7
    -1 8 9 28775.1
    -1 8 10 12359.5
    -1 8 10 14439
    -1 8 11 49570
    -1 8 12 41038.4
    -1 8 13 27701.3
    -1 9 -8 33835.1
    -1 9 -7 939.013
    -1 9 -7 2541.7
    -1 9 -6 30982.3
    -1 9 -6 30054.7
    -1 9 -5 57457.3
    -1 9 -5 66578.3
    -1 9 -4 29909.2
    -1 9 -4 25629.9
    -1 9 -3 453.771
    -1 9 -3 1345.24
    -1 9 -2 50907.7
    -1 9 -1 76398.8
    -1 9 -1 76329.2
    -1 9 0 12388.6
    -1 9 0 13577.4
    -1 9 1 7532.13
    -1 9 1 6255.02
    -1 9 1 5520.66
    -1 9 2 104285
    -1 9 2 93316.1
    -1 9 2 91272.9
    -1 9 3 184891
    -1 9 3 193925
    -1 9 4 120259
    -1 9 4 133578
    -1 9 4 134684
    -1 9 5 6317.58
    -1 9 5 7022.38
    -1 9 5 7464.59
    -1 9 6 50235.9
    -1 9 6 51862.8
    -1 9 6 52852.7
    -1 9 7 180597
    -1 9 7 171306
    -1 9 8 31152
    -1 9 8 31325.5
    -1 9 8 34622.7
    -1 9 9 1236.73
    -1 9 9 1229.5
    -1 9 9 202.053
    -1 9 10 26574.5
    -1 9 11 49909.7
    -1 9 12 16013.8
    -1 9 13 706.936
    -1 10 -6 36243.7
    -1 10 -6 36080.2
    -1 10 -5 38274.6
    -1 10 -5 40176.5
    -1 10 -4 22189.6
    -1 10 -4 19719
    -1 10 -3 32084.3
    -1 10 -2 47437.4
    -1 10 -1 15605.4
    -1 10 0 4363.83
    -1 10 0 5152.21
    -1 10 1 20191.2
    -1 10 1 20578.6
    -1 10 2 161317
    -1 10 2 140662
    -1 10 2 145653
    -1 10 3 45125.7
    -1 10 3 42976.8
    -1 10 3 41086.2
    -1 10 4 1653.01
    -1 10 4 1968.52
    -1 10 5 78228.4
    -1 10 5 84978.3
    -1 10 6 96616.4
    -1 10 6 104928
    -1 10 7 115688
    -1 10 8 21578.9
    -1 10 9 29867.7
    -1 10 10 61036.3
    -1 10 11 29348.6
    -1 10 12 4326.49
    -1 11 -5 12443.5
    -1 11 -4 1618.68
    -1 11 -3 32107.4
    -1 11 -2 40017.4
    -1 11 -1 19120.7
    -1 11 0 8699.13
    -1 11 1 35751.2
    -1 11 2 78348
    -1 11 2 65441.5
    -1 11 3 1314.92
    -1 11 3 739.336
    -1 11 4 3744.21
    -1 11 4 4655.88
    -1 11 4 2842.34
    -1 11 5 26437.2
    -1 11 5 29505.4
    -1 11 6 177066
    -1 11 6 175830
    -1 11 7 38982.4
    -1 11 8 17429
    -1 11 9 30596.9
    -1 11 10 84681.2
    -1 11 11 31635.6
    -1 11 12 4301.37
    -1 12 -3 45466.9
    -1 12 -2 29532.5
    -1 12 -1 -743.659
    -1 12 0 25809.2
    -1 12 1 47247.7
    -1 12 2 28528.2
    -1 12 3 -647.897
    -1 12 3 1264.75
    -1 12 4 36601.5
    -1 12 4 37774.7
    -1 12 5 107715
    -1 12 6 22458.9
    -1 12 6 20855.8
    -1 12 7 2074.14
    -1 12 7 2026.45
    -1 12 8 27485.9
    -1 12 8 30865.1
    -1 12 9 95084.9
    -1 12 9 89131.6
    -1 12 10 35748.7
    -1 12 11 1420.83
    -1 13 -1 4721.45
    -1 13 0 32776.5
    -1 13 1 55965.1
    -1 13 2 2895.82
    -1 13 3 22939.3
    -1 13 4 44736.4
    -1 13 5 29836.3
    -1 13 5 24411.2
    -1 13 6 1553.72
    -1 13 7 14763.2
    -1 13 8 44531.5
    -1 13 9 54060.5
    -1 13 9 49319.9
    -1 13 10 15953.4
    -1 13 10 13542.8
    -1 13 11 12520.1
    -1 14 2 1065.54
    -1 14 3 25700.3
    -1 14 4 39694.8
    -1 14 5 5604.88
    -1 14 6 7540.16
    -1 14 6 4907.49
    -1 14 7 22412.7
    -1 14 8 43868.2
    -1 14 9 11855.7
    0 -15 -8 838.962
    0 -15 -7 10799.1
    0 -14 -11 57543.9
    0 -14 -10 48335.3
    0 -14 -8 16226.5
    0 -14 -7 35952.7
    0 -14 -6 62642.8
    0 -14 -6 66349.3
    0 -14 -5 3982.04
    0 -14 -5 1376.77
    0 -14 -4 14052.6
    0 -14 -4 13606.6
    0 -14 -3 47210.3
    0 -14 -3 32958.8
    0 -14 -2 19331.2
    0 -14 -2 19980.4
    0 -14 -1 -178.829
    0 -14 0 9867.84
    0 -13 -12 42099.2
    0 -13 -11 59439.3
    0 -13 -10 1624.66
    0 -13 -10 2246.8
    0 -13 -9 6766.06
    0 -13 -9 5286.08
    0 -13 -8 80422.2
    0 -13 -7 67142.2
    0 -13 -7 62152.8
    0 -13 -6 14027.1
    0 -13 -6 14684.6
    0 -13 -5 4209.2
    0 -13 -5 5225.45
    0 -13 -4 36163
    0 -13 -4 32303
    0 -13 -3 32250.9
    0 -13 -3 23876.1
    0 -13 -2 20374.6
    0 -13 -2 22760.6
    0 -13 -1 1851.46
    0 -13 -1 1805.2
    0 -13 0 52310.7
    0 -13 0 44727.3
    0 -13 1 47558.1
    0 -13 1 41195.4
    0 -13 2 2850.75
    0 -13 3 9237.41
    0 -12 -12 22621.8
    0 -12 -11 23459.4
    0 -12 -11 27003.1
    0 -12 -10 40.3422
    0 -12 -10 -13.9748
    0 -12 -9 63065.3
    0 -12 -9 65595.1
    0 -12 -8 86036.2
    0 -12 -7 29975.5
    0 -12 -7 31888
    0 -12 -6 1919.28
    0 -12 -6 1521.89
    0 -12 -5 42648.4
    0 -12 -5 50340.4
    0 -12 -4 87933.1
    0 -12 -4 81286.4
    0 -12 -3 80876
    0 -12 -3 83174.3
    0 -12 -2 646.1
    0 -12 -2 -12.3596
    0 -12 -1 53785.6
    0 -12 -1 45036.7
    0 -12 0 37484.4
    0 -12 0 33435.4
    0 -12 1 25370.8
    0 -12 1 29386.3
    0 -12 2 923.127
    0 -12 2 -503.215
    0 -12 3 24604.7
    0 -12 3 26892.7
    0 -12 4 49658.7
    0 -11 -13 29537.2
    0 -11 -12 41798.6
    0 -11 -12 36667
    0 -11 -11 1027
    0 -11 -11 1702.4
    0 -11 -10 8035.6
    0 -11 -10 9631.49
    0 -11 -9 51183.9
    0 -11 -9 53054.1
    0 -11 -8 74100.7
    0 -11 -8 71412
    0 -11 -7 -111.284
    0 -11 -7 106.391
    0 -11 -6 54044.7
    0 -11 -6 53342.2
    0 -11 -5 107163
    0 -11 -5 97388.5
    0 -11 -4 81921.6
    0 -11 -4 74373.4
    0 -11 -3 230.575
    0 -11 -3 455.851
    0 -11 -2 40175.1
    0 -11 -2 42322.2
    0 -11 -1 61673.9
    0 -11 -1 60107.9
    0 -11 0 61332.9
    0 -11 0 60314.8
    0 -11 1 12439.7
    0 -11 1 11591.9
    0 -11 2 12071.2
    0 -11 2 8667.35
    0 -11 3 36171.3
    0 -11 3 51834
    0 -11 4 26340.3
    0 -11 4 40994.5
    0 -11 5 1537.75
    0 -10 -13 26224.8
    0 -10 -13 26450.7
    0 -10 -12 15724.9
    0 -10 -12 14393.2
    0 -10 -11 3724.64
    0 -10 -11 3525.95
    0 -10 -10 36537.4
    0 -10 -10 35174.6
    0 -10 -9 42723.3
    0 -10 -9 48378.2
    0 -10 -9 54397.7
    0 -10 -8 12223.1
    0 -10 -8 10205.7
    0 -10 -7 25408.2
    0 -10 -7 18313.4
    0 -10 -7 21906.6
    0 -10 -6 101556
    0 -10 -6 102893
    0 -10 -6 102080
    0 -10 -5 87985.5
    0 -10 -5 89824.4
    0 -10 -5 73562.9
    0 -10 -4 42945
    0 -10 -4 36560.3
    0 -10 -3 9382.38
    0 -10 -3 5987.27
    0 -10 -2 133369
    0 -10 -2 125126
    0 -10 -1 81372.8
    0 -10 -1 90037.9
    0 -10 0 28509.8
    0 -10 0 21665.4
    0 -10 1 -315.414
    0 -10 1 351.105
    0 -10 2 52559.7
    0 -10 2 60769.7
    0 -10 3 77682.8
    0 -10 3 83295.6
    0 -10 4 5855.71
    0 -10 4 7851.96
    0 -10 5 1980.89
    0 -10 5 1548.66
    0 -10 6 20957.6
    0 -10 7 24327
    0 -9 -14 87265.9
    0 -9 -14 73182.4
    0 -9 -13 17030.6
    0 -9 -13 27371
    0 -9 -12 2946.64
    0 -9 -12 2812.78
    0 -9 -11 41667
    0 -9 -11 44076.1
    0 -9 -10 45800.5
    0 -9 -10 47213
    0 -9 -9 29080.9
    0 -9 -9 27081.1
    0 -9 -9 30408.7
    0 -9 -8 143.88
    0 -9 -8 -237.262
    0 -9 -7 45241.3
    0 -9 -7 48887.1
    0 -9 -7 49234.3
    0 -9 -6 143702
    0 -9 -6 147483
    0 -9 -6 143393
    0 -9 -5 63668.6
    0 -9 -5 66425.9
    0 -9 -5 67551.7
    0 -9 -4 206.783
    0 -9 -4 96.961
    0 -9 -3 96888.4
    0 -9 -3 97785
    0 -9 -3 88738
    0 -9 -2 218248
    0 -9 -2 215050
    0 -9 -1 46377.1
    0 -9 -1 41657.7
    0 -9 0 195.296
    0 -9 0 148.927
    0 -9 1 49994.7
    0 -9 1 58962.5
    0 -9 2 73023.6
    0 -9 2 84196.8
    0 -9 3 23494.4
    0 -9 3 23033.3
    0 -9 4 2657.46
    0 -9 4 3697.46
    0 -9 5 19873.5
    0 -9 5 20590.7
    0 -9 6 72941.7
    0 -9 7 16901.3
    0 -9 8 1515.6
    0 -8 -14 48604.3
    0 -8 -14 49403.5
    0 -8 -13 -157.312
    0 -8 -13 1915.53
    0 -8 -12 30964
    0 -8 -12 26384.6
    0 -8 -11 115839
    0 -8 -11 112623
    0 -8 -10 85077.1
    0 -8 -10 85391.1
    0 -8 -9 9944.29
    0 -8 -9 9635.92
    0 -8 -9 10944.4
    0 -8 -8 20334.2
    0 -8 -8 18841.6
    0 -8 -8 18128.5
    0 -8 -7 85771.3
    0 -8 -7 82256.6
    0 -8 -6 34984.7
    0 -8 -6 32905.7
    0 -8 -5 12612.5
    0 -8 -5 11744.9
    0 -8 -5 11178.6
    0 -8 -4 26400
    0 -8 -4 29917.8
    0 -8 -4 32609.8
    0 -8 -3 192423
    0 -8 -3 188097
    0 -8 -2 102113
    0 -8 -2 106215
    0 -8 -2 103250
    0 -8 -1 179.166
    0 -8 -1 1186.32
    0 -8 0 61645.5
    0 -8 0 64407.2
    0 -8 1 130101
    0 -8 1 142788
    0 -8 2 146288
    0 -8 2 153277
    0 -8 3 22911.5
    0 -8 3 23315.1
    0 -8 4 29937.7
    0 -8 4 34234
    0 -8 5 45034.2
    0 -8 5 38716.6
    0 -8 6 44736.2
    0 -8 6 47403.3
    0 -8 7 15263.2
    0 -8 8 16563.8
    0 -8 9 26889.9
    0 -8 10 21077.8
    0 -7 -15 29353.4
    0 -7 -14 5176.7
    0 -7 -14 3930.97
    0 -7 -13 12689.2
    0 -7 -13 16376.4
    0 -7 -12 129137
    0 -7 -12 120623
    0 -7 -11 129795
    0 -7 -11 120535
    0 -7 -10 19473
    0 -7 -10 20726.8
    0 -7 -9 25515.9
    0 -7 -9 23439.2
    0 -7 -9 23730.3
    0 -7 -8 90302.8
    0 -7 -8 96455.9
    0 -7 -8 104109
    0 -7 -7 101841
    0 -7 -7 86559.3
    0 -7 -7 89727.6
    0 -7 -7 97103
    0 -7 -6 37291.2
    0 -7 -6 36297.2
    0 -7 -5 6964.45
    0 -7 -5 8795.59
    0 -7 -4 96224
    0 -7 -4 110303
    0 -7 -3 73251.3
    0 -7 -3 69721.8
    0 -7 -2 48681
    0 -7 -2 46567.2
    0 -7 -2 47771.4
    0 -7 -1 30339.2
    0 -7 -1 27167.6
    0 -7 -1 24480.7
    0 -7 0 212557
    0 -7 0 239102
    0 -7 1 210903
    0 -7 1 222971
    0 -7 2 23860.2
    0 -7 2 26990.6
    0 -7 3 29705.9
    0 -7 3 29715.4
    0 -7 4 71384
    0 -7 4 81285.4
    0 -7 5 158819
    0 -7 5 154854
    0 -7 6 16235.3
    0 -7 6 20993.6
    0 -7 6 17875.8
    0 -7 7 639.365
    0 -7 7 276.542
    0 -7 8 19425.4
    0 -7 8 16671.4
    0 -7 9 51775.1
    0 -7 9 54256.8
    0 -7 10 8618.76
    0 -6 -15 3895.33
    0 -6 -14 -381.374
    0 -6 -14 356.354
    0 -6 -13 51322.2
    0 -6 -13 40715.1
    0 -6 -12 107437
    0 -6 -12 101740
    0 -6 -11 34675.8
    0 -6 -11 31576.8
    0 -6 -10 -289.278
    0 -6 -10 -178.233
    0 -6 -9 75427.4
    0 -6 -9 80347.5
    0 -6 -8 160539
    0 -6 -8 169792
    0 -6 -8 162635
    0 -6 -7 96886
    0 -6 -7 80697.2
    0 -6 -7 88940.2
    0 -6 -7 95757.6
    0 -6 -6 16610
    0 -6 -6 14870.5
    0 -6 -6 15367.6
    0 -6 -5 32661.9
    0 -6 -5 26404.6
    0 -6 -5 33724.9
    0 -6 -4 65700
    0 -6 -4 64041.8
    0 -6 -4 64354.9
    0 -6 -3 65606.2
    0 -6 -3 66661.6
    0 -6 -2 130.906
    0 -6 -2 491.035
    0 -6 -2 150.571
    0 -6 -1 68964.7
    0 -6 -1 61071
    0 -6 -1 63112.7
    0 -6 0 228303
    0 -6 0 229786
    0 -6 1 36598.6
    0 -6 1 35686.1
    0 -6 2 2234.11
    0 -6 2 1961.37
    0 -6 3 82527.3
    0 -6 3 94597.1
    0 -6 3 95419.6
    0 -6 4 208715
    0 -6 4 213747
    0 -6 4 196548
    0 -6 4 206056
    0 -6 5 84353
    0 -6 5 81947.4
    0 -6 5 85771.8
    0 -6 6 1871.22
    0 -6 6 1197.19
    0 -6 6 878.452
    0 -6 7 11366.7
    0 -6 7 14507.3
    0 -6 7 13012
    0 -6 8 62482.7
    0 -6 8 66373.6
    0 -6 9 22185
    0 -6 9 27091.7
    0 -6 10 2616.67
    0 -6 10 1057.9
    0 -5 -15 565.037
    0 -5 -14 5226.85
    0 -5 -14 7942.34
    0 -5 -13 34887.4
    0 -5 -13 36789.9
    0 -5 -12 75461.2
    0 -5 -12 68312.2
    0 -5 -11 -113.333
    0 -5 -11 139.732
    0 -5 -10 43764.9
    0 -5 -10 33912.1
    0 -5 -10 42280
    0 -5 -9 168081
    0 -5 -9 160845
    0 -5 -8 203278
    0 -5 -8 158529
    0 -5 -8 160604
    0 -5 -8 168952
    0 -5 -8 191270
    0 -5 -7 1692.45
    0 -5 -7 1558.51
    0 -5 -7 2960
    0 -5 -7 2928.75
    0 -5 -6 94913.7
    0 -5 -6 101275
    0 -5 -6 85187.2
    0 -5 -6 105428
    0 -5 -6 96538.1
    0 -5 -5 194789
    0 -5 -5 195174
    0 -5 -4 238241
    0 -5 -4 246389
    0 -5 -4 224737
    0 -5 -4 223321
    0 -5 -3 27596
    0 -5 -3 20795.4
    0 -5 -3 25440.4
    0 -5 -3 24078.1
    0 -5 -2 14078
    0 -5 -2 12220.1
    0 -5 -2 15530.7
    0 -5 -2 15828.2
    0 -5 -1 145323
    0 -5 -1 144185
    0 -5 -1 145584
    0 -5 -1 140448
    0 -5 0 176681
    0 -5 0 172970
    0 -5 0 173811
    0 -5 0 175299
    0 -5 1 6766.78
    0 -5 1 6910.69
    0 -5 1 7365.73
    0 -5 2 18188.7
    0 -5 2 18381
    0 -5 2 17308.3
    0 -5 2 18416.9
    0 -5 3 269738
    0 -5 3 274488
    0 -5 3 266905
    0 -5 3 264004
    0 -5 3 276170
    0 -5 4 166782
    0 -5 4 167015
    0 -5 4 180984
    0 -5 4 169911
    0 -5 5 21018.1
    0 -5 5 20687.3
    0 -5 5 20179.8
    0 -5 5 21023.5
    0 -5 5 18301
    0 -5 6 55964.6
    0 -5 6 55950.2
    0 -5 6 52445.8
    0 -5 6 54536.9
    0 -5 7 63184.7
    0 -5 7 62037.7
    0 -5 7 65347.9
    0 -5 7 63341
    0 -5 8 108040
    0 -5 8 109573
    0 -5 9 14809.6
    0 -5 9 13569.7
    0 -5 10 13052.6
    0 -5 10 11852
    0 -5 11 40604.6
    0 -4 -15 1124.49
    0 -4 -14 20244.2
    0 -4 -14 17032.2
    0 -4 -13 38452.7
    0 -4 -13 37575.1
    0 -4 -12 5634.06
    0 -4 -12 4910.48
    0 -4 -11 20853.4
    0 -4 -11 19442.2
    0 -4 -10 74113.8
    0 -4 -10 69267.4
    0 -4 -10 73175
    0 -4 -9 138689
    0 -4 -9 144047
    0 -4 -8 59663.8
    0 -4 -8 50577.8
    0 -4 -8 54672.7
    0 -4 -8 56972.6
    0 -4 -7 40719.7
    0 -4 -7 48406.6
    0 -4 -7 40369.2
    0 -4 -7 42048.4
    0 -4 -7 42847.2
    0 -4 -6 428325
    0 -4 -6 373118
    0 -4 -6 406551
    0 -4 -6 391363
    0 -4 -5 278139
    0 -4 -5 279147
    0 -4 -5 300181
    0 -4 -5 305210
    0 -4 -4 60558.6
    0 -4 -4 55515.3
    0 -4 -4 57876.8
    0 -4 -3 14088.1
    0 -4 -3 13389.1
    0 -4 -3 13366.2
    0 -4 -3 13262.7
    0 -4 -2 160781
    0 -4 -2 170124
    0 -4 -2 155037
    0 -4 -1 114528
    0 -4 -1 118814
    0 -4 -1 111432
    0 -4 -1 105794
    0 -4 -1 114715
    0 -4 -1 113554
    0 -4 0 91172.1
    0 -4 0 90058.6
    0 -4 0 93863
    0 -4 0 92242.9
    0 -4 0 92522.8
    0 -4 0 92495.9
    0 -4 1 19629.5
    0 -4 1 16348.5
    0 -4 1 19396.3
    0 -4 1 17706.2
    0 -4 1 16963.1
    0 -4 1 17706.2
    0 -4 1 17050
    0 -4 2 90055.6
    0 -4 2 95128.8
    0 -4 2 92547.1
    0 -4 2 89055.5
    0 -4 2 89045.9
    0 -4 3 112193
    0 -4 3 114010
    0 -4 3 110381
    0 -4 3 109960
    0 -4 3 114477
    0 -4 3 106432
    0 -4 3 116116
    0 -4 4 60696.9
    0 -4 4 64296.9
    0 -4 4 63363.3
    0 -4 4 62740.2
    0 -4 4 65418.6
    0 -4 4 62291.7
    0 -4 4 67431.2
    0 -4 5 19934
    0 -4 5 22527.4
    0 -4 5 20747.2
    0 -4 5 22261
    0 -4 5 23229.8
    0 -4 6 291650
    0 -4 6 300709
    0 -4 6 299029
    0 -4 6 302082
    0 -4 6 307587
    0 -4 7 114989
    0 -4 7 117392
    0 -4 7 107199
    0 -4 7 115251
    0 -4 8 43685.9
    0 -4 8 40872.9
    0 -4 8 45940.6
    0 -4 9 5389.47
    0 -4 9 5463.91
    0 -4 9 6596.19
    0 -4 10 52968.9
    0 -4 10 61779.9
    0 -4 11 64465.1
    0 -3 -14 38971.2
    0 -3 -14 29464.3
    0 -3 -13 16103.5
    0 -3 -13 19155.4
    0 -3 -12 1465.45
    0 -3 -12 1276.4
    0 -3 -11 43679.2
    0 -3 -11 35088.6
    0 -3 -11 47528.3
    0 -3 -10 86447.4
    0 -3 -10 83578.7
    0 -3 -10 85812.4
    0 -3 -9 52209.7
    0 -3 -9 55023.5
    0 -3 -9 51908.7
    0 -3 -9 55791.6
    0 -3 -8 434.893
    0 -3 -8 982.711
    0 -3 -8 484.291
    0 -3 -8 1294.64
    0 -3 -7 158066
    0 -3 -7 145411
    0 -3 -7 148902
    0 -3 -7 149968
    0 -3 -6 290976
    0 -3 -6 252520
    0 -3 -6 267654
    0 -3 -6 271134
    0 -3 -6 284036
    0 -3 -5 66289.6
    0 -3 -5 63456.9
    0 -3 -5 69366.6
    0 -3 -5 74521.8
    0 -3 -4 1199.62
    0 -3 -4 1678.17
    0 -3 -4 1205.88
    0 -3 -4 937.48
    0 -3 -4 1213.33
    0 -3 -3 209789
    0 -3 -3 220634
    0 -3 -3 198314
    0 -3 -2 579708
    0 -3 -2 578103
    0 -3 -2 543912
    0 -3 -1 136134
    0 -3 -1 130412
    0 -3 -1 120832
    0 -3 -1 118064
    0 -3 -1 125501
    0 -3 0 4688.04
    0 -3 0 4907.22
    0 -3 0 3778.15
    0 -3 0 4255.84
    0 -3 0 5034.88
    0 -3 0 4743.23
    0 -3 1 34120.3
    0 -3 1 33389.4
    0 -3 1 32613.7
    0 -3 1 29881.7
    0 -3 1 32844.6
    0 -3 1 30826.6
    0 -3 1 31470.4
    0 -3 2 118580
    0 -3 2 121555
    0 -3 2 112924
    0 -3 2 114302
    0 -3 2 121391
    0 -3 2 124305
    0 -3 2 127981
    0 -3 2 119252
    0 -3 2 118860
    0 -3 2 118139
    0 -3 3 146192
    0 -3 3 140989
    0 -3 3 138890
    0 -3 3 143386
    0 -3 3 146493
    0 -3 3 145053
    0 -3 3 140506
    0 -3 3 137927
    0 -3 3 151204
    0 -3 4 8886.07
    0 -3 4 8319.37
    0 -3 4 7857.07
    0 -3 4 8748.88
    0 -3 4 7916.07
    0 -3 4 8414.88
    0 -3 4 9173.53
    0 -3 4 8442.94
    0 -3 5 80310.9
    0 -3 5 74600.4
    0 -3 5 84397.4
    0 -3 5 79883.2
    0 -3 5 80333.1
    0 -3 5 78344.2
    0 -3 5 80720.8
    0 -3 6 147832
    0 -3 6 148067
    0 -3 6 148683
    0 -3 6 143532
    0 -3 6 150850
    0 -3 7 82960.2
    0 -3 7 80745.8
    0 -3 7 79186.4
    0 -3 7 74086.3
    0 -3 7 79852.1
    0 -3 8 217.805
    0 -3 8 391.384
    0 -3 8 198.768
    0 -3 8 44.1097
    0 -3 9 62143.7
    0 -3 9 74634.9
    0 -3 9 68537.2
    0 -3 10 97508.2
    0 -3 10 110289
    0 -3 10 106334
    0 -3 11 67157.5
    0 -3 12 979.56
    0 -2 -14 29037.4
    0 -2 -13 217.447
    0 -2 -13 243.61
    0 -2 -12 25569.7
    0 -2 -12 21890.6
    0 -2 -11 40462.6
    0 -2 -11 40170.7
    0 -2 -11 39114.9
    0 -2 -10 22044.9
    0 -2 -10 17719.6
    0 -2 -10 19605.3
    0 -2 -9 1934.91
    0 -2 -9 2117.45
    0 -2 -9 2519.68
    0 -2 -9 1334
    0 -2 -8 50479.2
    0 -2 -8 58554
    0 -2 -8 58513.9
    0 -2 -8 58994.2
    0 -2 -7 185995
    0 -2 -7 189835
    0 -2 -7 182798
    0 -2 -7 190461
    0 -2 -6 216336
    0 -2 -6 223266
    0 -2 -6 218310
    0 -2 -6 225098
    0 -2 -5 90838.5
    0 -2 -5 89217.8
    0 -2 -5 92785.8
    0 -2 -5 88115.5
    0 -2 -4 174533
    0 -2 -4 171695
    0 -2 -4 158046
    0 -2 -4 158269
    0 -2 -4 187550
    0 -2 -4 168055
    0 -2 -4 171574
    0 -2 -3 660228
    0 -2 -3 677616
    0 -2 -3 649635
    0 -2 -3 673232
    0 -2 -3 676967
    0 -2 -2 167851
    0 -2 -2 171319
    0 -2 -2 161660
    0 -2 -1 85206.6
    0 -2 -1 79188.7
    0 -2 -1 83347
    0 -2 -1 85332.8
    0 -2 -1 85858.4
    0 -2 0 230026
    0 -2 0 226910
    0 -2 0 222269
    0 -2 0 216123
    0 -2 0 220361
    0 -2 0 226183
    0 -2 1 164658
    0 -2 1 160401
    0 -2 1 161743
    0 -2 1 163605
    0 -2 1 158610
    0 -2 1 163601
    0 -2 1 167061
    0 -2 1 165134
    0 -2 2 31743.9
    0 -2 2 34388.5
    0 -2 2 33999.8
    0 -2 2 34268
    0 -2 2 32049.1
    0 -2 2 31986.8
    0 -2 2 30064
    0 -2 2 31675.4
    0 -2 2 30357.3
    0 -2 2 32114.5
    0 -2 3 6110.94
    0 -2 3 6081.46
    0 -2 3 5151.47
    0 -2 3 5704.44
    0 -2 3 5503.94
    0 -2 3 5701.02
    0 -2 3 6196.64
    0 -2 3 7232.48
    0 -2 3 5495.97
    0 -2 3 5885.82
    0 -2 4 16796.8
    0 -2 4 17996.7
    0 -2 4 17264.3
    0 -2 4 17539.5
    0 -2 4 17055.5
    0 -2 4 18689
    0 -2 4 16567.2
    0 -2 5 193873
    0 -2 5 207688
    0 -2 5 188048
    0 -2 5 189756
    0 -2 5 195043
    0 -2 5 194675
    0 -2 5 205198
    0 -2 6 128098
    0 -2 6 133781
    0 -2 6 127869
    0 -2 6 130491
    0 -2 6 138382
    0 -2 6 132800
    0 -2 6 135008
    0 -2 7 15665.4
    0 -2 7 14870
    0 -2 7 15995.9
    0 -2 7 13906.5
    0 -2 7 14498.9
    0 -2 7 14584
    0 -2 7 15211
    0 -2 7 14705.3
    0 -2 8 27103.8
    0 -2 8 22656.7
    0 -2 8 25793
    0 -2 9 150910
    0 -2 9 154475
    0 -2 9 146351
    0 -2 10 97053.9
    0 -2 10 97314.5
    0 -2 10 92060.2
    0 -2 11 6210.04
    0 -2 11 3700.87
    0 -2 12 16714.4
    0 -2 12 19343.1
    0 -1 -14 9228.62
    0 -1 -13 2340.1
    0 -1 -13 3368.07
    0 -1 -12 49284.2
    0 -1 -12 44326.8
    0 -1 -11 62713.8
    0 -1 -11 55529
    0 -1 -11 56170.8
    0 -1 -10 38730.3
    0 -1 -10 31409.3
    0 -1 -10 36406.9
    0 -1 -9 12753.1
    0 -1 -9 16299.7
    0 -1 -9 13849.5
    0 -1 -9 13564.8
    0 -1 -8 52777.5
    0 -1 -8 56577.3
    0 -1 -8 54938.1
    0 -1 -8 53744.4
    0 -1 -7 59878.1
    0 -1 -7 58911
    0 -1 -7 61430.8
    0 -1 -7 62143.4
    0 -1 -6 96273.3
    0 -1 -6 112082
    0 -1 -6 111041
    0 -1 -6 105620
    0 -1 -5 58277.1
    0 -1 -5 61999.9
    0 -1 -5 61900.3
    0 -1 -5 59113.8
    0 -1 -5 62621.4
    0 -1 -4 203479
    0 -1 -4 206040
    0 -1 -4 186821
    0 -1 -4 205232
    0 -1 -4 212074
    0 -1 -3 509397
    0 -1 -3 489827
    0 -1 -3 486353
    0 -1 -3 483195
    0 -1 -3 466818
    0 -1 -2 72998.6
    0 -1 -2 75124.5
    0 -1 -2 70736.3
    0 -1 -2 73910.3
    0 -1 1 395707
    0 -1 1 417321
    0 -1 1 414022
    0 -1 1 400787
    0 -1 1 405671
    0 -1 1 412494
    0 -1 2 311931
    0 -1 2 298436
    0 -1 2 317059
    0 -1 2 308450
    0 -1 2 292741
    0 -1 2 281631
    0 -1 2 297294
    0 -1 2 296663
    0 -1 3 121670
    0 -1 3 118765
    0 -1 3 124178
    0 -1 3 122836
    0 -1 3 121228
    0 -1 3 122249
    0 -1 3 115134
    0 -1 3 130748
    0 -1 4 51062.6
    0 -1 4 54548.2
    0 -1 4 58368.2
    0 -1 4 56066.6
    0 -1 4 53343.2
    0 -1 4 53183.8
    0 -1 4 52307.3
    0 -1 4 53870
    0 -1 5 151841
    0 -1 5 152881
    0 -1 5 155201
    0 -1 5 153382
    0 -1 5 147716
    0 -1 5 154147
    0 -1 6 52680.5
    0 -1 6 51636.6
    0 -1 6 50890.1
    0 -1 6 56668
    0 -1 6 52516
    0 -1 7 770.831
    0 -1 7 713.808
    0 -1 7 846.428
    0 -1 7 647.397
    0 -1 7 789.295
    0 -1 7 793.202
    0 -1 8 118093
    0 -1 8 113626
    0 -1 8 118088
    0 -1 8 118131
    0 -1 8 114467
    0 -1 9 101100
    0 -1 9 101154
    0 -1 9 96699.3
    0 -1 9 104343
    0 -1 10 26446.7
    0 -1 10 22438.4
    0 -1 10 25258.9
    0 -1 11 -1398.69
    0 -1 11 482.928
    0 -1 12 53240.3
    0 -1 12 57160.1
    0 -1 13 55596
    0 -1 13 51939.9
    0 0 -13 40863.1
    0 0 -12 156253
    0 0 -12 144302
    0 0 -12 152529
    0 0 -11 47913
    0 0 -11 52576.1
    0 0 -10 4276.6
    0 0 -10 2123.13
    0 0 -10 3440.96
    0 0 -9 31002.2
    0 0 -9 32379.7
    0 0 -9 32343.6
    0 0 -8 60910.3
    0 0 -8 65303.2
    0 0 -8 67260.3
    0 0 -8 64627.8
    0 0 -7 26441.8
    0 0 -7 23834.4
    0 0 -7 28049.1
    0 0 -7 27892.7
    0 0 -6 2859.63
    0 0 -6 2926.04
    0 0 -6 2512.76
    0 0 -6 1925.34
    0 0 -5 173689
    0 0 -5 178013
    0 0 -5 178460
    0 0 -5 184104
    0 0 -5 179399
    0 0 -4 269864
    0 0 -4 266159
    0 0 -4 261329
    0 0 -4 277151
    0 0 -4 271916
    0 0 -3 8046.61
    0 0 -3 9192.77
    0 0 -3 8357.88
    0 0 -3 7909.86
    0 0 -3 8969.87
    0 0 -3 9512.92
    0 0 -2 661.901
    0 0 -2 706.474
    0 0 -2 583.922
    0 0 -2 481.698
    0 0 -2 735.043
    0 0 -2 581.931
    0 0 2 800.876
    0 0 2 652.046
    0 0 2 642.576
    0 0 2 731.877
    0 0 2 667.086
    0 0 2 505.249
    0 0 3 9367.63
    0 0 3 9478.49
    0 0 3 9444.9
    0 0 3 8911.84
    0 0 3 10489
    0 0 3 10111.6
    0 0 4 271999
    0 0 4 263368
    0 0 4 259494
    0 0 4 281674
    0 0 4 284224
    0 0 4 271602
    0 0 5 192790
    0 0 5 194909
    0 0 5 188143
    0 0 5 176668
    0 0 5 177576
    0 0 6 2584.71
    0 0 6 2238.86
    0 0 6 2968.92
    0 0 6 3133.05
    0 0 6 3469.35
    0 0 7 28827.2
    0 0 7 28707.5
    0 0 7 30768.9
    0 0 8 73843.2
    0 0 8 71075.7
    0 0 8 70703.8
    0 0 8 69540.4
    0 0 8 66354.6
    0 0 9 38654.6
    0 0 9 33930.8
    0 0 9 40463
    0 0 9 37506.5
    0 0 9 37822.7
    0 0 10 2739.64
    0 0 10 4022.59
    0 0 10 2641.05
    0 0 11 70572.2
    0 0 11 61642.1
    0 0 12 168591
    0 0 12 189036
    0 0 13 47781.4
    0 0 13 48782.7
    0 0 14 -550.315
    0 1 -13 51941.3
    0 1 -12 46660.4
    0 1 -12 46679.2
    0 1 -11 192.426
    0 1 -11 412.752
    0 1 -11 873.23
    0 1 -10 20614.7
    0 1 -10 14716.5
    0 1 -10 18907.9
    0 1 -9 87054
    0 1 -9 96445
    0 1 -9 86651.8
    0 1 -8 106034
    0 1 -8 105043
    0 1 -8 97613
    0 1 -7 813.14
    0 1 -7 1805.68
    0 1 -7 640.51
    0 1 -6 49829
    0 1 -6 48760.3
    0 1 -6 45097.1
    0 1 -6 56662.3
    0 1 -6 46930.9
    0 1 -5 146194
    0 1 -5 148691
    0 1 -5 145152
    0 1 -5 149643
    0 1 -5 146660
    0 1 -5 144522
    0 1 -4 56338.6
    0 1 -4 50968.9
    0 1 -4 52612.3
    0 1 -4 53069.3
    0 1 -4 51187.9
    0 1 -4 49255.8
    0 1 -3 124205
    0 1 -3 113545
    0 1 -3 114713
    0 1 -3 115767
    0 1 -3 120257
    0 1 -3 110950
    0 1 -2 288052
    0 1 -2 282948
    0 1 -2 278706
    0 1 -2 290394
    0 1 -2 290224
    0 1 -2 284710
    0 1 -2 293375
    0 1 -2 298555
    0 1 -1 420769
    0 1 -1 399837
    0 1 -1 400819
    0 1 -1 389011
    0 1 -1 390187
    0 1 2 76044.3
    0 1 2 71844.8
    0 1 2 71883.5
    0 1 2 78459.5
    0 1 2 76467.4
    0 1 3 503598
    0 1 3 477243
    0 1 3 513013
    0 1 3 480343
    0 1 3 480258
    0 1 4 214056
    0 1 4 207902
    0 1 4 202731
    0 1 4 207575
    0 1 4 224374
    0 1 4 202386
    0 1 5 60394.1
    0 1 5 61245.1
    0 1 5 61952.8
    0 1 5 64270
    0 1 5 59151.4
    0 1 5 64251.8
    0 1 5 64036.6
    0 1 6 110662
    0 1 6 110615
    0 1 6 102577
    0 1 6 108371
    0 1 6 117021
    0 1 7 67315.5
    0 1 7 58882.2
    0 1 7 61681.7
    0 1 7 63387.5
    0 1 7 67041.6
    0 1 8 62801.8
    0 1 8 58316.9
    0 1 8 63530.3
    0 1 8 60639.4
    0 1 8 70924.1
    0 1 9 16700.8
    0 1 9 15598.2
    0 1 9 15543.2
    0 1 9 16176.4
    0 1 9 16193.4
    0 1 10 41329.2
    0 1 11 67932.6
    0 1 11 67834.3
    0 1 12 53744.1
    0 1 12 50311.1
    0 1 13 2945.87
    0 1 13 3089.46
    0 1 14 10610.5
    0 1 14 8332.76
    0 1 15 47119.8
    0 2 -12 18415.9
    0 2 -11 4073.2
    0 2 -11 4106.59
    0 2 -10 77606.5
    0 2 -10 77014.5
    0 2 -9 125245
    0 2 -9 137319
    0 2 -9 132155
    0 2 -8 24677.4
    0 2 -8 25717.2
    0 2 -8 22139.4
    0 2 -8 24287.3
    0 2 -7 14250.5
    0 2 -7 13436.6
    0 2 -7 14415.3
    0 2 -7 14877.5
    0 2 -6 130723
    0 2 -6 128764
    0 2 -6 122205
    0 2 -6 121049
    0 2 -5 192999
    0 2 -5 180893
    0 2 -5 185690
    0 2 -5 189639
    0 2 -5 185464
    0 2 -5 172008
    0 2 -4 16321.9
    0 2 -4 19436.4
    0 2 -4 17003.1
    0 2 -4 15924.6
    0 2 -4 15602.2
    0 2 -4 16195.1
    0 2 -4 16309
    0 2 -3 5938.87
    0 2 -3 5197.75
    0 2 -3 5688.84
    0 2 -3 5537.33
    0 2 -3 5918.43
    0 2 -3 5381.64
    0 2 -2 32595.4
    0 2 -2 31580.9
    0 2 -2 29252.8
    0 2 -2 32792.4
    0 2 -2 30335.7
    0 2 -2 33609.8
    0 2 -2 31324.3
    0 2 -1 155884
    0 2 -1 166383
    0 2 -1 157239
    0 2 -1 164079
    0 2 -1 150198
    0 2 -1 166990
    0 2 -1 159899
    0 2 0 226974
    0 2 0 228841
    0 2 0 226062
    0 2 0 233152
    0 2 0 219418
    0 2 1 81664.4
    0 2 1 86716.8
    0 2 1 89670.2
    0 2 1 87329.9
    0 2 2 175967
    0 2 2 184737
    0 2 2 180387
    0 2 2 178091
    0 2 2 174266
    0 2 3 709300
    0 2 3 703657
    0 2 3 696826
    0 2 3 690163
    0 2 4 168341
    0 2 4 175206
    0 2 4 164780
    0 2 4 184451
    0 2 5 97345.3
    0 2 5 96233.6
    0 2 5 97852
    0 2 5 98767.1
    0 2 5 97775.5
    0 2 6 235162
    0 2 6 232077
    0 2 6 234549
    0 2 6 234467
    0 2 7 209449
    0 2 7 204766
    0 2 7 199891
    0 2 7 196499
    0 2 8 62654.6
    0 2 8 62203.9
    0 2 8 57174.8
    0 2 9 2219.38
    0 2 9 1989.32
    0 2 10 19885.2
    0 2 11 44599.1
    0 2 12 23559.8
    0 2 13 977.718
    0 2 13 -337.978
    0 2 14 36721.6
    0 2 14 38377.2
    0 2 15 44589
    0 3 -12 911.784
    0 3 -11 53235.9
    0 3 -10 98340
    0 3 -9 58716.3
    0 3 -9 62200.6
    0 3 -8 198.656
    0 3 -8 498.875
    0 3 -7 76870
    0 3 -7 80065.4
    0 3 -6 137365
    0 3 -6 142012
    0 3 -5 74196.5
    0 3 -5 78080.2
    0 3 -5 85271.9
    0 3 -5 78759.6
    0 3 -4 8162.56
    0 3 -4 8386.81
    0 3 -4 8763.89
    0 3 -4 7052.25
    0 3 -3 133343
    0 3 -3 137987
    0 3 -3 135313
    0 3 -3 134617
    0 3 -3 145526
    0 3 -3 135515
    0 3 -2 121784
    0 3 -2 116356
    0 3 -2 116697
    0 3 -2 113591
    0 3 -2 116824
    0 3 -2 118231
    0 3 -2 114827
    0 3 -2 129778
    0 3 -1 34723.5
    0 3 -1 31358.8
    0 3 -1 31962.6
    0 3 -1 34789.5
    0 3 -1 30612.5
    0 3 -1 33962.1
    0 3 -1 30849.4
    0 3 -1 32694.3
    0 3 0 4946.6
    0 3 0 4841.99
    0 3 0 4667.88
    0 3 0 5046.54
    0 3 0 5161.06
    0 3 1 124975
    0 3 1 126544
    0 3 1 130351
    0 3 1 141466
    0 3 1 130762
    0 3 2 537523
    0 3 2 602402
    0 3 2 573109
    0 3 2 587405
    0 3 2 579981
    0 3 3 204742
    0 3 3 222599
    0 3 3 215951
    0 3 3 220265
    0 3 3 212073
    0 3 4 1900.38
    0 3 4 1742.76
    0 3 4 1212.33
    0 3 4 2071.38
    0 3 4 1220.09
    0 3 5 81242
    0 3 5 77320.5
    0 3 5 80070.1
    0 3 5 76800
    0 3 5 74218
    0 3 6 292842
    0 3 6 305170
    0 3 6 296701
    0 3 6 293514
    0 3 7 170386
    0 3 7 170514
    0 3 7 158974
    0 3 8 497.02
    0 3 8 15.5494
    0 3 9 58681.4
    0 3 9 59500.1
    0 3 10 91202.6
    0 3 11 50617.2
    0 3 12 528.31
    0 3 13 17242.5
    0 3 14 38772.3
    0 3 15 25450.9
    0 4 -12 9609.24
    0 4 -11 49533.2
    0 4 -10 49755.8
    0 4 -10 46904.1
    0 4 -9 5141.16
    0 4 -9 4938.49
    0 4 -8 38228.5
    0 4 -8 38765.5
    0 4 -7 104435
    0 4 -7 105165
    0 4 -6 275503
    0 4 -6 275033
    0 4 -6 296150
    0 4 -6 273026
    0 4 -5 22027.7
    0 4 -5 21429.5
    0 4 -5 22546.2
    0 4 -5 19951
    0 4 -4 56033.9
    0 4 -4 59680.5
    0 4 -4 56828.4
    0 4 -4 59548.3
    0 4 -3 104463
    0 4 -3 101462
    0 4 -3 110916
    0 4 -3 109178
    0 4 -3 99837.3
    0 4 -2 86259.9
    0 4 -2 91436
    0 4 -2 90176.2
    0 4 -2 86204.8
    0 4 -2 86654.8
    0 4 -2 88840
    0 4 -1 19335.3
    0 4 -1 17036.9
    0 4 -1 19686.9
    0 4 -1 16890.5
    0 4 -1 17836
    0 4 -1 17747.4
    0 4 -1 16881.9
    0 4 0 96544.4
    0 4 0 93361.9
    0 4 0 92126
    0 4 0 92343
    0 4 0 91505.6
    0 4 1 118520
    0 4 1 117845
    0 4 1 119173
    0 4 1 120712
    0 4 2 162027
    0 4 2 172145
    0 4 2 166285
    0 4 2 181300
    0 4 3 13778.2
    0 4 3 13151
    0 4 3 14987.3
    0 4 3 14727.4
    0 4 3 13881.3
    0 4 4 57643.3
    0 4 4 60111.2
    0 4 4 58676.3
    0 4 4 62564.1
    0 4 4 61473
    0 4 5 337102
    0 4 5 309378
    0 4 5 331836
    0 4 5 333242
    0 4 6 435258
    0 4 6 460377
    0 4 6 467810
    0 4 6 469916
    0 4 7 46833.4
    0 4 7 53010.2
    0 4 7 53048.3
    0 4 8 67171.4
    0 4 8 61037.9
    0 4 8 73513.2
    0 4 9 184324
    0 4 9 171417
    0 4 10 83440.4
    0 4 11 27622.2
    0 4 12 4459.64
    0 4 13 38485.8
    0 4 14 23309
    0 5 -12 15820.3
    0 5 -11 35125.2
    0 5 -11 23686.9
    0 5 -10 9990.87
    0 5 -10 6416.48
    0 5 -9 13056.4
    0 5 -9 15014.6
    0 5 -8 99595.1
    0 5 -8 105568
    0 5 -7 62523
    0 5 -7 65580.5
    0 5 -6 52666.4
    0 5 -6 50283.8
    0 5 -5 17192.6
    0 5 -5 18161.9
    0 5 -5 21945.1
    0 5 -4 161388
    0 5 -4 162130
    0 5 -4 177943
    0 5 -4 157620
    0 5 -3 249286
    0 5 -3 252536
    0 5 -3 262706
    0 5 -3 264422
    0 5 -2 19115.6
    0 5 -2 19219.1
    0 5 -2 18094.5
    0 5 -2 19695.2
    0 5 -2 16945.9
    0 5 -1 7542.05
    0 5 -1 6394.72
    0 5 -1 7690.05
    0 5 -1 6922.19
    0 5 -1 7090.3
    0 5 0 192959
    0 5 0 178612
    0 5 0 181882
    0 5 0 181576
    0 5 1 143458
    0 5 1 148369
    0 5 1 143953
    0 5 1 150217
    0 5 2 18358.4
    0 5 2 15176.8
    0 5 2 14560.3
    0 5 3 26170.4
    0 5 3 28687.1
    0 5 4 237999
    0 5 4 258217
    0 5 4 239388
    0 5 5 204439
    0 5 5 191289
    0 5 5 213322
    0 5 6 104279
    0 5 6 100249
    0 5 6 104840
    0 5 7 4753.16
    0 5 7 2921.92
    0 5 8 210281
    0 5 8 258953
    0 5 9 188155
    0 5 10 39831.6
    0 5 11 807.593
    0 5 12 82756.4
    0 5 13 36812.4
    0 5 14 9410.63
    0 6 -11 17761.2
    0 6 -10 1830
    0 6 -10 2136.56
    0 6 -9 18677
    0 6 -9 20571.2
    0 6 -8 53688.6
    0 6 -8 53340.3
    0 6 -7 11659.2
    0 6 -7 13278.8
    0 6 -6 1656.95
    0 6 -6 884.145
    0 6 -5 82449.5
    0 6 -5 87239.2
    0 6 -4 194114
    0 6 -4 194356
    0 6 -4 195706
    0 6 -3 89135.6
    0 6 -3 81336.9
    0 6 -3 89045.2
    0 6 -3 93094.4
    0 6 -3 87413.4
    0 6 -2 1537.53
    0 6 -2 1432.86
    0 6 -2 1599.84
    0 6 -2 1590.87
    0 6 -2 1739.36
    0 6 -1 37044.7
    0 6 -1 32378.7
    0 6 -1 37487.5
    0 6 -1 32486.5
    0 6 -1 31706.1
    0 6 0 241070
    0 6 0 243761
    0 6 0 229869
    0 6 1 65444.9
    0 6 1 66115
    0 6 1 65324.8
    0 6 2 881.846
    0 6 2 327.363
    0 6 3 62679.3
    0 6 3 74314.9
    0 6 4 61567.4
    0 6 4 67145.2
    0 6 5 33839.1
    0 6 5 35614
    0 6 6 15089.2
    0 6 6 18677.5
    0 6 7 91795.9
    0 6 7 111169
    0 6 8 168193
    0 6 9 81449
    0 6 10 1204.75
    0 6 11 39235.2
    0 6 12 118975
    0 6 13 54913.9
    0 6 14 -669.63
    0 7 -10 10982.1
    0 7 -9 48899.2
    0 7 -9 47944.2
    0 7 -8 17446.4
    0 7 -8 24403.1
    0 7 -7 311.343
    0 7 -7 1507.77
    0 7 -6 22405.3
    0 7 -6 20366.3
    0 7 -5 147354
    0 7 -5 170805
    0 7 -4 73081.1
    0 7 -4 76794.9
    0 7 -3 29698.8
    0 7 -3 30351.7
    0 7 -3 28764.3
    0 7 -3 25656
    0 7 -2 27506.2
    0 7 -2 29111
    0 7 -2 26148.3
    0 7 -2 24106.3
    0 7 -1 242069
    0 7 -1 214651
    0 7 -1 237695
    0 7 -1 226459
    0 7 0 233871
    0 7 0 244719
    0 7 0 227348
    0 7 1 28978.2
    0 7 1 25706.9
    0 7 1 25586.1
    0 7 2 47709.7
    0 7 2 49980.4
    0 7 3 73210.6
    0 7 3 73756.7
    0 7 4 102367
    0 7 4 116957
    0 7 5 8085.06
    0 7 5 8972.18
    0 7 6 37537.7
    0 7 6 39986.3
    0 7 7 88786.3
    0 7 8 93423.8
    0 7 9 23822.9
    0 7 10 25495.2
    0 7 11 142915
    0 7 12 138423
    0 7 13 14522.5
    0 7 14 7643.92
    0 8 -9 30690
    0 8 -8 17219.4
    0 8 -8 17192.9
    0 8 -7 13219.3
    0 8 -7 10041.3
    0 8 -6 45201.4
    0 8 -6 42681.2
    0 8 -5 42663.6
    0 8 -5 40053.9
    0 8 -4 36404.8
    0 8 -4 33236.5
    0 8 -3 24954.8
    0 8 -3 23465.4
    0 8 -2 151688
    0 8 -2 150924
    0 8 -2 140725
    0 8 -1 128426
    0 8 -1 138954
    0 8 -1 142338
    0 8 -1 141175
    0 8 0 63879.7
    0 8 0 66958.6
    0 8 0 72354.8
    0 8 0 58738.9
    0 8 1 584.353
    0 8 1 725.698
    0 8 1 525.359
    0 8 1 1741.98
    0 8 2 107480
    0 8 2 112426
    0 8 2 108404
    0 8 3 191974
    0 8 3 190638
    0 8 4 28350.5
    0 8 4 26252.3
    0 8 5 11103.6
    0 8 5 13298.2
    0 8 5 10991.2
    0 8 6 36357.2
    0 8 6 37263.8
    0 8 7 94108.6
    0 8 7 93465.8
    0 8 8 16763.5
    0 8 9 9445.89
    0 8 10 83277.7
    0 8 11 112671
    0 8 12 31430.2
    0 8 13 414.743
    0 8 14 51787
    0 9 -7 13031.1
    0 9 -7 19538.8
    0 9 -6 70822.5
    0 9 -6 85845.3
    0 9 -5 18882.3
    0 9 -5 23230.4
    0 9 -4 3144.46
    0 9 -4 3397.84
    0 9 -3 22610.2
    0 9 -3 25240.7
    0 9 -2 84155.9
    0 9 -2 84073.2
    0 9 -1 53762.6
    0 9 -1 57514.1
    0 9 -1 57010.6
    0 9 0 249.874
    0 9 0 111.915
    0 9 0 271.464
    0 9 0 160.651
    0 9 1 49150.2
    0 9 1 40871.2
    0 9 1 42303
    0 9 2 218069
    0 9 2 229635
    0 9 2 217444
    0 9 3 97905.7
    0 9 3 92877.6
    0 9 4 589.302
    0 9 4 -52.9262
    0 9 5 62551.8
    0 9 5 66777.6
    0 9 6 147856
    0 9 6 154942
    0 9 6 157560
    0 9 7 48125.7
    0 9 7 47353.7
    0 9 8 424.015
    0 9 9 33394
    0 9 10 43398
    0 9 11 37563.4
    0 9 12 3132.51
    0 9 13 22994.3
    0 10 -6 21874.2
    0 10 -6 21493.6
    0 10 -5 2678.65
    0 10 -5 2474.23
    0 10 -4 8038.43
    0 10 -4 7654
    0 10 -3 81362.7
    0 10 -3 78906.3
    0 10 -2 56098.2
    0 10 -2 56940.9
    0 10 -1 314.037
    0 10 -1 -194.751
    0 10 0 24759.5
    0 10 0 26421.1
    0 10 0 26034.1
    0 10 1 92031.4
    0 10 1 90908.5
    0 10 2 142711
    0 10 2 136749
    0 10 2 130094
    0 10 3 5772.33
    0 10 3 5123.73
    0 10 3 8602.41
    0 10 4 38104.2
    0 10 4 34725.3
    0 10 5 88317.5
    0 10 5 84831.3
    0 10 6 107084
    0 10 6 104401
    0 10 7 21630
    0 10 7 23496.1
    0 10 8 13829.5
    0 10 8 12531.2
    0 10 9 46567.2
    0 10 10 38710.1
    0 10 11 4088.47
    0 10 12 13949.3
    0 10 13 26666.1
    0 11 -5 1122.25
    0 11 -4 29555.9
    0 11 -4 34177.3
    0 11 -3 48721.8
    0 11 -3 44484.5
    0 11 -2 10815.8
    0 11 -2 10810.3
    0 11 -1 11865
    0 11 -1 15073.2
    0 11 0 72975.3
    0 11 1 62895.7
    0 11 1 56084.5
    0 11 2 42421.2
    0 11 2 43935.7
    0 11 3 1214.31
    0 11 3 332.857
    0 11 4 84110.3
    0 11 4 81975.1
    0 11 4 78134.2
    0 11 5 105213
    0 11 5 99064.5
    0 11 6 58572
    0 11 6 49165.7
    0 11 7 -8.34043
    0 11 7 52.2705
    0 11 8 70008.7
    0 11 8 80923.7
    0 11 9 50607
    0 11 9 51419.4
    0 11 10 9268.81
    0 11 10 9595.69
    0 11 11 2518.23
    0 11 11 967.901
    0 11 12 42353.4
    0 11 12 36958.4
    0 12 -3 23340.5
    0 12 -3 24978.3
    0 12 -2 47.7843
    0 12 -1 27435
    0 12 0 41750.6
    0 12 1 53817.5
    0 12 2 -232.216
    0 12 3 90520.6
    0 12 3 75632.8
    0 12 4 91418.3
    0 12 4 83046.6
    0 12 5 46743.9
    0 12 5 46807.3
    0 12 6 954.473
    0 12 6 1093.85
    0 12 7 33097.1
    0 12 7 33231.4
    0 12 8 81747.9
    0 12 8 85868.5
    0 12 9 64808.9
    0 12 9 60646.5
    0 12 10 492.507
    0 12 10 681.538
    0 12 11 28218.1
    0 12 11 28938.7
    0 12 12 21745.6
    0 13 -1 38835.5
    0 13 0 43636.7
    0 13 1 2019.31
    0 13 2 23944.5
    0 13 3 29322.2
    0 13 4 32920.2
    0 13 4 33617.5
    0 13 5 2650.59
    0 13 5 3812.34
    0 13 6 14738
    0 13 7 68971.7
    0 13 8 85712.1
    0 13 8 76737.2
    0 13 9 3944.87
    0 13 9 6870.65
    0 13 10 2033.64
    0 13 10 1064.71
    0 13 11 56601.7
    0 14 1 -649.315
    0 14 2 23412.1
    0 14 3 42908.9
    0 14 4 16027.8
    0 14 5 2855.76
    0 14 6 78743.9
    0 14 6 61864.6
    0 14 7 32917.2
    0 14 8 16934.1
    0 14 9 782.07
    0 14 11 54864.3
    0 15 7 12766.3
    0 15 8 -28.5032
    1 -14 -8 44479.5
    1 -14 -7 16781.1
    1 -14 -7 22058.9
    1 -14 -6 7092.51
    1 -14 -6 4927.83
    1 -14 -5 7846.23
    1 -14 -5 5139.53
    1 -14 -4 44462.7
    1 -14 -4 40361.7
    1 -14 -3 26683.9
    1 -14 -3 20353
    1 -14 -2 273.205
    1 -13 -10 12937.3
    1 -13 -9 39013.8
    1 -13 -9 45095.7
    1 -13 -9 48384.9
    1 -13 -8 47696.7
    1 -13 -8 48754.7
    1 -13 -7 16588.1
    1 -13 -7 16027.8
    1 -13 -6 914.576
    1 -13 -6 2419.2
    1 -13 -5 26367.4
    1 -13 -5 27403.2
    1 -13 -4 42239.8
    1 -13 -4 44818
    1 -13 -3 24776.8
    1 -13 -3 16895.8
    1 -13 -2 5939.68
    1 -13 -2 3614.68
    1 -13 -1 42184.4
    1 -13 -1 42592.4
    1 -13 0 37661.3
    1 -13 0 40260.2
    1 -13 1 6130.36
    1 -13 1 7781.61
    1 -13 2 6518.09
    1 -13 3 29433.8
    1 -13 4 27443.1
    1 -12 -11 263.623
    1 -12 -11 1571.04
    1 -12 -10 35265.6
    1 -12 -10 38569.7
    1 -12 -9 84495.6
    1 -12 -9 81038.1
    1 -12 -9 97562.8
    1 -12 -8 27982.2
    1 -12 -8 29706.5
    1 -12 -7 3754.96
    1 -12 -7 1610.06
    1 -12 -6 16300.9
    1 -12 -6 17027.4
    1 -12 -5 110153
    1 -12 -5 98284.1
    1 -12 -4 41091.2
    1 -12 -4 30188.8
    1 -12 -3 -1857.08
    1 -12 -3 21.2402
    1 -12 -2 20897.5
    1 -12 -2 18825.5
    1 -12 -1 49474
    1 -12 -1 39325.9
    1 -12 0 19769.4
    1 -12 0 19856.2
    1 -12 1 -3.67566
    1 -12 1 302.641
    1 -12 2 33280.3
    1 -12 2 30374.9
    1 -12 3 44469.3
    1 -12 3 49994
    1 -12 4 12362.3
    1 -11 -12 3375.51
    1 -11 -12 2768.69
    1 -11 -11 29777.5
    1 -11 -11 31715.1
    1 -11 -10 89804.1
    1 -11 -10 75503.2
    1 -11 -9 34092.3
    1 -11 -9 36502
    1 -11 -8 18935.1
    1 -11 -7 40318.8
    1 -11 -7 36543.7
    1 -11 -6 172553
    1 -11 -6 158657
    1 -11 -5 26874
    1 -11 -5 23191.5
    1 -11 -4 2329.93
    1 -11 -4 5980.03
    1 -11 -3 2820.94
    1 -11 -3 91.5743
    1 -11 -2 73987.6
    1 -11 -2 70016.8
    1 -11 -1 32132.8
    1 -11 -1 32805.8
    1 -11 0 8514.66
    1 -11 0 7294.1
    1 -11 1 20853.5
    1 -11 1 17228.7
    1 -11 2 45383.7
    1 -11 2 51582.7
    1 -11 3 37850.9
    1 -11 3 34178.7
    1 -11 4 2992.08
    1 -11 4 2974.2
    1 -11 5 12971.2
    1 -11 5 15371.1
    1 -10 -13 3228.55
    1 -10 -12 5756.75
    1 -10 -12 6542.52
    1 -10 -11 27317
    1 -10 -11 28351.6
    1 -10 -10 61939.6
    1 -10 -10 72332.4
    1 -10 -9 30034.9
    1 -10 -9 31912.4
    1 -10 -8 19645.6
    1 -10 -7 111246
    1 -10 -6 87830.6
    1 -10 -5 72463.8
    1 -10 -4 1549.54
    1 -10 -4 3470.33
    1 -10 -4 1357.27
    1 -10 -3 43296.6
    1 -10 -3 36280.1
    1 -10 -2 157574
    1 -10 -2 147697
    1 -10 -1 20026.4
    1 -10 -1 18961.5
    1 -10 0 4910.76
    1 -10 0 3394.36
    1 -10 1 16761.4
    1 -10 1 20220.3
    1 -10 2 48035.7
    1 -10 2 40409.8
    1 -10 3 35157.8
    1 -10 3 33515.4
    1 -10 4 22815.9
    1 -10 4 24519
    1 -10 5 30945.6
    1 -10 5 32427.9
    1 -10 6 32752.2
    1 -10 7 12621.5
    1 -9 -14 16749.7
    1 -9 -13 1024.23
    1 -9 -13 -196.139
    1 -9 -12 17678.3
    1 -9 -12 20709.3
    1 -9 -11 50218.5
    1 -9 -11 46532.2
    1 -9 -10 30393.4
    1 -9 -10 32070.4
    1 -9 -9 588.864
    1 -9 -9 925.123
    1 -9 -9 442.488
    1 -9 -8 25666.2
    1 -9 -7 153834
    1 -9 -6 42722.6
    1 -9 -6 45551.5
    1 -9 -5 9454.55
    1 -9 -5 6740.5
    1 -9 -4 127040
    1 -9 -4 119455
    1 -9 -3 206151
    1 -9 -3 186714
    1 -9 -2 101684
    1 -9 -2 95158.7
    1 -9 -1 6189.15
    1 -9 -1 6714.18
    1 -9 0 15887.5
    1 -9 0 12506
    1 -9 0 11686.9
    1 -9 1 79318.4
    1 -9 1 82828.1
    1 -9 1 77191.8
    1 -9 2 46914.2
    1 -9 2 51098.1
    1 -9 3 1768.48
    1 -9 3 1446.25
    1 -9 4 29653.9
    1 -9 4 25510
    1 -9 5 63192.3
    1 -9 5 64793.3
    1 -9 6 33511.1
    1 -9 6 24658.4
    1 -9 7 2937.57
    1 -9 8 31769.4
    1 -9 9 34631.5
    1 -8 -14 3119.02
    1 -8 -13 28552.7
    1 -8 -13 26237.6
    1 -8 -12 39411.1
    1 -8 -12 38207.7
    1 -8 -11 50171.6
    1 -8 -11 49971.4
    1 -8 -10 10556
    1 -8 -10 12614.7
    1 -8 -9 21839.3
    1 -8 -9 24954.1
    1 -8 -8 44068.8
    1 -8 -8 52331.4
    1 -8 -7 46456.5
    1 -8 -7 51015.6
    1 -8 -6 8005.22
    1 -8 -6 6884.34
    1 -8 -5 46096.3
    1 -8 -5 46130.6
    1 -8 -4 197395
    1 -8 -4 180700
    1 -8 -3 105128
    1 -8 -2 11124.8
    1 -8 -2 13075.5
    1 -8 -1 56184.1
    1 -8 -1 59798.9
    1 -8 -1 49985.6
    1 -8 0 143152
    1 -8 0 139530
    1 -8 0 133688
    1 -8 1 128728
    1 -8 1 136536
    1 -8 1 139776
    1 -8 2 22538.8
    1 -8 2 21628.1
    1 -8 2 25678.5
    1 -8 3 7446.09
    1 -8 3 8612.92
    1 -8 3 7022.35
    1 -8 4 55049.7
    1 -8 4 69583.3
    1 -8 4 63496.8
    1 -8 5 30692.9
    1 -8 5 31185.1
    1 -8 6 6620.54
    1 -8 6 3318.13
    1 -8 7 6926.72
    1 -8 8 43893.8
    1 -8 8 46415.4
    1 -8 9 21515.2
    1 -7 -15 6985.2
    1 -7 -14 4104.19
    1 -7 -13 71907.6
    1 -7 -13 55919.3
    1 -7 -12 88682.8
    1 -7 -12 81656.6
    1 -7 -11 5932.24
    1 -7 -11 7777.97
    1 -7 -10 14027.5
    1 -7 -10 14076.5
    1 -7 -9 16959
    1 -7 -9 20733.8
    1 -7 -8 77513.2
    1 -7 -8 79048.6
    1 -7 -8 87779.9
    1 -7 -7 24774.4
    1 -7 -6 7591.85
    1 -7 -6 8245.39
    1 -7 -5 94995.6
    1 -7 -5 97737.7
    1 -7 -4 179268
    1 -7 -4 168656
    1 -7 -3 36052.2
    1 -7 -3 33551.7
    1 -7 -2 6345.14
    1 -7 -2 7586.04
    1 -7 -2 7831.4
    1 -7 -1 221237
    1 -7 -1 214528
    1 -7 0 291725
    1 -7 0 291273
    1 -7 0 283492
    1 -7 1 21535.8
    1 -7 1 25225.7
    1 -7 1 25201.1
    1 -7 2 12769.6
    1 -7 2 13123.8
    1 -7 2 12559.5
    1 -7 3 47283.8
    1 -7 3 49276.4
    1 -7 3 48545.2
    1 -7 4 75150.2
    1 -7 4 80121.8
    1 -7 4 82276
    1 -7 5 51652.8
    1 -7 5 52767.3
    1 -7 5 53190.1
    1 -7 5 50989.6
    1 -7 6 262.559
    1 -7 6 508.906
    1 -7 6 287.235
    1 -7 7 46017.8
    1 -7 7 53768.7
    1 -7 8 29673.2
    1 -7 8 25866.4
    1 -7 9 15068
    1 -7 9 9027.87
    1 -7 10 1585.1
    1 -6 -14 21341.8
    1 -6 -14 23254
    1 -6 -13 77336.5
    1 -6 -13 74716.1
    1 -6 -12 38819.3
    1 -6 -12 37203.6
    1 -6 -11 -218.513
    1 -6 -11 1317.89
    1 -6 -10 69355.7
    1 -6 -10 60525.5
    1 -6 -9 83382.4
    1 -6 -9 88100.2
    1 -6 -8 53243.1
    1 -6 -8 62457.6
    1 -6 -8 55071.1
    1 -6 -7 403.741
    1 -6 -7 187.44
    1 -6 -7 -25.3705
    1 -6 -6 48004.4
    1 -6 -5 109818
    1 -6 -5 115338
    1 -6 -4 54949.6
    1 -6 -4 48772.2
    1 -6 -4 48431.7
    1 -6 -3 17160.8
    1 -6 -3 15742.4
    1 -6 -3 15021.5
    1 -6 -2 181226
    1 -6 -2 173593
    1 -6 -1 245049
    1 -6 -1 243253
    1 -6 -1 239386
    1 -6 0 145211
    1 -6 0 137262
    1 -6 0 132659
    1 -6 1 13434.1
    1 -6 1 14131.3
    1 -6 1 11993.2
    1 -6 2 104887
    1 -6 2 120556
    1 -6 2 105244
    1 -6 3 115924
    1 -6 3 120695
    1 -6 3 126823
    1 -6 4 95428
    1 -6 4 103749
    1 -6 4 101569
    1 -6 4 95744.3
    1 -6 5 3749.51
    1 -6 5 3562.73
    1 -6 5 3683.42
    1 -6 6 37787.7
    1 -6 6 44372.5
    1 -6 6 44183.3
    1 -6 6 40252.1
    1 -6 7 33528
    1 -6 7 38978.6
    1 -6 7 36214.5
    1 -6 8 36925
    1 -6 8 32495.9
    1 -6 9 1756.89
    1 -6 9 1566.97
    1 -6 10 22839.4
    1 -6 10 22806.4
    1 -5 -14 47538.5
    1 -5 -14 50152.8
    1 -5 -13 64245.5
    1 -5 -13 56948
    1 -5 -12 5282.29
    1 -5 -12 6035.54
    1 -5 -11 56263.2
    1 -5 -11 48943.9
    1 -5 -10 236145
    1 -5 -10 216155
    1 -5 -9 78480.7
    1 -5 -9 68655.3
    1 -5 -8 38768.3
    1 -5 -8 31640.5
    1 -5 -8 35785.1
    1 -5 -7 34627.6
    1 -5 -7 36652.3
    1 -5 -7 31171.6
    1 -5 -6 137367
    1 -5 -6 111469
    1 -5 -5 89938
    1 -5 -5 86458.8
    1 -5 -5 90433.2
    1 -5 -4 5778.95
    1 -5 -4 4537.59
    1 -5 -4 6249.72
    1 -5 -4 5505.13
    1 -5 -3 12879.2
    1 -5 -3 13380.2
    1 -5 -3 13910.4
    1 -5 -2 124979
    1 -5 -2 116424
    1 -5 -2 126584
    1 -5 -1 230120
    1 -5 -1 240211
    1 -5 -1 233555
    1 -5 0 44796.1
    1 -5 0 42173.7
    1 -5 0 44022
    1 -5 1 173884
    1 -5 1 176558
    1 -5 1 174367
    1 -5 2 297153
    1 -5 2 296856
    1 -5 3 190543
    1 -5 3 183761
    1 -5 3 186149
    1 -5 3 181944
    1 -5 4 35557.4
    1 -5 4 36302.9
    1 -5 4 28437.3
    1 -5 4 31258.1
    1 -5 5 22296.5
    1 -5 5 24751.7
    1 -5 5 25054.4
    1 -5 5 26023.3
    1 -5 5 23089.2
    1 -5 6 133835
    1 -5 6 141596
    1 -5 6 142243
    1 -5 6 138180
    1 -5 6 147305
    1 -5 7 88325.4
    1 -5 7 96879.4
    1 -5 7 101808
    1 -5 7 90233.8
    1 -5 8 5510.27
    1 -5 8 6145.85
    1 -5 8 6865.17
    1 -5 9 858.994
    1 -5 9 1796.42
    1 -5 10 47259.2
    1 -5 10 44074.9
    1 -5 11 39981.1
    1 -4 -14 23890.4
    1 -4 -13 26240.1
    1 -4 -13 23832.6
    1 -4 -12 13263.1
    1 -4 -12 11383.3
    1 -4 -11 104921
    1 -4 -11 97169.9
    1 -4 -11 98623.5
    1 -4 -10 125273
    1 -4 -10 122799
    1 -4 -9 43535.4
    1 -4 -9 32196.7
    1 -4 -9 39719.1
    1 -4 -8 2369.06
    1 -4 -8 3030.61
    1 -4 -8 2434.73
    1 -4 -7 219187
    1 -4 -7 217709
    1 -4 -7 198220
    1 -4 -7 218430
    1 -4 -6 118687
    1 -4 -6 128566
    1 -4 -6 110864
    1 -4 -6 114740
    1 -4 -5 10870.3
    1 -4 -5 12005
    1 -4 -4 24690
    1 -4 -4 20706.3
    1 -4 -4 25143.8
    1 -4 -3 26755
    1 -4 -3 24338.8
    1 -4 -3 25607.2
    1 -4 -3 20796.5
    1 -4 -3 20871
    1 -4 -2 199156
    1 -4 -2 194632
    1 -4 -2 184996
    1 -4 -2 197489
    1 -4 -1 11745.7
    1 -4 -1 12306.8
    1 -4 -1 8792.83
    1 -4 -1 11747.4
    1 -4 -1 9167.33
    1 -4 -1 12062.1
    1 -4 0 39073
    1 -4 0 35732.1
    1 -4 0 36574.6
    1 -4 0 36082.8
    1 -4 0 36376.6
    1 -4 1 162382
    1 -4 1 155062
    1 -4 1 161287
    1 -4 1 148897
    1 -4 2 288213
    1 -4 2 300610
    1 -4 2 297007
    1 -4 2 303641
    1 -4 3 55493.6
    1 -4 3 54149
    1 -4 3 53464.9
    1 -4 3 57259.3
    1 -4 4 13832
    1 -4 4 12031.9
    1 -4 4 13008.7
    1 -4 4 12906.5
    1 -4 4 14188.1
    1 -4 5 219579
    1 -4 5 228368
    1 -4 5 221488
    1 -4 5 221629
    1 -4 5 218290
    1 -4 6 209180
    1 -4 6 209972
    1 -4 6 215682
    1 -4 6 193361
    1 -4 6 203963
    1 -4 6 191604
    1 -4 7 25132.5
    1 -4 7 25704.3
    1 -4 7 29132.2
    1 -4 7 24591.3
    1 -4 7 23943.5
    1 -4 8 8.70022
    1 -4 8 330.171
    1 -4 8 -28.2389
    1 -4 8 -69.1761
    1 -4 9 26087.7
    1 -4 9 21025.6
    1 -4 9 24589.4
    1 -4 10 54523.2
    1 -4 10 51654
    1 -4 11 12198.2
    1 -4 12 1549.25
    1 -3 -13 800.536
    1 -3 -13 1101.71
    1 -3 -12 28724.2
    1 -3 -12 26710.7
    1 -3 -11 79932.4
    1 -3 -11 79169
    1 -3 -10 96553.8
    1 -3 -10 82673.1
    1 -3 -10 89631.5
    1 -3 -9 5542.88
    1 -3 -9 5349.12
    1 -3 -9 4660.85
    1 -3 -8 91204.8
    1 -3 -8 84922.5
    1 -3 -8 89109.8
    1 -3 -7 278021
    1 -3 -7 253950
    1 -3 -7 277113
    1 -3 -7 255220
    1 -3 -6 202331
    1 -3 -6 182437
    1 -3 -6 205017
    1 -3 -6 187707
    1 -3 -6 188581
    1 -3 -6 188967
    1 -3 -5 7361.54
    1 -3 -5 9568.82
    1 -3 -5 10436.5
    1 -3 -5 8408.6
    1 -3 -5 6892.01
    1 -3 -4 48742.5
    1 -3 -4 50580.9
    1 -3 -4 47748.3
    1 -3 -3 164328
    1 -3 -3 157516
    1 -3 -3 144628
    1 -3 -3 146381
    1 -3 -2 79434.6
    1 -3 -2 78375.3
    1 -3 -2 77328.2
    1 -3 -2 73817
    1 -3 -1 884.999
    1 -3 -1 493.894
    1 -3 -1 1135.2
    1 -3 -1 847.773
    1 -3 0 28233.8
    1 -3 0 26086.6
    1 -3 0 28624.4
    1 -3 0 25412.5
    1 -3 0 27740.5
    1 -3 0 22403.8
    1 -3 1 168069
    1 -3 1 177003
    1 -3 1 173653
    1 -3 1 166065
    1 -3 1 157712
    1 -3 1 173188
    1 -3 2 169141
    1 -3 2 168370
    1 -3 2 164320
    1 -3 2 166517
    1 -3 2 157329
    1 -3 2 149237
    1 -3 2 170568
    1 -3 2 178070
    1 -3 3 1062.13
    1 -3 3 1039.66
    1 -3 3 824.16
    1 -3 3 734.26
    1 -3 3 1100.72
    1 -3 3 814.919
    1 -3 3 710.213
    1 -3 4 122535
    1 -3 4 118117
    1 -3 4 120045
    1 -3 4 127770
    1 -3 4 126446
    1 -3 4 113500
    1 -3 5 270626
    1 -3 5 282854
    1 -3 5 276915
    1 -3 5 273334
    1 -3 5 274623
    1 -3 5 261200
    1 -3 6 115682
    1 -3 6 119754
    1 -3 6 116980
    1 -3 6 123520
    1 -3 6 123361
    1 -3 6 120311
    1 -3 7 20112.6
    1 -3 7 19429
    1 -3 7 21284.5
    1 -3 7 18100.2
    1 -3 7 17753.9
    1 -3 7 17591.7
    1 -3 8 50827.5
    1 -3 8 49526.7
    1 -3 8 52193.6
    1 -3 8 48846.7
    1 -3 8 53566.3
    1 -3 9 94572.7
    1 -3 9 97622.4
    1 -3 9 95504.3
    1 -3 10 45925.7
    1 -3 10 36400.8
    1 -3 10 44587
    1 -3 11 4614.56
    1 -3 12 9377.67
    1 -2 -13 4474.44
    1 -2 -12 48313.6
    1 -2 -12 56790.4
    1 -2 -11 38419
    1 -2 -11 38698.7
    1 -2 -10 3992.11
    1 -2 -10 4879.42
    1 -2 -10 3406.62
    1 -2 -9 22806.7
    1 -2 -9 19062.2
    1 -2 -9 22497.7
    1 -2 -8 224163
    1 -2 -8 214349
    1 -2 -8 213121
    1 -2 -7 243243
    1 -2 -7 276086
    1 -2 -7 250336
    1 -2 -7 263521
    1 -2 -6 23947.6
    1 -2 -6 29884.5
    1 -2 -6 25971.3
    1 -2 -6 25136
    1 -2 -5 86652.5
    1 -2 -5 82009.2
    1 -2 -5 89897.5
    1 -2 -5 88579.1
    1 -2 -5 81378
    1 -2 -4 539334
    1 -2 -4 483303
    1 -2 -4 522148
    1 -2 -4 519013
    1 -2 -4 462438
    1 -2 -4 493103
    1 -2 -4 453200
    1 -2 -3 154585
    1 -2 -3 144607
    1 -2 -3 153598
    1 -2 -3 140328
    1 -2 -2 2054.36
    1 -2 -2 2238.37
    1 -2 -2 2873.71
    1 -2 -2 2041.65
    1 -2 -1 8411.16
    1 -2 -1 8262.14
    1 -2 -1 8770.26
    1 -2 -1 8832.24
    1 -2 0 275215
    1 -2 0 261277
    1 -2 0 267468
    1 -2 0 273558
    1 -2 0 258024
    1 -2 1 120604
    1 -2 1 118198
    1 -2 1 112451
    1 -2 1 108625
    1 -2 1 119883
    1 -2 1 119763
    1 -2 1 119219
    1 -2 2 10956.7
    1 -2 2 10672.7
    1 -2 2 9889.08
    1 -2 2 11196.2
    1 -2 2 9199.78
    1 -2 2 9898.83
    1 -2 2 11419.7
    1 -2 2 10486
    1 -2 2 11847.8
    1 -2 3 43596.6
    1 -2 3 46736.2
    1 -2 3 44910.3
    1 -2 3 45288.2
    1 -2 3 44454.3
    1 -2 3 43686.7
    1 -2 3 47913.3
    1 -2 3 40521.4
    1 -2 3 44112.3
    1 -2 3 46854.9
    1 -2 4 170556
    1 -2 4 181505
    1 -2 4 171073
    1 -2 4 173927
    1 -2 4 158831
    1 -2 4 181215
    1 -2 4 174258
    1 -2 4 185205
    1 -2 5 321434
    1 -2 5 327318
    1 -2 5 316280
    1 -2 5 316034
    1 -2 5 305390
    1 -2 5 333911
    1 -2 6 54888.7
    1 -2 6 54783.8
    1 -2 6 53337.6
    1 -2 6 56138.6
    1 -2 6 55205.4
    1 -2 6 53869
    1 -2 7 81824
    1 -2 7 85273.4
    1 -2 7 82741.4
    1 -2 7 80774
    1 -2 7 87599.4
    1 -2 7 81723.8
    1 -2 8 190476
    1 -2 8 189386
    1 -2 8 177186
    1 -2 8 184880
    1 -2 8 181634
    1 -2 8 189103
    1 -2 9 106474
    1 -2 9 110150
    1 -2 9 104134
    1 -2 9 104249
    1 -2 9 112039
    1 -2 10 17386.3
    1 -2 10 20291.1
    1 -2 10 20282.8
    1 -2 11 5699.92
    1 -2 11 6699.33
    1 -2 12 40307.6
    1 -2 12 40919.8
    1 -2 13 24824.8
    1 -1 -13 29970
    1 -1 -12 42344.6
    1 -1 -12 45104.3
    1 -1 -11 21974.6
    1 -1 -11 20586.1
    1 -1 -11 23497.5
    1 -1 -10 3414.48
    1 -1 -10 4665.08
    1 -1 -10 3768.68
    1 -1 -9 63561.4
    1 -1 -9 64731.5
    1 -1 -9 65060.7
    1 -1 -8 98455.1
    1 -1 -8 100427
    1 -1 -8 92960.1
    1 -1 -7 20506.6
    1 -1 -7 14866.1
    1 -1 -7 18236.1
    1 -1 -6 17523
    1 -1 -6 19459.3
    1 -1 -6 19454.5
    1 -1 -6 19291.3
    1 -1 -5 379513
    1 -1 -5 423860
    1 -1 -5 390008
    1 -1 -5 421263
    1 -1 -4 540297
    1 -1 -4 570771
    1 -1 -4 581172
    1 -1 -4 530089
    1 -1 -4 507192
    1 -1 -4 541698
    1 -1 -3 145899
    1 -1 -3 149405
    1 -1 -3 142388
    1 -1 -3 147178
    1 -1 -3 138827
    1 -1 -3 144929
    1 -1 -2 20057.5
    1 -1 -2 20918.7
    1 -1 -2 19428.4
    1 -1 -2 18941.3
    1 -1 -2 18309.7
    1 -1 -1 214726
    1 -1 -1 227271
    1 -1 -1 206582
    1 -1 -1 214609
    1 -1 0 702955
    1 -1 0 667547
    1 -1 0 707810
    1 -1 0 711838
    1 -1 1 177141
    1 -1 1 178040
    1 -1 1 167936
    1 -1 1 170277
    1 -1 1 170395
    1 -1 1 174195
    1 -1 1 171212
    1 -1 2 9455.95
    1 -1 2 9230.7
    1 -1 2 10058.9
    1 -1 2 9873.99
    1 -1 2 9374.87
    1 -1 2 9012.11
    1 -1 2 8878.89
    1 -1 2 10238.3
    1 -1 2 8804.66
    1 -1 3 40197.4
    1 -1 3 39212
    1 -1 3 38232
    1 -1 3 43016.3
    1 -1 3 40729.8
    1 -1 3 39586.3
    1 -1 3 39747.1
    1 -1 3 37332.7
    1 -1 3 36355.8
    1 -1 3 41174.5
    1 -1 3 41536.5
    1 -1 4 70704
    1 -1 4 66907.5
    1 -1 4 72308.7
    1 -1 4 71146
    1 -1 4 68105.3
    1 -1 4 72228.8
    1 -1 4 69812
    1 -1 4 69909.8
    1 -1 4 73944.5
    1 -1 4 68059.8
    1 -1 5 41004.9
    1 -1 5 37930.3
    1 -1 5 39751.1
    1 -1 5 40056.9
    1 -1 5 39096.8
    1 -1 5 37023.8
    1 -1 5 39395.5
    1 -1 6 25623.6
    1 -1 6 21941.3
    1 -1 6 23898.4
    1 -1 6 24360.5
    1 -1 6 24957.1
    1 -1 7 144036
    1 -1 7 151911
    1 -1 7 146410
    1 -1 7 151840
    1 -1 7 151268
    1 -1 8 227035
    1 -1 8 217123
    1 -1 8 218478
    1 -1 8 234411
    1 -1 8 223289
    1 -1 9 58459.1
    1 -1 9 55922
    1 -1 9 52609.1
    1 -1 9 61592.7
    1 -1 9 56967.4
    1 -1 10 5230.3
    1 -1 10 7279.78
    1 -1 10 6647.18
    1 -1 11 49989.2
    1 -1 11 43802.8
    1 -1 12 114611
    1 -1 12 112387
    1 -1 13 29928.3
    1 -1 13 28849.5
    1 0 -13 68928.5
    1 0 -12 15496.5
    1 0 -12 14525.3
    1 0 -11 4777.02
    1 0 -11 3592.5
    1 0 -11 3948.85
    1 0 -10 48368.9
    1 0 -10 41016.6
    1 0 -10 39838
    1 0 -9 70004.6
    1 0 -9 66804.3
    1 0 -9 68092.2
    1 0 -8 52441
    1 0 -8 43286.6
    1 0 -8 45116.1
    1 0 -7 694.314
    1 0 -7 461.512
    1 0 -7 504.349
    1 0 -6 94735.7
    1 0 -6 108917
    1 0 -6 108682
    1 0 -6 101835
    1 0 -5 325976
    1 0 -5 340884
    1 0 -5 335661
    1 0 -5 318585
    1 0 -4 374462
    1 0 -4 388503
    1 0 -4 381027
    1 0 -4 387904
    1 0 -4 385379
    1 0 -3 12671.6
    1 0 -3 13143.8
    1 0 -3 14075
    1 0 -3 13804.1
    1 0 -3 13629.8
    1 0 -3 14112.8
    1 0 -2 444524
    1 0 -2 403767
    1 0 -2 428516
    1 0 -2 452470
    1 0 -2 436413
    1 0 -2 449558
    1 0 -1 356238
    1 0 -1 349051
    1 0 -1 353827
    1 0 -1 338581
    1 0 0 386534
    1 0 0 365484
    1 0 0 376143
    1 0 0 365936
    1 0 1 25976.3
    1 0 1 26789.6
    1 0 1 27575.6
    1 0 1 26733.2
    1 0 1 26782.1
    1 0 1 25757.8
    1 0 2 331407
    1 0 2 325443
    1 0 2 338161
    1 0 2 295657
    1 0 2 310321
    1 0 2 320027
    1 0 2 326888
    1 0 2 335768
    1 0 3 10148.1
    1 0 3 11040
    1 0 3 10591
    1 0 3 10958.1
    1 0 3 10470.3
    1 0 3 10883.4
    1 0 3 10432.9
    1 0 4 75831.5
    1 0 4 78587.5
    1 0 4 85500.7
    1 0 4 82431.3
    1 0 4 77753
    1 0 4 82002.5
    1 0 4 80674.2
    1 0 4 86604.3
    1 0 5 19483.3
    1 0 5 15090.3
    1 0 5 19336.9
    1 0 5 18021.3
    1 0 5 18924.4
    1 0 6 149490
    1 0 6 145732
    1 0 6 150789
    1 0 6 153318
    1 0 7 120399
    1 0 7 127496
    1 0 7 116704
    1 0 7 120861
    1 0 8 85179
    1 0 8 85434.8
    1 0 8 86695.5
    1 0 8 86343.6
    1 0 9 9387.66
    1 0 9 9146.34
    1 0 9 10173
    1 0 9 9799.51
    1 0 10 111453
    1 0 10 101314
    1 0 10 111083
    1 0 11 174115
    1 0 11 190242
    1 0 12 73931.5
    1 0 12 70447
    1 0 13 663.14
    1 0 13 1413.21
    1 0 14 11295.8
    1 0 14 13101.9
    1 1 -13 24907.5
    1 1 -12 9207.84
    1 1 -12 7523.37
    1 1 -11 8192.34
    1 1 -11 9717.9
    1 1 -10 80138.4
    1 1 -10 71852.8
    1 1 -10 76507.4
    1 1 -9 46110.3
    1 1 -9 41043.4
    1 1 -9 38579.3
    1 1 -8 3494.12
    1 1 -8 3271.74
    1 1 -8 3678.82
    1 1 -7 36242
    1 1 -7 39447
    1 1 -7 33956.4
    1 1 -6 81645.8
    1 1 -6 79541.6
    1 1 -6 75613.5
    1 1 -5 256805
    1 1 -5 250240
    1 1 -5 251145
    1 1 -5 254960
    1 1 -4 51577.5
    1 1 -4 50193.7
    1 1 -4 48652.6
    1 1 -4 51515.9
    1 1 -4 47510.7
    1 1 -4 46743.4
    1 1 -3 140307
    1 1 -3 134868
    1 1 -3 136017
    1 1 -3 134069
    1 1 -3 129499
    1 1 -3 139289
    1 1 -2 97739.1
    1 1 -2 98908.5
    1 1 -2 106182
    1 1 -2 87869.9
    1 1 -2 104388
    1 1 -2 87400.4
    1 1 -2 97406
    1 1 -2 95587.9
    1 1 -1 180611
    1 1 -1 174780
    1 1 -1 190252
    1 1 -1 174400
    1 1 -1 185036
    1 1 -1 171030
    1 1 -1 182835
    1 1 0 49475.2
    1 1 0 48404.2
    1 1 0 50196.1
    1 1 0 49828.7
    1 1 1 72241.5
    1 1 1 67249.5
    1 1 1 71604.5
    1 1 1 66979.8
    1 1 2 378279
    1 1 2 389061
    1 1 2 390908
    1 1 2 377281
    1 1 2 376351
    1 1 3 439165
    1 1 3 396062
    1 1 3 399519
    1 1 3 439898
    1 1 4 9781.62
    1 1 4 7802.41
    1 1 4 8043.23
    1 1 4 9136.15
    1 1 4 9103.3
    1 1 5 6373.32
    1 1 5 5304.56
    1 1 5 4799.09
    1 1 5 6191.61
    1 1 5 5691.37
    1 1 5 5880.3
    1 1 5 5465.56
    1 1 6 62702.4
    1 1 6 59500.7
    1 1 7 198227
    1 1 7 211333
    1 1 7 213989
    1 1 8 9720.5
    1 1 8 10068
    1 1 8 10159.3
    1 1 9 22711.2
    1 1 9 26962.8
    1 1 10 60948.8
    1 1 10 61838.9
    1 1 11 63242.3
    1 1 12 17667.3
    1 1 12 16624.7
    1 1 13 8893.73
    1 1 13 10943.2
    1 1 14 57391.4
    1 1 14 54186.1
    1 1 15 36957.5
    1 2 -12 4231.04
    1 2 -12 6346.49
    1 2 -11 79337.1
    1 2 -11 71978.2
    1 2 -10 87793.3
    1 2 -10 83237.4
    1 2 -9 20602.2
    1 2 -9 19937.6
    1 2 -9 22339.4
    1 2 -8 3010.66
    1 2 -8 3347.22
    1 2 -8 1984.29
    1 2 -7 44914.7
    1 2 -7 47585.8
    1 2 -7 47229.8
    1 2 -7 41245.5
    1 2 -6 129986
    1 2 -6 123060
    1 2 -6 124611
    1 2 -6 111245
    1 2 -5 9941.19
    1 2 -5 7601.44
    1 2 -5 7895.28
    1 2 -5 8192.81
    1 2 -4 25725.1
    1 2 -4 26534.9
    1 2 -4 25745.2
    1 2 -4 24846
    1 2 -4 23833.1
    1 2 -3 140887
    1 2 -3 141862
    1 2 -3 147458
    1 2 -3 140488
    1 2 -3 136130
    1 2 -3 138177
    1 2 -3 134379
    1 2 -2 493731
    1 2 -2 502703
    1 2 -2 543754
    1 2 -2 518645
    1 2 -2 506864
    1 2 -2 506153
    1 2 -2 520781
    1 2 -2 499322
    1 2 -1 523827
    1 2 -1 542328
    1 2 -1 528897
    1 2 -1 523122
    1 2 -1 506481
    1 2 -1 532226
    1 2 0 15752.7
    1 2 0 14409.2
    1 2 0 13492.5
    1 2 0 15084.4
    1 2 0 13900.9
    1 2 1 985418
    1 2 1 945554
    1 2 1 953998
    1 2 2 621747
    1 2 2 619268
    1 2 2 616004
    1 2 2 611090
    1 2 3 26032.5
    1 2 3 28195.4
    1 2 3 25458.2
    1 2 3 27224.3
    1 2 4 57408.9
    1 2 4 58240.8
    1 2 4 57435.9
    1 2 5 185114
    1 2 5 165621
    1 2 5 176833
    1 2 5 176820
    1 2 6 219564
    1 2 7 1575.81
    1 2 8 596.486
    1 2 8 776.202
    1 2 9 53198.8
    1 2 9 48417.9
    1 2 10 113138
    1 2 11 73250
    1 2 12 -436.964
    1 2 13 66820.6
    1 2 14 75272.8
    1 2 14 74015
    1 2 15 18877.1
    1 3 -12 30496.3
    1 3 -11 63669.2
    1 3 -10 58428
    1 3 -9 2271.37
    1 3 -9 688.793
    1 3 -8 46732.6
    1 3 -8 38168.1
    1 3 -8 42357.9
    1 3 -7 104571
    1 3 -7 94858.8
    1 3 -7 100995
    1 3 -6 49035.3
    1 3 -6 43929.1
    1 3 -6 48482.8
    1 3 -5 1512.45
    1 3 -5 457.435
    1 3 -5 803.615
    1 3 -5 777.971
    1 3 -4 39574.7
    1 3 -4 37938.1
    1 3 -4 39126.9
    1 3 -4 38050.6
    1 3 -4 39799.2
    1 3 -3 222812
    1 3 -3 228871
    1 3 -3 215355
    1 3 -3 214520
    1 3 -2 71125.9
    1 3 -2 76150.9
    1 3 -2 76153.9
    1 3 -2 77304.2
    1 3 -2 79214.8
    1 3 -2 77220.5
    1 3 -2 74322.7
    1 3 -2 75077.2
    1 3 -1 38932.4
    1 3 -1 40330.8
    1 3 -1 38423.9
    1 3 -1 38219
    1 3 -1 31941.4
    1 3 -1 36470.2
    1 3 -1 40395.3
    1 3 -1 34795.8
    1 3 0 498058
    1 3 0 494007
    1 3 0 467348
    1 3 0 491763
    1 3 0 490879
    1 3 1 322051
    1 3 1 316227
    1 3 1 322081
    1 3 1 321604
    1 3 2 507500
    1 3 2 520229
    1 3 2 509076
    1 3 2 510312
    1 3 3 67706.1
    1 3 3 65438.5
    1 3 4 472952
    1 3 4 459985
    1 3 5 156435
    1 3 5 143920
    1 3 6 143304
    1 3 6 149299
    1 3 7 18873
    1 3 7 15460
    1 3 8 60833.7
    1 3 8 59289.7
    1 3 9 84726.1
    1 3 9 75350.5
    1 3 10 25321.7
    1 3 11 511.485
    1 3 12 47891.9
    1 3 13 49494.6
    1 3 14 52350.8
    1 3 15 910.868
    1 4 -12 33118.7
    1 4 -11 28398.3
    1 4 -10 9684.17
    1 4 -9 14082.7
    1 4 -9 12383.9
    1 4 -8 166443
    1 4 -8 167505
    1 4 -7 60186.4
    1 4 -7 64388.5
    1 4 -6 15275.9
    1 4 -6 14157.3
    1 4 -5 27757.5
    1 4 -5 25136.5
    1 4 -5 26325.9
    1 4 -4 169092
    1 4 -4 177837
    1 4 -4 165170
    1 4 -4 168926
    1 4 -3 77678.3
    1 4 -3 80372.8
    1 4 -3 72001.8
    1 4 -3 77415.4
    1 4 -3 79868.5
    1 4 -3 73953
    1 4 -2 737.066
    1 4 -2 185.545
    1 4 -2 654.101
    1 4 -2 811.263
    1 4 -2 507.365
    1 4 -2 317.992
    1 4 -1 7559.08
    1 4 -1 6042.08
    1 4 -1 6979.9
    1 4 -1 7067.94
    1 4 -1 8007.45
    1 4 -1 7431.94
    1 4 0 200971
    1 4 0 185681
    1 4 0 185730
    1 4 0 189997
    1 4 0 176026
    1 4 0 182833
    1 4 0 185952
    1 4 1 284420
    1 4 1 278056
    1 4 1 271582
    1 4 1 264016
    1 4 1 270556
    1 4 2 68183.3
    1 4 2 64949.1
    1 4 2 70111.4
    1 4 2 69686.5
    1 4 3 44890.3
    1 4 3 41186.9
    1 4 3 44171.7
    1 4 4 626765
    1 4 4 591692
    1 4 5 473076
    1 4 5 416574
    1 4 6 55960.7
    1 4 6 59450.4
    1 4 7 17862.1
    1 4 8 72750.4
    1 4 9 101356
    1 4 10 2632.14
    1 4 11 1426.43
    1 4 12 36651.7
    1 4 13 44812.4
    1 4 14 10503.8
    1 4 15 6826.5
    1 5 -11 17467.4
    1 5 -10 6237.18
    1 5 -10 5502.39
    1 5 -9 75243.3
    1 5 -9 74831
    1 5 -8 95893.9
    1 5 -8 97791.5
    1 5 -7 13196.4
    1 5 -7 16407.6
    1 5 -6 -112.449
    1 5 -6 -188.847
    1 5 -5 94405.4
    1 5 -5 87895
    1 5 -4 171193
    1 5 -4 153449
    1 5 -4 160846
    1 5 -4 181914
    1 5 -3 62066.5
    1 5 -3 59613.3
    1 5 -3 62797.7
    1 5 -3 58208.1
    1 5 -3 58151.8
    1 5 -2 36012
    1 5 -2 37962.2
    1 5 -2 35991.8
    1 5 -2 36094.5
    1 5 -2 36839.1
    1 5 -1 35136.7
    1 5 -1 36185.3
    1 5 -1 40992.7
    1 5 -1 39570.6
    1 5 -1 40019.5
    1 5 0 109039
    1 5 0 122317
    1 5 0 106557
    1 5 0 114449
    1 5 1 123900
    1 5 1 125247
    1 5 1 121576
    1 5 1 127265
    1 5 2 18948.9
    1 5 2 20375.9
    1 5 2 20428.6
    1 5 3 244635
    1 5 3 249852
    1 5 4 199613
    1 5 5 30781.7
    1 5 6 929.54
    1 5 7 185168
    1 5 8 234732
    1 5 9 44546.2
    1 5 10 10713.4
    1 5 11 17488.3
    1 5 12 73307.7
    1 5 13 16020.1
    1 5 14 524
    1 5 15 19592.1
    1 5 16 22809.3
    1 6 -10 24693.3
    1 6 -10 34214.8
    1 6 -9 62852.3
    1 6 -9 61382.4
    1 6 -8 53436.9
    1 6 -8 56627.9
    1 6 -7 2881.02
    1 6 -7 944.114
    1 6 -6 23659.2
    1 6 -6 29995
    1 6 -5 179291
    1 6 -5 172470
    1 6 -4 107449
    1 6 -4 102147
    1 6 -3 328.156
    1 6 -3 319.619
    1 6 -3 80.3208
    1 6 -3 121.317
    1 6 -3 323.564
    1 6 -2 37938.2
    1 6 -2 41375.4
    1 6 -2 36630.4
    1 6 -2 39210.9
    1 6 -2 36974
    1 6 -1 101146
    1 6 -1 92914.3
    1 6 -1 111540
    1 6 -1 101190
    1 6 -1 101938
    1 6 0 141699
    1 6 0 143628
    1 6 0 136039
    1 6 0 126478
    1 6 1 7091.07
    1 6 1 7865.89
    1 6 1 7828.63
    1 6 2 49841.7
    1 6 2 54136.3
    1 6 3 102401
    1 6 3 105124
    1 6 4 198115
    1 6 5 4817.46
    1 6 6 54649
    1 6 6 53493.3
    1 6 7 285041
    1 6 8 153471
    1 6 9 5790.98
    1 6 10 42885.6
    1 6 11 84189.7
    1 6 12 64644.1
    1 6 13 1290.52
    1 6 14 5974.87
    1 7 -9 43621
    1 7 -9 38851.5
    1 7 -8 2774.01
    1 7 -8 4045.25
    1 7 -7 31683.8
    1 7 -7 32929.1
    1 7 -6 77419.3
    1 7 -6 82206.6
    1 7 -5 110166
    1 7 -5 123284
    1 7 -4 26620.9
    1 7 -4 28436
    1 7 -3 24255.8
    1 7 -3 22316.8
    1 7 -3 25890.9
    1 7 -2 164153
    1 7 -2 173161
    1 7 -2 169473
    1 7 -2 179116
    1 7 -2 163719
    1 7 -1 137622
    1 7 -1 129742
    1 7 -1 138508
    1 7 -1 140182
    1 7 0 13618.4
    1 7 0 12229.1
    1 7 0 10945
    1 7 1 23971.5
    1 7 1 24897.9
    1 7 1 24786.5
    1 7 2 115241
    1 7 2 122227
    1 7 2 119088
    1 7 3 113353
    1 7 3 107923
    1 7 4 3427.76
    1 7 5 33555.7
    1 7 6 208502
    1 7 6 193322
    1 7 7 177675
    1 7 7 177215
    1 7 7 179073
    1 7 8 51444.1
    1 7 9 14638.9
    1 7 10 175227
    1 7 11 102054
    1 7 12 20881.8
    1 7 13 11445.7
    1 7 14 34511
    1 7 15 37091
    1 8 -8 5261.42
    1 8 -8 6010.69
    1 8 -7 30585.6
    1 8 -7 29463.7
    1 8 -6 75597.4
    1 8 -6 77849.8
    1 8 -5 13853.9
    1 8 -5 12306.5
    1 8 -4 2813.28
    1 8 -4 2846.4
    1 8 -3 60360.3
    1 8 -3 56574.4
    1 8 -3 64306.1
    1 8 -2 148662
    1 8 -2 160072
    1 8 -2 145009
    1 8 -1 27214.4
    1 8 -1 23644.2
    1 8 0 2292.03
    1 8 0 1613.88
    1 8 0 2530.69
    1 8 1 98234
    1 8 1 100834
    1 8 1 97545.4
    1 8 2 113349
    1 8 2 108645
    1 8 2 105171
    1 8 3 32539
    1 8 3 33381.3
    1 8 4 21794.7
    1 8 5 77609.2
    1 8 6 100106
    1 8 6 92673.2
    1 8 7 56644.2
    1 8 7 59404.7
    1 8 8 993.309
    1 8 8 1131.31
    1 8 8 1406.02
    1 8 9 101921
    1 8 9 92537.9
    1 8 10 114357
    1 8 10 106091
    1 8 11 57516.5
    1 8 11 60685.1
    1 8 12 1376.79
    1 8 12 833.513
    1 8 13 48231.9
    1 8 13 48558.2
    1 8 14 51122
    1 8 14 65668
    1 9 -7 40218.9
    1 9 -7 38809.1
    1 9 -6 20110.4
    1 9 -6 14942.1
    1 9 -5 -1424
    1 9 -5 -67.1735
    1 9 -4 48806.7
    1 9 -4 48086.4
    1 9 -3 75089.7
    1 9 -3 74684.7
    1 9 -2 86830.4
    1 9 -2 96572.5
    1 9 -1 8481.61
    1 9 -1 7966.64
    1 9 -1 9070.3
    1 9 0 80925.4
    1 9 0 82128.6
    1 9 0 82003.1
    1 9 1 133870
    1 9 1 129182
    1 9 1 129188
    1 9 2 82266.7
    1 9 2 82458
    1 9 2 82124.3
    1 9 3 23890.1
    1 9 3 29476.8
    1 9 4 84763.4
    1 9 5 68154.4
    1 9 5 68771.7
    1 9 6 45530.7
    1 9 6 49944.9
    1 9 7 248.871
    1 9 7 -252.962
    1 9 8 15562.2
    1 9 8 13223.9
    1 9 9 78750.4
    1 9 9 74765.7
    1 9 10 86383.5
    1 9 10 85079.5
    1 9 11 3553.69
    1 9 11 4448.53
    1 9 12 40033.9
    1 9 12 39624
    1 9 13 83853.8
    1 9 13 84090.2
    1 9 14 46673.7
    1 9 14 64264.5
    1 10 -6 1865.69
    1 10 -5 17320.4
    1 10 -5 17584.6
    1 10 -4 50652.5
    1 10 -4 64244.4
    1 10 -3 80149
    1 10 -3 78381.7
    1 10 -2 13492.2
    1 10 -2 12389.4
    1 10 -1 54929
    1 10 -1 54562.5
    1 10 0 59313.6
    1 10 0 62894.6
    1 10 0 55829.6
    1 10 1 133248
    1 10 1 140681
    1 10 1 132476
    1 10 2 44156.1
    1 10 2 45416.6
    1 10 2 48758.3
    1 10 3 6539.41
    1 10 3 6404.01
    1 10 4 105107
    1 10 4 104464
    1 10 5 31060.4
    1 10 5 31661.8
    1 10 6 4643.39
    1 10 6 5071.14
    1 10 7 8127.58
    1 10 7 10599
    1 10 8 88890.9
    1 10 8 91247.2
    1 10 9 100802
    1 10 9 99495.7
    1 10 10 1123.31
    1 10 10 2415.54
    1 10 11 8950.08
    1 10 11 9738.62
    1 10 12 61182.7
    1 10 12 72714
    1 10 13 85701.3
    1 10 13 91225.5
    1 11 -5 35616.7
    1 11 -4 48894.5
    1 11 -4 63870.7
    1 11 -3 5159.57
    1 11 -3 1982.05
    1 11 -2 930.111
    1 11 -2 1482.99
    1 11 -1 48732.1
    1 11 -1 50976.7
    1 11 0 99118.5
    1 11 0 106043
    1 11 1 40113
    1 11 1 39353.6
    1 11 1 31674
    1 11 2 -230.142
    1 11 2 428.287
    1 11 3 50012.8
    1 11 3 59791.8
    1 11 3 49781.9
    1 11 4 188646
    1 11 4 198357
    1 11 4 179484
    1 11 5 30141.4
    1 11 5 26813.9
    1 11 6 991.148
    1 11 6 1081.89
    1 11 7 58976.4
    1 11 7 56844.4
    1 11 8 65179.4
    1 11 8 71348.4
    1 11 9 14290.7
    1 11 9 14773.4
    1 11 10 2196.47
    1 11 10 1301.12
    1 11 11 35717.1
    1 11 11 28354.2
    1 11 12 51571.3
    1 11 12 61322.2
    1 11 13 28753.5
    1 12 -3 1773.37
    1 12 -3 1713.31
    1 12 -2 26837.3
    1 12 -2 24645.6
    1 12 -1 54666.1
    1 12 -1 50005.3
    1 12 0 26222.2
    1 12 0 25800.5
    1 12 1 1198.81
    1 12 1 782.201
    1 12 2 50484.2
    1 12 2 49011.9
    1 12 3 96543.6
    1 12 3 84669.5
    1 12 4 47969.9
    1 12 4 42243.1
    1 12 5 505.294
    1 12 5 1076.45
    1 12 6 23808
    1 12 6 16736.8
    1 12 7 81892.9
    1 12 7 75201.2
    1 12 8 40960.4
    1 12 8 44150.3
    1 12 9 1224.92
    1 12 9 1218.82
    1 12 10 13769.4
    1 12 10 14252
    1 12 11 35825.1
    1 12 11 47096.5
    1 12 12 27702.9
    1 13 -2 37259.1
    1 13 -1 41537.6
    1 13 -1 45147.7
    1 13 0 467.458
    1 13 1 13523.7
    1 13 2 28991.4
    1 13 3 47657.5
    1 13 4 23910.5
    1 13 4 23149.8
    1 13 5 4762.02
    1 13 5 4220.96
    1 13 6 89135.6
    1 13 6 82698.2
    1 13 7 49182.8
    1 13 7 45587.7
    1 13 8 15667.9
    1 13 8 15050.9
    1 13 9 3315.77
    1 13 9 2857.64
    1 13 10 54026.3
    1 13 10 50252.3
    1 13 11 38076.2
    1 14 1 26468.9
    1 14 2 73636
    1 14 3 28330
    1 14 4 2854.64
    1 14 5 27035.4
    1 14 5 24157.7
    1 14 6 63128.7
    1 14 6 58561.7
    1 14 7 37706.8
    1 14 7 32295.3
    1 14 8 862.179
    1 14 9 14212.1
    1 14 10 46170.7
    1 14 11 23438.2
    1 15 7 -1722.53
    1 15 8 7795.27
    2 -14 -9 34268
    2 -14 -8 24289.9
    2 -14 -7 -1522.29
    2 -14 -6 12312.2
    2 -14 -5 48585
    2 -14 -4 46238
    2 -13 -10 22574.2
    2 -13 -9 30207.3
    2 -13 -9 22096.7
    2 -13 -8 8948.61
    2 -13 -8 6755.14
    2 -13 -7 908.309
    2 -13 -7 118.824
    2 -13 -6 31034.7
    2 -13 -6 30807.3
    2 -13 -5 37488.5
    2 -13 -5 35817.3
    2 -13 -4 10262.7
    2 -13 -4 7162.28
    2 -13 -3 2902.73
    2 -13 -3 3138.01
    2 -13 -2 40006.4
    2 -13 -2 34033.2
    2 -13 -1 43409.7
    2 -13 -1 38560.8
    2 -13 0 10892.8
    2 -13 0 7863.24
    2 -13 1 7892.35
    2 -13 1 4932.73
    2 -13 2 18054.3
    2 -13 3 32089
    2 -12 -10 63107.8
    2 -12 -10 55923.5
    2 -12 -10 67750.3
    2 -12 -9 44294.6
    2 -12 -8 1825.13
    2 -12 -7 16053.5
    2 -12 -6 41679.5
    2 -12 -5 25491.8
    2 -12 -5 21768.2
    2 -12 -4 211.624
    2 -12 -4 1201.32
    2 -12 -3 21657.7
    2 -12 -3 14573.6
    2 -12 -2 51202.1
    2 -12 -2 48073.6
    2 -12 -1 21980.3
    2 -12 -1 26338.7
    2 -12 0 -181.947
    2 -12 0 132.639
    2 -12 1 37666.5
    2 -12 1 34904.1
    2 -12 2 45753.1
    2 -12 2 45909.3
    2 -12 3 29657
    2 -12 3 30806
    2 -12 4 2472.32
    2 -12 5 5361.06
    2 -11 -11 91141.1
    2 -11 -11 90629.4
    2 -11 -10 81079.4
    2 -11 -10 78561.8
    2 -11 -10 81875.7
    2 -11 -9 4712.1
    2 -11 -8 11370
    2 -11 -7 46691.1
    2 -11 -6 62695.7
    2 -11 -5 4455.83
    2 -11 -4 3961.97
    2 -11 -3 11093.1
    2 -11 -3 9260.8
    2 -11 -2 84503.6
    2 -11 -2 83613.9
    2 -11 -1 4291.47
    2 -11 -1 2154.16
    2 -11 -1 2721.88
    2 -11 0 44483.7
    2 -11 0 39184.5
    2 -11 0 35187.1
    2 -11 1 47639.6
    2 -11 1 45538.3
    2 -11 1 52744.1
    2 -11 2 48779
    2 -11 2 38516.4
    2 -11 3 4333.39
    2 -11 3 7898.26
    2 -11 4 17847.8
    2 -11 4 18431.8
    2 -11 5 43096.2
    2 -11 5 36681.4
    2 -11 6 16750.8
    2 -10 -12 35944.2
    2 -10 -12 35283.3
    2 -10 -11 63678.8
    2 -10 -11 73031.9
    2 -10 -10 30668.2
    2 -10 -10 27825.9
    2 -10 -10 26439
    2 -10 -9 13018.6
    2 -10 -8 64199.3
    2 -10 -7 107084
    2 -10 -6 26045.5
    2 -10 -5 403.51
    2 -10 -4 83297.4
    2 -10 -3 90954.9
    2 -10 -3 85103.6
    2 -10 -2 10825.8
    2 -10 -2 12463.1
    2 -10 -2 13251.8
    2 -10 -1 -18.593
    2 -10 -1 -108.875
    2 -10 -1 393.718
    2 -10 0 34790.7
    2 -10 0 39107.4
    2 -10 0 37506.8
    2 -10 1 71223.4
    2 -10 1 78174.6
    2 -10 1 79319
    2 -10 2 11844.6
    2 -10 2 9890.56
    2 -10 2 7770.78
    2 -10 3 2337.2
    2 -10 3 5482.48
    2 -10 3 4437.8
    2 -10 4 56236.9
    2 -10 4 57912.1
    2 -10 5 54415.1
    2 -10 5 64745.4
    2 -10 6 26662.1
    2 -10 6 23109.2
    2 -10 7 117.867
    2 -10 8 18812.8
    2 -9 -13 7879.48
    2 -9 -12 58382.8
    2 -9 -12 56675.3
    2 -9 -11 19500.3
    2 -9 -11 21881.5
    2 -9 -10 538.293
    2 -9 -10 251.824
    2 -9 -10 323.879
    2 -9 -9 45614.5
    2 -9 -9 46016.7
    2 -9 -9 43337.6
    2 -9 -8 118668
    2 -9 -7 81801.3
    2 -9 -6 288.02
    2 -9 -5 129302
    2 -9 -4 57826.2
    2 -9 -4 60294
    2 -9 -3 18978.3
    2 -9 -3 22428.5
    2 -9 -2 35252.6
    2 -9 -2 38164.5
    2 -9 -1 50065.5
    2 -9 -1 51192.3
    2 -9 0 80315.2
    2 -9 0 65708.8
    2 -9 0 74814
    2 -9 1 18802.2
    2 -9 1 19437
    2 -9 1 16534.6
    2 -9 2 6112.23
    2 -9 2 6917.57
    2 -9 2 5170.05
    2 -9 3 30907.5
    2 -9 3 27891.7
    2 -9 3 31360.4
    2 -9 4 72966.3
    2 -9 4 71056.2
    2 -9 4 76065.9
    2 -9 5 26336.4
    2 -9 5 25814.2
    2 -9 6 1200.95
    2 -9 6 1749.07
    2 -9 7 34262.5
    2 -9 7 42228.4
    2 -9 8 32836.9
    2 -9 9 12847.3
    2 -8 -14 4391.21
    2 -8 -13 26854.7
    2 -8 -12 13608.6
    2 -8 -12 16878.8
    2 -8 -11 2174.88
    2 -8 -11 1069.05
    2 -8 -10 11097.4
    2 -8 -10 11448.5
    2 -8 -9 94835.5
    2 -8 -9 92601.9
    2 -8 -9 96498.8
    2 -8 -8 101794
    2 -8 -7 3949.26
    2 -8 -6 21174.8
    2 -8 -5 110921
    2 -8 -5 101982
    2 -8 -4 204136
    2 -8 -4 199084
    2 -8 -3 33799.2
    2 -8 -3 33679.3
    2 -8 -3 34622.8
    2 -8 -2 26765.3
    2 -8 -2 32000
    2 -8 -1 60564.9
    2 -8 -1 58770.1
    2 -8 0 91882.2
    2 -8 0 86179
    2 -8 1 14612.8
    2 -8 1 15718.2
    2 -8 1 14161.9
    2 -8 2 13367.6
    2 -8 2 11902.8
    2 -8 2 13671.2
    2 -8 3 32306.5
    2 -8 3 34227.5
    2 -8 3 29932
    2 -8 4 57173.3
    2 -8 4 70884.2
    2 -8 4 64568.7
    2 -8 5 2280.77
    2 -8 5 2522.21
    2 -8 5 1596.11
    2 -8 6 14373.6
    2 -8 6 17141.8
    2 -8 7 34627.7
    2 -8 7 40270.7
    2 -8 8 52513.9
    2 -8 8 52267
    2 -8 9 7844.58
    2 -8 9 8069.32
    2 -7 -14 32421
    2 -7 -13 26591.6
    2 -7 -13 24791.7
    2 -7 -12 6896.36
    2 -7 -12 9589.23
    2 -7 -11 1258.18
    2 -7 -11 1078.52
    2 -7 -10 47112.8
    2 -7 -10 37248
    2 -7 -10 46937.6
    2 -7 -9 43050.4
    2 -7 -9 40911.7
    2 -7 -9 41177
    2 -7 -8 38483.5
    2 -7 -8 35324.9
    2 -7 -8 38886.4
    2 -7 -7 1640.01
    2 -7 -6 169302
    2 -7 -5 258469
    2 -7 -5 262127
    2 -7 -4 62923.7
    2 -7 -4 64519.1
    2 -7 -3 2165.73
    2 -7 -3 3321.94
    2 -7 -2 186069
    2 -7 -2 181922
    2 -7 -1 158805
    2 -7 -1 159136
    2 -7 0 32336.6
    2 -7 0 32843.2
    2 -7 1 3030.58
    2 -7 1 3193.6
    2 -7 2 37570.1
    2 -7 2 38543
    2 -7 2 42826.1
    2 -7 3 63816.2
    2 -7 3 59211.4
    2 -7 4 18689.7
    2 -7 4 20628.2
    2 -7 4 17042.9
    2 -7 5 327.86
    2 -7 5 472.372
    2 -7 5 1693.52
    2 -7 5 1116.72
    2 -7 6 55555.9
    2 -7 6 58389.9
    2 -7 6 62633.8
    2 -7 6 64962.7
    2 -7 7 113242
    2 -7 7 120268
    2 -7 7 127551
    2 -7 8 7521.37
    2 -7 8 7599.44
    2 -7 9 1229.79
    2 -7 9 1408.26
    2 -7 10 37982.6
    2 -6 -13 36759
    2 -6 -13 26820.1
    2 -6 -12 878.279
    2 -6 -12 417.562
    2 -6 -11 25080.7
    2 -6 -11 25138.6
    2 -6 -10 93314.8
    2 -6 -10 75684
    2 -6 -10 92362.5
    2 -6 -9 23216.3
    2 -6 -9 30380.1
    2 -6 -9 25100.4
    2 -6 -8 508.399
    2 -6 -8 -8.00107
    2 -6 -8 523.108
    2 -6 -7 20038.9
    2 -6 -6 73112
    2 -6 -6 79478.1
    2 -6 -5 145294
    2 -6 -5 146044
    2 -6 -4 12178.1
    2 -6 -4 9206.04
    2 -6 -3 130442
    2 -6 -3 132162
    2 -6 -2 201609
    2 -6 -2 195816
    2 -6 -2 187550
    2 -6 -1 180355
    2 -6 -1 189165
    2 -6 0 17223.6
    2 -6 0 16360.6
    2 -6 1 74879.4
    2 -6 1 70535.9
    2 -6 2 207338
    2 -6 2 202006
    2 -6 2 196563
    2 -6 3 32418.5
    2 -6 3 37631.2
    2 -6 3 38450
    2 -6 4 3630.38
    2 -6 4 4196.54
    2 -6 4 5053.85
    2 -6 4 3939.86
    2 -6 5 15435.3
    2 -6 5 11346.7
    2 -6 5 14242.1
    2 -6 5 14831
    2 -6 6 58659.8
    2 -6 6 59835.1
    2 -6 6 57219.8
    2 -6 6 56859
    2 -6 7 42552.8
    2 -6 7 48161.5
    2 -6 7 44116.6
    2 -6 7 46811.2
    2 -6 8 5247.55
    2 -6 8 3818.22
    2 -6 8 5415.96
    2 -6 9 15960.4
    2 -6 9 13185.4
    2 -6 10 50953.2
    2 -6 10 49800.6
    2 -5 -13 12343.7
    2 -5 -12 26834.4
    2 -5 -12 21012.2
    2 -5 -11 89765.1
    2 -5 -11 71778.2
    2 -5 -11 81586.6
    2 -5 -10 47011.4
    2 -5 -10 54164.3
    2 -5 -9 651.68
    2 -5 -9 1095.57
    2 -5 -9 354.795
    2 -5 -8 381.586
    2 -5 -8 1152.21
    2 -5 -8 803.864
    2 -5 -7 74227.4
    2 -5 -7 73711.2
    2 -5 -7 76662.2
    2 -5 -6 109601
    2 -5 -6 112785
    2 -5 -5 251.727
    2 -5 -5 1029.64
    2 -5 -4 31024.5
    2 -5 -4 25119.3
    2 -5 -3 108494
    2 -5 -3 118289
    2 -5 -2 374829
    2 -5 -2 347828
    2 -5 -2 357708
    2 -5 -1 20572.4
    2 -5 -1 22533.3
    2 -5 -1 18728.5
    2 -5 0 123306
    2 -5 0 110655
    2 -5 0 119862
    2 -5 1 413291
    2 -5 1 406819
    2 -5 2 207759
    2 -5 2 209988
    2 -5 3 9209.27
    2 -5 3 10738.5
    2 -5 3 8709.27
    2 -5 3 9425.63
    2 -5 4 1984.24
    2 -5 4 1656.42
    2 -5 4 966.045
    2 -5 5 79168.6
    2 -5 5 86896.1
    2 -5 5 82771.1
    2 -5 5 80107.1
    2 -5 6 58689.9
    2 -5 6 58912.6
    2 -5 6 59051.1
    2 -5 6 59460.4
    2 -5 6 64895.9
    2 -5 7 16319.9
    2 -5 7 13287.7
    2 -5 7 14895.8
    2 -5 7 15542.1
    2 -5 8 15116.8
    2 -5 8 14302.1
    2 -5 8 15611.3
    2 -5 9 18661.7
    2 -5 9 21985.7
    2 -5 10 50263.6
    2 -5 10 56797
    2 -5 11 2039.35
    2 -4 -13 3420.06
    2 -4 -12 46061.6
    2 -4 -12 49294.8
    2 -4 -11 99665.5
    2 -4 -11 98897.4
    2 -4 -10 34800.8
    2 -4 -10 27836.1
    2 -4 -10 32635.1
    2 -4 -9 11235.5
    2 -4 -9 13137.3
    2 -4 -9 11016.1
    2 -4 -8 56295.5
    2 -4 -8 55292.4
    2 -4 -8 56800.3
    2 -4 -7 99008.7
    2 -4 -7 92646.8
    2 -4 -6 21247.2
    2 -4 -6 21861
    2 -4 -5 611.946
    2 -4 -5 173.958
    2 -4 -4 92328.9
    2 -4 -4 85786.8
    2 -4 -3 89673.1
    2 -4 -3 85868
    2 -4 -2 104814
    2 -4 -2 100497
    2 -4 -2 98408.1
    2 -4 -1 6944.57
    2 -4 -1 6172.01
    2 -4 -1 7598.11
    2 -4 0 326206
    2 -4 0 299210
    2 -4 0 322700
    2 -4 0 327726
    2 -4 0 291807
    2 -4 1 190724
    2 -4 1 180709
    2 -4 1 192810
    2 -4 1 171573
    2 -4 2 190406
    2 -4 2 196498
    2 -4 2 185018
    2 -4 2 182142
    2 -4 3 3351.88
    2 -4 3 3525.87
    2 -4 3 3585.61
    2 -4 4 127604
    2 -4 4 128976
    2 -4 4 134239
    2 -4 4 134305
    2 -4 4 135467
    2 -4 5 100716
    2 -4 5 107786
    2 -4 5 107707
    2 -4 5 116889
    2 -4 5 111545
    2 -4 6 37513.1
    2 -4 6 38294
    2 -4 6 43971.4
    2 -4 6 40993.8
    2 -4 6 43748.7
    2 -4 7 462.835
    2 -4 7 -15.8921
    2 -4 7 469.467
    2 -4 7 4.71082
    2 -4 7 -234.341
    2 -4 8 34079.6
    2 -4 8 34972.6
    2 -4 8 35965.1
    2 -4 8 36585.4
    2 -4 8 36270.9
    2 -4 9 24977.6
    2 -4 9 25987.8
    2 -4 9 24239.5
    2 -4 10 30336.1
    2 -4 10 26260.7
    2 -4 11 4492.84
    2 -4 12 19247.4
    2 -3 -13 29189.3
    2 -3 -12 132503
    2 -3 -11 65022.8
    2 -3 -11 56850.2
    2 -3 -11 69756.9
    2 -3 -10 5715.98
    2 -3 -10 4091.74
    2 -3 -10 3852.17
    2 -3 -9 72391.2
    2 -3 -9 68152.6
    2 -3 -9 73705.2
    2 -3 -8 145572
    2 -3 -8 132484
    2 -3 -8 150069
    2 -3 -7 88690.8
    2 -3 -7 78439
    2 -3 -7 85630.9
    2 -3 -7 79198.8
    2 -3 -6 5145.97
    2 -3 -6 4288.9
    2 -3 -6 5573.08
    2 -3 -6 5800.29
    2 -3 -5 64216.1
    2 -3 -5 67432
    2 -3 -5 69808.2
    2 -3 -5 65570.5
    2 -3 -4 133571
    2 -3 -4 133308
    2 -3 -4 129184
    2 -3 -3 65629.2
    2 -3 -3 63236
    2 -3 -3 62459.3
    2 -3 -2 10601
    2 -3 -2 10638.6
    2 -3 -2 10433.5
    2 -3 -2 8417.52
    2 -3 -1 117118
    2 -3 -1 114245
    2 -3 -1 112343
    2 -3 -1 101837
    2 -3 0 286551
    2 -3 0 303455
    2 -3 0 295183
    2 -3 0 305754
    2 -3 0 305037
    2 -3 0 301786
    2 -3 1 429167
    2 -3 1 438032
    2 -3 1 413637
    2 -3 1 440205
    2 -3 1 441872
    2 -3 1 418689
    2 -3 2 3655.87
    2 -3 2 3609.97
    2 -3 2 3744.23
    2 -3 2 4419.37
    2 -3 2 4436.4
    2 -3 2 3695.92
    2 -3 2 4150.91
    2 -3 2 4400.58
    2 -3 2 4685.46
    2 -3 3 141755
    2 -3 3 134073
    2 -3 3 138073
    2 -3 3 141634
    2 -3 3 134014
    2 -3 4 271438
    2 -3 4 250179
    2 -3 4 261447
    2 -3 4 277248
    2 -3 4 276352
    2 -3 4 253878
    2 -3 5 230589
    2 -3 5 234194
    2 -3 5 238457
    2 -3 5 249992
    2 -3 5 230993
    2 -3 6 7962.32
    2 -3 6 6547.14
    2 -3 6 8520.55
    2 -3 6 6816.37
    2 -3 6 7920.25
    2 -3 6 7049.18
    2 -3 6 8722.06
    2 -3 7 26254.4
    2 -3 7 25634.9
    2 -3 7 22396.8
    2 -3 7 22892
    2 -3 7 22518.4
    2 -3 7 21568.5
    2 -3 7 26484
    2 -3 8 85171.9
    2 -3 8 82858.6
    2 -3 8 82811.6
    2 -3 8 84473.3
    2 -3 8 87468.6
    2 -3 8 78322.6
    2 -3 9 37886.8
    2 -3 9 37506
    2 -3 9 41247.6
    2 -3 9 41768.7
    2 -3 9 38589.5
    2 -3 10 3679.34
    2 -3 10 4027.7
    2 -3 10 4801.76
    2 -3 11 5540.74
    2 -3 12 41563.9
    2 -2 -13 43067.1
    2 -2 -12 44744.7
    2 -2 -12 34848.4
    2 -2 -11 13917.9
    2 -2 -11 13688
    2 -2 -11 16012.4
    2 -2 -10 42685.1
    2 -2 -10 37128.5
    2 -2 -10 41070.5
    2 -2 -9 131148
    2 -2 -9 113375
    2 -2 -9 133129
    2 -2 -8 162193
    2 -2 -8 156358
    2 -2 -8 164042
    2 -2 -7 18015.3
    2 -2 -7 14663.4
    2 -2 -7 14895.8
    2 -2 -6 151696
    2 -2 -6 142833
    2 -2 -6 153895
    2 -2 -6 142283
    2 -2 -5 169978
    2 -2 -5 154040
    2 -2 -5 160186
    2 -2 -5 164940
    2 -2 -4 197207
    2 -2 -4 192742
    2 -2 -4 185568
    2 -2 -4 191884
    2 -2 -4 190025
    2 -2 -3 35475.5
    2 -2 -3 37002.8
    2 -2 -3 34734.9
    2 -2 -3 35236.5
    2 -2 -3 37709.7
    2 -2 -2 44299.8
    2 -2 -2 38829.4
    2 -2 -2 42263.3
    2 -2 -2 36905.3
    2 -2 -1 86994.2
    2 -2 -1 91712.7
    2 -2 -1 83736.3
    2 -2 -1 87355.8
    2 -2 0 90570.9
    2 -2 0 100309
    2 -2 0 89524.6
    2 -2 0 99446.5
    2 -2 0 95581.5
    2 -2 1 75214.6
    2 -2 1 73940.7
    2 -2 1 74942.8
    2 -2 1 78149.7
    2 -2 1 74992.1
    2 -2 1 71083.8
    2 -2 1 75335.1
    2 -2 2 78126.2
    2 -2 2 80017.9
    2 -2 2 80467.9
    2 -2 2 79022
    2 -2 2 82718
    2 -2 2 83938.7
    2 -2 2 83387.6
    2 -2 2 85665.2
    2 -2 2 80257.4
    2 -2 3 312937
    2 -2 3 296816
    2 -2 3 319108
    2 -2 3 319873
    2 -2 3 309651
    2 -2 3 287373
    2 -2 3 294270
    2 -2 3 314127
    2 -2 3 337546
    2 -2 3 306285
    2 -2 4 360037
    2 -2 4 381914
    2 -2 4 380299
    2 -2 4 365673
    2 -2 4 371247
    2 -2 4 375522
    2 -2 5 13987
    2 -2 5 13877.9
    2 -2 5 13973.5
    2 -2 5 15469.8
    2 -2 5 16953
    2 -2 5 14009.6
    2 -2 5 13613.5
    2 -2 6 52959.6
    2 -2 6 51879
    2 -2 6 59728.9
    2 -2 6 55772.6
    2 -2 6 54222.3
    2 -2 6 52929.5
    2 -2 6 53676.5
    2 -2 7 196476
    2 -2 7 196677
    2 -2 7 203500
    2 -2 7 193515
    2 -2 7 194291
    2 -2 7 188404
    2 -2 7 188726
    2 -2 8 114537
    2 -2 8 113991
    2 -2 8 108222
    2 -2 8 108147
    2 -2 8 115793
    2 -2 8 111695
    2 -2 8 115393
    2 -2 9 20190.1
    2 -2 9 21283.6
    2 -2 9 20239.2
    2 -2 9 20945.1
    2 -2 9 21081.3
    2 -2 9 18786.9
    2 -2 10 3323.23
    2 -2 10 5352.91
    2 -2 10 4835.59
    2 -2 11 33368.6
    2 -2 11 36983.8
    2 -2 12 23225.7
    2 -2 13 6151.45
    2 -1 -13 26835.2
    2 -1 -12 5278.43
    2 -1 -12 2721.32
    2 -1 -11 3248.69
    2 -1 -11 1936.53
    2 -1 -10 92863.6
    2 -1 -10 79664
    2 -1 -10 87636.1
    2 -1 -9 195256
    2 -1 -9 181680
    2 -1 -9 196312
    2 -1 -8 48603.1
    2 -1 -8 50607.2
    2 -1 -8 57563.6
    2 -1 -7 8995.37
    2 -1 -7 6102.78
    2 -1 -7 9697.15
    2 -1 -6 73812.1
    2 -1 -6 70701.8
    2 -1 -6 73972.4
    2 -1 -5 292610
    2 -1 -5 296657
    2 -1 -5 291350
    2 -1 -5 309325
    2 -1 -5 291193
    2 -1 -4 205618
    2 -1 -4 190111
    2 -1 -4 197927
    2 -1 -4 189876
    2 -1 -4 183393
    2 -1 -4 194755
    2 -1 -3 36762.8
    2 -1 -3 41824.6
    2 -1 -3 34604.1
    2 -1 -3 38242.3
    2 -1 -3 36336.1
    2 -1 -2 40305
    2 -1 -2 37901.6
    2 -1 -2 38075.8
    2 -1 -2 36259.4
    2 -1 -2 36099.9
    2 -1 -1 48304.2
    2 -1 -1 48131.6
    2 -1 -1 44470.7
    2 -1 -1 45870
    2 -1 -1 44332.9
    2 -1 0 3638.85
    2 -1 0 3458.65
    2 -1 0 3995.13
    2 -1 0 2953.31
    2 -1 0 3273.64
    2 -1 1 27995
    2 -1 1 28926.7
    2 -1 1 29672.6
    2 -1 1 26840.1
    2 -1 1 26340.9
    2 -1 1 27491.6
    2 -1 1 28047.8
    2 -1 1 28189.3
    2 -1 2 383197
    2 -1 2 397653
    2 -1 2 391788
    2 -1 2 408490
    2 -1 2 374097
    2 -1 2 397112
    2 -1 2 399313
    2 -1 2 422597
    2 -1 3 184853
    2 -1 3 180257
    2 -1 3 179232
    2 -1 3 172099
    2 -1 3 178000
    2 -1 3 180196
    2 -1 3 182258
    2 -1 3 178868
    2 -1 3 182962
    2 -1 4 41863.1
    2 -1 4 40159.9
    2 -1 4 42713.1
    2 -1 4 43003.6
    2 -1 4 37942.8
    2 -1 4 41090.5
    2 -1 4 41065.2
    2 -1 4 44663.8
    2 -1 4 39111.5
    2 -1 5 729.312
    2 -1 5 250.061
    2 -1 5 628.544
    2 -1 5 704.218
    2 -1 5 1017.84
    2 -1 6 123952
    2 -1 6 130569
    2 -1 6 121220
    2 -1 6 131584
    2 -1 6 130937
    2 -1 6 122802
    2 -1 6 119246
    2 -1 7 323248
    2 -1 7 305832
    2 -1 7 331967
    2 -1 7 326694
    2 -1 7 326286
    2 -1 7 309728
    2 -1 8 77047.2
    2 -1 8 73299.3
    2 -1 8 75122.2
    2 -1 8 71823.4
    2 -1 8 72581.6
    2 -1 8 74052.7
    2 -1 8 73709.8
    2 -1 9 -231.809
    2 -1 9 166.35
    2 -1 9 -231.855
    2 -1 9 -229.471
    2 -1 9 108.697
    2 -1 9 78.237
    2 -1 10 59137.8
    2 -1 10 56676
    2 -1 10 58010.2
    2 -1 10 54475.4
    2 -1 10 58840.4
    2 -1 10 55752.7
    2 -1 11 45661.9
    2 -1 11 46162.8
    2 -1 11 43684.3
    2 -1 12 29653.2
    2 -1 12 33137.5
    2 -1 13 2773.68
    2 -1 13 909.157
    2 0 -12 174.024
    2 0 -12 543.813
    2 0 -11 34161.9
    2 0 -11 29976.3
    2 0 -10 88046.6
    2 0 -10 80962.5
    2 0 -9 43279.9
    2 0 -9 43392.3
    2 0 -9 41072.5
    2 0 -8 13722
    2 0 -8 16765.7
    2 0 -8 14745.8
    2 0 -7 57914.1
    2 0 -7 56202.5
    2 0 -7 55843.6
    2 0 -6 324504
    2 0 -6 306351
    2 0 -6 320865
    2 0 -5 161965
    2 0 -5 166067
    2 0 -5 166292
    2 0 -4 22196.6
    2 0 -4 24661.1
    2 0 -4 22779.4
    2 0 -4 24217.3
    2 0 -4 23733
    2 0 -3 215074
    2 0 -3 213275
    2 0 -3 229480
    2 0 -3 219033
    2 0 -3 229745
    2 0 -3 223848
    2 0 -3 207516
    2 0 -2 195332
    2 0 -2 187393
    2 0 -2 189473
    2 0 -2 198738
    2 0 -2 195401
    2 0 -1 39839.1
    2 0 -1 38731.6
    2 0 -1 41310.1
    2 0 -1 36895.5
    2 0 0 1766.38
    2 0 0 2113.23
    2 0 0 1878.81
    2 0 0 1872.76
    2 0 1 61742.5
    2 0 1 62097
    2 0 1 62167.2
    2 0 1 65007
    2 0 1 64033
    2 0 1 62402.7
    2 0 2 536762
    2 0 2 481826
    2 0 2 517247
    2 0 2 475036
    2 0 2 507174
    2 0 2 521845
    2 0 3 13541.9
    2 0 3 14949.1
    2 0 3 16225.3
    2 0 3 14275.5
    2 0 3 14495.8
    2 0 3 15047.4
    2 0 3 17246.9
    2 0 4 68123.1
    2 0 4 65482.2
    2 0 4 67229.4
    2 0 4 68620.2
    2 0 4 62850.4
    2 0 4 69156.6
    2 0 4 63506.4
    2 0 4 74611.4
    2 0 5 38480
    2 0 5 40427.1
    2 0 5 42368
    2 0 5 39144.3
    2 0 5 43488.1
    2 0 5 41747.4
    2 0 6 329266
    2 0 6 326384
    2 0 6 328652
    2 0 6 320336
    2 0 7 281878
    2 0 7 273677
    2 0 7 283413
    2 0 7 286226
    2 0 7 273386
    2 0 8 804.814
    2 0 8 433.358
    2 0 8 811.741
    2 0 8 1015.52
    2 0 9 49017.8
    2 0 9 44651
    2 0 9 42765.6
    2 0 9 47120.9
    2 0 9 47506.2
    2 0 10 104022
    2 0 10 118533
    2 0 10 112855
    2 0 10 119753
    2 0 11 61370.4
    2 0 11 65395.2
    2 0 11 66663.2
    2 0 12 2529.68
    2 0 12 2874.58
    2 0 12 920.41
    2 0 13 14081.3
    2 0 13 13451.4
    2 0 14 22629
    2 0 14 25030.6
    2 1 -12 6069.88
    2 1 -12 1394.78
    2 1 -11 30991.4
    2 1 -11 22718
    2 1 -10 79236.1
    2 1 -10 70932.6
    2 1 -9 873.288
    2 1 -9 295.863
    2 1 -8 23429.5
    2 1 -8 24713.3
    2 1 -8 24994.5
    2 1 -7 92248
    2 1 -7 98689.1
    2 1 -7 88421.8
    2 1 -6 172807
    2 1 -6 188093
    2 1 -6 171640
    2 1 -5 23268.4
    2 1 -5 23851.8
    2 1 -5 22094.3
    2 1 -4 71715.8
    2 1 -4 77010.9
    2 1 -4 66916.4
    2 1 -4 75748.6
    2 1 -4 74877.2
    2 1 -3 412438
    2 1 -3 415631
    2 1 -3 440975
    2 1 -3 416452
    2 1 -3 409315
    2 1 -2 320475
    2 1 -2 317545
    2 1 -2 335449
    2 1 -2 298690
    2 1 -2 331113
    2 1 -2 321032
    2 1 -2 338608
    2 1 -1 225130
    2 1 -1 248903
    2 1 -1 223824
    2 1 -1 231528
    2 1 -1 231265
    2 1 -1 227151
    2 1 -1 238343
    2 1 0 4416.77
    2 1 0 4558.02
    2 1 0 4507.42
    2 1 0 5658.12
    2 1 0 4486.75
    2 1 0 4573.23
    2 1 1 118401
    2 1 1 120973
    2 1 1 116736
    2 1 2 187664
    2 1 2 188898
    2 1 2 180083
    2 1 2 198600
    2 1 2 200853
    2 1 3 2141.62
    2 1 3 1637
    2 1 3 1955.04
    2 1 3 1863.4
    2 1 3 1407.73
    2 1 3 1881.75
    2 1 3 2353.18
    2 1 4 7654.61
    2 1 4 6729.47
    2 1 4 6925.28
    2 1 4 6473.92
    2 1 4 7823.39
    2 1 4 8343.32
    2 1 4 7713.62
    2 1 4 7185.37
    2 1 5 137838
    2 1 5 147753
    2 1 5 146665
    2 1 5 143588
    2 1 5 144817
    2 1 6 153045
    2 1 6 142385
    2 1 7 35416.2
    2 1 7 35552.4
    2 1 8 34000.7
    2 1 8 38956.3
    2 1 8 33265.9
    2 1 8 33808.3
    2 1 9 116768
    2 1 9 125119
    2 1 9 128384
    2 1 9 126359
    2 1 10 133947
    2 1 10 149735
    2 1 11 40519.9
    2 1 11 44324.5
    2 1 12 2891.05
    2 1 12 2513.76
    2 1 13 36785.5
    2 1 13 45725.1
    2 1 13 44639.5
    2 1 14 35719.5
    2 1 14 53062
    2 1 15 2149.65
    2 2 -12 62876.9
    2 2 -12 51537
    2 2 -11 65187
    2 2 -11 55325.9
    2 2 -10 12026.1
    2 2 -10 8850.43
    2 2 -9 -291.397
    2 2 -9 78.8549
    2 2 -8 51950.2
    2 2 -8 54440.4
    2 2 -7 101592
    2 2 -7 107863
    2 2 -6 17551.1
    2 2 -6 16555
    2 2 -5 8356.2
    2 2 -5 7039.31
    2 2 -5 7985.25
    2 2 -4 174684
    2 2 -4 160291
    2 2 -4 169595
    2 2 -4 168334
    2 2 -3 505485
    2 2 -3 510536
    2 2 -3 534843
    2 2 -3 496315
    2 2 -2 357579
    2 2 -2 349074
    2 2 -2 332085
    2 2 -2 360116
    2 2 -2 336783
    2 2 -2 339083
    2 2 -2 342264
    2 2 -2 368238
    2 2 -1 52619.4
    2 2 -1 45500.3
    2 2 -1 50912.6
    2 2 -1 46303.6
    2 2 -1 47319.2
    2 2 -1 52783.5
    2 2 -1 45611.9
    2 2 0 666160
    2 2 0 707904
    2 2 0 643483
    2 2 0 674166
    2 2 0 668480
    2 2 0 684422
    2 2 0 702517
    2 2 1 250277
    2 2 1 225065
    2 2 1 243137
    2 2 1 238624
    2 2 1 234638
    2 2 2 209791
    2 2 2 195988
    2 2 2 200151
    2 2 2 206842
    2 2 2 196362
    2 2 3 2648.47
    2 2 3 2537.21
    2 2 3 1987.9
    2 2 3 2364.06
    2 2 3 2538.03
    2 2 3 2317.57
    2 2 3 2573.76
    2 2 4 68688.9
    2 2 4 69426
    2 2 4 72300.6
    2 2 4 69277.5
    2 2 4 76745.1
    2 2 4 71047.2
    2 2 5 98048.8
    2 2 5 104071
    2 2 5 98659.1
    2 2 5 106731
    2 2 6 43515
    2 2 6 41357.7
    2 2 7 12330.7
    2 2 7 9891.97
    2 2 8 49272.1
    2 2 8 59315
    2 2 8 54552.3
    2 2 9 186741
    2 2 9 203965
    2 2 9 186673
    2 2 10 132031
    2 2 10 138062
    2 2 11 6081.9
    2 2 11 5300.05
    2 2 12 99867.4
    2 2 12 118561
    2 2 13 78123.9
    2 2 13 99052.7
    2 2 14 35569.3
    2 2 14 47482.9
    2 2 15 1340.08
    2 2 16 9319.28
    2 3 -12 23891.9
    2 3 -11 20139.9
    2 3 -11 23529.7
    2 3 -10 5226.39
    2 3 -10 3289.96
    2 3 -9 58956.2
    2 3 -9 55313.8
    2 3 -8 71589.5
    2 3 -8 64325.9
    2 3 -7 33501.5
    2 3 -7 31935.1
    2 3 -6 2268.77
    2 3 -6 954.38
    2 3 -6 1004.24
    2 3 -5 50533
    2 3 -5 45621.2
    2 3 -5 53114.9
    2 3 -5 44010.9
    2 3 -4 228906
    2 3 -4 200695
    2 3 -4 221504
    2 3 -4 205741
    2 3 -3 123275
    2 3 -3 125273
    2 3 -3 132541
    2 3 -3 113356
    2 3 -3 126992
    2 3 -2 12807
    2 3 -2 11999.9
    2 3 -2 12257.9
    2 3 -2 14256.5
    2 3 -2 10732.2
    2 3 -2 12664.6
    2 3 -1 102274
    2 3 -1 107997
    2 3 -1 100133
    2 3 -1 104096
    2 3 -1 103572
    2 3 -1 103838
    2 3 0 203032
    2 3 0 202062
    2 3 0 202717
    2 3 0 208295
    2 3 0 204931
    2 3 0 205226
    2 3 0 200932
    2 3 1 453047
    2 3 1 449591
    2 3 1 421070
    2 3 1 422428
    2 3 2 4443.29
    2 3 2 5105.23
    2 3 2 5388.42
    2 3 3 86270.6
    2 3 3 84740.9
    2 3 3 76837.9
    2 3 3 81978
    2 3 4 263333
    2 3 4 283366
    2 3 4 243616
    2 3 4 249676
    2 3 4 293781
    2 3 4 266107
    2 3 4 271952
    2 3 5 33489.6
    2 3 5 35969.9
    2 3 5 35742.2
    2 3 6 -93.9241
    2 3 6 647.68
    2 3 7 1702.83
    2 3 8 124418
    2 3 8 136809
    2 3 9 56071.8
    2 3 9 60682.2
    2 3 10 19772.8
    2 3 10 26214.3
    2 3 11 14860.2
    2 3 11 17715.9
    2 3 12 92248.1
    2 3 12 112985
    2 3 13 99265.9
    2 3 13 119710
    2 3 14 3814.06
    2 3 14 6001.69
    2 3 15 15534.5
    2 4 -11 2524.19
    2 4 -10 17023.7
    2 4 -9 56510.6
    2 4 -8 100392
    2 4 -8 93163.6
    2 4 -7 7130.17
    2 4 -7 8725.93
    2 4 -6 44136.5
    2 4 -6 42564.2
    2 4 -5 54264.5
    2 4 -5 56276.9
    2 4 -5 53830.7
    2 4 -4 150661
    2 4 -4 149227
    2 4 -4 140715
    2 4 -3 30242.3
    2 4 -3 30790.3
    2 4 -3 28491.2
    2 4 -3 27503.5
    2 4 -3 28103.7
    2 4 -3 28146.9
    2 4 -2 1841.34
    2 4 -2 1284.84
    2 4 -2 618.959
    2 4 -2 1777.64
    2 4 -2 1496.57
    2 4 -1 163051
    2 4 -1 170769
    2 4 -1 148067
    2 4 -1 170393
    2 4 -1 160203
    2 4 0 376893
    2 4 0 364955
    2 4 0 374678
    2 4 0 380100
    2 4 1 113614
    2 4 1 115517
    2 4 1 113606
    2 4 1 110267
    2 4 1 113526
    2 4 2 52927
    2 4 2 47588.6
    2 4 2 50151.3
    2 4 2 50916.1
    2 4 3 289963
    2 4 3 284328
    2 4 3 299217
    2 4 4 204883
    2 4 4 213549
    2 4 4 205076
    2 4 5 32294
    2 4 5 26024.3
    2 4 6 34089.1
    2 4 6 31831
    2 4 7 155198
    2 4 8 32660.8
    2 4 8 29062.7
    2 4 9 44549
    2 4 9 49099.6
    2 4 10 155.077
    2 4 10 940.981
    2 4 11 60610.7
    2 4 11 67871.6
    2 4 12 56724.8
    2 4 12 74593.3
    2 4 13 37736.7
    2 4 13 39681.9
    2 4 14 3065.97
    2 4 14 5152.09
    2 4 15 58637.4
    2 4 15 75933.3
    2 5 -10 25339.3
    2 5 -9 104377
    2 5 -8 31618.8
    2 5 -8 33431.6
    2 5 -7 434.342
    2 5 -7 2534.96
    2 5 -6 47331.7
    2 5 -6 48918.7
    2 5 -5 65895.3
    2 5 -5 65092.1
    2 5 -4 45719.4
    2 5 -4 47161.5
    2 5 -4 41897.7
    2 5 -3 15738.6
    2 5 -3 19094.3
    2 5 -3 14445.3
    2 5 -3 16572.3
    2 5 -2 172993
    2 5 -2 178734
    2 5 -2 176029
    2 5 -2 166571
    2 5 -1 225840
    2 5 -1 228031
    2 5 -1 252094
    2 5 -1 233020
    2 5 0 51416.1
    2 5 0 51618.9
    2 5 0 51685.5
    2 5 1 1940.56
    2 5 1 1635.54
    2 5 1 1064.87
    2 5 2 195957
    2 5 2 206924
    2 5 3 346102
    2 5 3 337991
    2 5 3 342756
    2 5 4 181858
    2 5 4 183927
    2 5 4 178238
    2 5 5 10231.9
    2 5 6 88980.7
    2 5 6 95682.2
    2 5 7 115853
    2 5 7 114235
    2 5 8 117079
    2 5 8 103877
    2 5 9 6312.66
    2 5 9 4823.96
    2 5 10 65914.6
    2 5 10 68801.2
    2 5 11 34009.9
    2 5 11 35762.5
    2 5 12 37413.1
    2 5 12 44841.6
    2 5 13 -294.13
    2 5 13 679.14
    2 5 14 33626.4
    2 5 14 41331.9
    2 5 15 38638.2
    2 5 15 63330.3
    2 5 16 26084.1
    2 6 -9 57798.3
    2 6 -9 55037.9
    2 6 -8 3385.27
    2 6 -8 4479.67
    2 6 -7 44095.6
    2 6 -7 43042
    2 6 -6 116233
    2 6 -6 117156
    2 6 -5 38739.3
    2 6 -5 40238.4
    2 6 -4 16541
    2 6 -4 15547.4
    2 6 -3 78341
    2 6 -3 74277.1
    2 6 -3 82273.6
    2 6 -2 109823
    2 6 -2 104885
    2 6 -2 98913
    2 6 -2 105434
    2 6 -1 24479
    2 6 -1 28197.5
    2 6 -1 24269.1
    2 6 -1 25631.4
    2 6 0 4383.95
    2 6 0 3352.57
    2 6 0 2612.85
    2 6 0 2462.49
    2 6 0 3706.89
    2 6 1 61690.7
    2 6 1 60578
    2 6 1 57930.3
    2 6 2 285575
    2 6 2 301540
    2 6 2 295400
    2 6 3 227612
    2 6 3 214277
    2 6 4 32472.7
    2 6 4 31283.2
    2 6 5 85848.8
    2 6 6 307983
    2 6 7 113112
    2 6 8 6687.37
    2 6 8 6202.98
    2 6 9 22650.7
    2 6 9 21957.2
    2 6 10 78732
    2 6 10 85259.5
    2 6 11 22309.5
    2 6 11 25965.5
    2 6 12 -90.2604
    2 6 12 196.437
    2 6 13 3353.98
    2 6 13 4687.55
    2 6 14 55165.6
    2 6 14 60348
    2 6 15 42375.8
    2 6 15 46201
    2 6 16 4571.68
    2 7 -9 5741.14
    2 7 -8 20301.7
    2 7 -8 24554.2
    2 7 -7 50795.9
    2 7 -7 50015.7
    2 7 -6 78938.7
    2 7 -6 70027.1
    2 7 -5 19916.5
    2 7 -5 22025.8
    2 7 -4 14829.5
    2 7 -4 10772.3
    2 7 -3 100770
    2 7 -3 110604
    2 7 -3 102888
    2 7 -2 68587.2
    2 7 -2 76611.5
    2 7 -2 72955.3
    2 7 -1 6888.91
    2 7 -1 5395.33
    2 7 -1 8362.11
    2 7 -1 7417.69
    2 7 0 36981.1
    2 7 0 39755.6
    2 7 0 35986.4
    2 7 1 129458
    2 7 1 127578
    2 7 1 120662
    2 7 2 148649
    2 7 2 158266
    2 7 2 156773
    2 7 3 23698.1
    2 7 3 24311.5
    2 7 4 82522.9
    2 7 4 81473
    2 7 5 133261
    2 7 6 219926
    2 7 7 93539.3
    2 7 8 14506.8
    2 7 9 113704
    2 7 9 103776
    2 7 10 63921.5
    2 7 10 66882.9
    2 7 11 13568.5
    2 7 11 11192.7
    2 7 12 6440.22
    2 7 12 6279.49
    2 7 13 30753.3
    2 7 13 39161.2
    2 7 14 24093
    2 7 14 31991.4
    2 7 15 4706.58
    2 8 -8 22478.3
    2 8 -7 46615.9
    2 8 -7 47120.3
    2 8 -6 29800.9
    2 8 -6 28778.2
    2 8 -5 1840.03
    2 8 -5 1820.54
    2 8 -4 59607.5
    2 8 -4 64397
    2 8 -3 86631.9
    2 8 -3 82516.8
    2 8 -3 87886.3
    2 8 -2 57766.2
    2 8 -2 65812.8
    2 8 -2 56573.1
    2 8 -1 760.306
    2 8 -1 30.2001
    2 8 -1 659.479
    2 8 0 87931.8
    2 8 0 90746.9
    2 8 0 81414.1
    2 8 1 134427
    2 8 1 133973
    2 8 1 121381
    2 8 2 17443.6
    2 8 2 18327.9
    2 8 2 19674.4
    2 8 3 2303.62
    2 8 3 2770.33
    2 8 3 1808.86
    2 8 4 33140.7
    2 8 4 38265.8
    2 8 5 150717
    2 8 6 67418.9
    2 8 7 3116.75
    2 8 8 47543.4
    2 8 8 46120.8
    2 8 9 160149
    2 8 9 158106
    2 8 10 50887.6
    2 8 10 50278.1
    2 8 11 617.382
    2 8 11 318.645
    2 8 12 37686.8
    2 8 12 42355
    2 8 13 51842.3
    2 8 13 53980.8
    2 8 14 7837.15
    2 8 14 8926.51
    2 8 15 2270.43
    2 9 -7 32566.8
    2 9 -6 -1080.6
    2 9 -6 -235.165
    2 9 -5 31004.3
    2 9 -5 30429.5
    2 9 -4 92459.7
    2 9 -4 100215
    2 9 -3 94541.8
    2 9 -3 102450
    2 9 -2 13947.8
    2 9 -2 18530
    2 9 -2 13833.9
    2 9 -1 38638.1
    2 9 -1 35217.8
    2 9 -1 37848.8
    2 9 0 113266
    2 9 0 120647
    2 9 0 113667
    2 9 1 62941.8
    2 9 1 57832.4
    2 9 1 58447.4
    2 9 2 673.139
    2 9 2 1142.52
    2 9 2 408.17
    2 9 3 13114.1
    2 9 3 13092.5
    2 9 3 11714.7
    2 9 4 174758
    2 9 4 172188
    2 9 5 42005.9
    2 9 6 368.899
    2 9 7 41081.7
    2 9 8 152161
    2 9 8 153550
    2 9 9 139953
    2 9 9 153786
    2 9 10 18817.3
    2 9 10 17215.3
    2 9 11 26001
    2 9 11 25762.1
    2 9 12 82543.4
    2 9 12 92480.8
    2 9 13 54861.2
    2 9 13 52425.9
    2 9 14 5903.2
    2 9 14 5303.78
    2 10 -6 8968.27
    2 10 -5 47280.4
    2 10 -5 48100.2
    2 10 -4 57016.8
    2 10 -4 62765
    2 10 -3 2714.51
    2 10 -3 4430.62
    2 10 -2 2442.87
    2 10 -2 3601.98
    2 10 -1 98266.1
    2 10 -1 92668.2
    2 10 -1 89960.3
    2 10 0 80310.3
    2 10 0 79952.2
    2 10 0 78173.4
    2 10 1 9848.54
    2 10 1 6701.98
    2 10 1 9680.6
    2 10 2 8151.16
    2 10 2 10516.6
    2 10 2 8155.54
    2 10 3 99956.7
    2 10 3 88942.4
    2 10 3 89845.8
    2 10 4 108960
    2 10 4 113514
    2 10 4 104251
    2 10 5 3588.59
    2 10 6 15574.2
    2 10 7 75611.4
    2 10 8 79983.5
    2 10 8 76474.3
    2 10 9 33145.3
    2 10 9 35000.9
    2 10 10 16519.7
    2 10 10 14923.1
    2 10 11 52111.2
    2 10 11 65978.4
    2 10 12 68933
    2 10 12 76433.6
    2 10 13 31274.8
    2 10 13 20046
    2 11 -5 22496.2
    2 11 -4 17501.5
    2 11 -4 19729.7
    2 11 -3 44.9991
    2 11 -3 -880.434
    2 11 -2 43060.2
    2 11 -2 43279.2
    2 11 -1 59176.9
    2 11 -1 68994.2
    2 11 0 43818.4
    2 11 0 48173
    2 11 1 -735.724
    2 11 1 975.607
    2 11 1 13.4244
    2 11 2 77377.2
    2 11 2 76063.8
    2 11 2 64742.1
    2 11 3 79232.7
    2 11 3 77741.7
    2 11 3 74443.1
    2 11 4 79958.1
    2 11 4 72977.9
    2 11 5 1475.46
    2 11 5 4699.89
    2 11 6 58998.3
    2 11 7 26815.4
    2 11 7 30228.8
    2 11 8 26731.6
    2 11 8 24763.3
    2 11 9 -482.734
    2 11 9 331.531
    2 11 10 34818.4
    2 11 10 38314.1
    2 11 11 72076.5
    2 11 11 64163
    2 11 12 36929
    2 11 12 35444.1
    2 11 13 304.382
    2 11 13 557.938
    2 12 -3 19769.7
    2 12 -2 58316.3
    2 12 -2 63109.4
    2 12 -1 34272.8
    2 12 -1 37240.4
    2 12 0 -28.739
    2 12 0 901.505
    2 12 1 18717.2
    2 12 1 14937.9
    2 12 2 67131
    2 12 2 64001.2
    2 12 2 54515.7
    2 12 3 84015.2
    2 12 3 71827.7
    2 12 3 81730.9
    2 12 4 320.699
    2 12 4 -90.1292
    2 12 5 17584.2
    2 12 5 15670.1
    2 12 6 50511.7
    2 12 6 53963.6
    2 12 7 62749.1
    2 12 7 65896.5
    2 12 8 788.65
    2 12 8 631.986
    2 12 9 20052.5
    2 12 9 17913.1
    2 12 10 57505.9
    2 12 10 56258.5
    2 12 11 31783.5
    2 12 11 36224.7
    2 12 12 5834.43
    2 12 12 5654.74
    2 13 -2 28608.2
    2 13 -1 3354.08
    2 13 0 2458.69
    2 13 0 3047.4
    2 13 1 63976
    2 13 1 63943.8
    2 13 2 52728
    2 13 2 54364.6
    2 13 3 29332.8
    2 13 4 -107.418
    2 13 4 -1107.86
    2 13 5 68151.5
    2 13 5 51412.1
    2 13 6 75251.6
    2 13 6 67579
    2 13 7 6058.91
    2 13 7 9668.12
    2 13 8 7247.23
    2 13 8 6528.2
    2 13 9 30711.3
    2 13 9 30421.5
    2 13 10 41125.4
    2 13 10 34794.4
    2 13 11 5527.07
    2 14 1 59488
    2 14 2 14836.2
    2 14 3 439.115
    2 14 4 44116.5
    2 14 5 53174.9
    2 14 5 47540.3
    2 14 6 39374.7
    2 14 6 37967.8
    2 14 7 -1545.2
    2 14 7 621.727
    2 14 8 35761.3
    2 14 9 29439.9
    2 14 10 17084.6
    2 14 11 216.198
    2 15 7 11596.6
    3 -13 -9 17857.4
    3 -13 -8 1415.31
    3 -13 -7 14264.8
    3 -13 -6 38635
    3 -13 -5 8472.27
    3 -13 -4 3670.48
    3 -13 -4 3291.4
    3 -13 -3 47822.2
    3 -13 -3 38354.5
    3 -13 -2 41383.5
    3 -13 -2 44595.5
    3 -13 -1 21738.5
    3 -13 -1 24164.6
    3 -13 0 809.135
    3 -13 0 1058.44
    3 -13 1 12850.5
    3 -12 -10 19798.8
    3 -12 -9 940.608
    3 -12 -8 6321.75
    3 -12 -7 27737.5
    3 -12 -6 22807.3
    3 -12 -5 -1099.28
    3 -12 -4 29088.1
    3 -12 -3 67649.3
    3 -12 -3 66503.4
    3 -12 -2 28119.8
    3 -12 -2 24174.3
    3 -12 -2 23876.2
    3 -12 -1 1850.19
    3 -12 -1 1119.83
    3 -12 -1 2581.86
    3 -12 0 25391.7
    3 -12 0 23555.5
    3 -12 0 26223.8
    3 -12 1 59179.6
    3 -12 1 51857.7
    3 -12 1 49784.4
    3 -12 2 34513.6
    3 -12 2 31933.6
    3 -12 2 34555.1
    3 -12 3 1808
    3 -12 3 3009.38
    3 -12 4 4861.86
    3 -12 5 13945.2
    3 -11 -10 4919.98
    3 -11 -10 6801.75
    3 -11 -10 2448.83
    3 -11 -9 10606.3
    3 -11 -8 26235.4
    3 -11 -7 20045.6
    3 -11 -6 16199.2
    3 -11 -5 11112.3
    3 -11 -4 51523.9
    3 -11 -4 55516.7
    3 -11 -3 25512.8
    3 -11 -3 30805.2
    3 -11 -2 10698.6
    3 -11 -2 9947.2
    3 -11 -1 10302.7
    3 -11 -1 9685.78
    3 -11 -1 10775.1
    3 -11 0 130221
    3 -11 0 124183
    3 -11 0 123176
    3 -11 1 35298.6
    3 -11 1 34028.6
    3 -11 1 31884.8
    3 -11 2 5982.17
    3 -11 2 4636.94
    3 -11 2 5265.39
    3 -11 3 184.026
    3 -11 3 1274.73
    3 -11 3 1993.54
    3 -11 4 21761.7
    3 -11 4 19993
    3 -11 5 38579.8
    3 -11 5 40326.4
    3 -11 6 4389.04
    3 -11 6 3734.4
    3 -10 -12 83437.7
    3 -10 -11 12671.3
    3 -10 -11 12656.3
    3 -10 -10 1244.9
    3 -10 -10 2482.67
    3 -10 -9 42372.7
    3 -10 -8 63189.5
    3 -10 -7 24093.2
    3 -10 -6 815.198
    3 -10 -5 46683
    3 -10 -5 39209.6
    3 -10 -4 32736.3
    3 -10 -4 34159.7
    3 -10 -3 19656.9
    3 -10 -3 18514.4
    3 -10 -2 2065.35
    3 -10 -2 2831.65
    3 -10 -1 33990.7
    3 -10 -1 32057.8
    3 -10 0 102932
    3 -10 0 95569.8
    3 -10 0 106609
    3 -10 1 17871.5
    3 -10 1 21121.6
    3 -10 1 17998.7
    3 -10 2 2012.94
    3 -10 2 3256.63
    3 -10 2 2356.28
    3 -10 3 32749.3
    3 -10 3 28394.5
    3 -10 3 33849.9
    3 -10 4 46283.5
    3 -10 4 52796.6
    3 -10 4 51930.8
    3 -10 5 29370.3
    3 -10 5 32758.5
    3 -10 6 1073.62
    3 -10 6 92.4783
    3 -10 7 11235.6
    3 -10 7 7893.76
    3 -10 8 17871.7
    3 -9 -13 35748.2
    3 -9 -12 39664
    3 -9 -11 -209.231
    3 -9 -11 468.916
    3 -9 -10 49636.5
    3 -9 -10 42494.2
    3 -9 -9 102119
    3 -9 -8 73490.4
    3 -9 -7 199.864
    3 -9 -6 25632
    3 -9 -6 20189.4
    3 -9 -5 38020.4
    3 -9 -5 38249
    3 -9 -4 29055.8
    3 -9 -4 31975.6
    3 -9 -3 6179.01
    3 -9 -3 6462.93
    3 -9 -2 8853.47
    3 -9 -2 10341
    3 -9 -1 69654.5
    3 -9 -1 67106
    3 -9 0 59914.7
    3 -9 0 52560.4
    3 -9 1 6926.92
    3 -9 1 6184.36
    3 -9 2 16016.4
    3 -9 2 16001.1
    3 -9 2 16190.2
    3 -9 3 87183.3
    3 -9 3 101740
    3 -9 3 95708.3
    3 -9 4 55546.6
    3 -9 4 60971.5
    3 -9 4 61888.7
    3 -9 5 1359.9
    3 -9 5 1307.97
    3 -9 5 923.886
    3 -9 6 16525.1
    3 -9 6 21819.7
    3 -9 7 18473.4
    3 -9 7 20911
    3 -9 8 24809.2
    3 -9 9 7196.21
    3 -8 -13 21260
    3 -8 -12 6617.06
    3 -8 -12 6004.26
    3 -8 -11 13739.4
    3 -8 -11 16428.4
    3 -8 -10 78999.1
    3 -8 -10 83025.1
    3 -8 -9 123023
    3 -8 -9 115401
    3 -8 -9 123355
    3 -8 -8 7803.06
    3 -8 -7 14592.2
    3 -8 -7 8589.73
    3 -8 -6 88697
    3 -8 -6 95040.9
    3 -8 -5 177609
    3 -8 -5 176311
    3 -8 -4 32446.7
    3 -8 -4 30203.6
    3 -8 -3 6191.15
    3 -8 -3 9035.45
    3 -8 -2 53370.9
    3 -8 -2 52727.1
    3 -8 -1 14816.6
    3 -8 -1 16359.9
    3 -8 0 17197.8
    3 -8 0 17811.4
    3 -8 1 2937.17
    3 -8 1 3686.89
    3 -8 2 133291
    3 -8 2 136911
    3 -8 3 61801.4
    3 -8 3 57976.9
    3 -8 3 58702.4
    3 -8 4 1279.42
    3 -8 4 1442.05
    3 -8 4 2461.98
    3 -8 5 1136.6
    3 -8 5 1245.24
    3 -8 5 1502.3
    3 -8 6 61413.4
    3 -8 6 70818.5
    3 -8 6 70426.3
    3 -8 7 81350.9
    3 -8 7 81951.8
    3 -8 8 17710.1
    3 -8 8 15747.8
    3 -8 8 20492.4
    3 -8 9 1552.72
    3 -8 9 -354.06
    3 -7 -12 -406.461
    3 -7 -12 -129.915
    3 -7 -11 30186.1
    3 -7 -11 25174.1
    3 -7 -10 79929.6
    3 -7 -10 74860.3
    3 -7 -9 25654.6
    3 -7 -9 29324.8
    3 -7 -9 31015.8
    3 -7 -8 1234.49
    3 -7 -7 104147
    3 -7 -7 99875.3
    3 -7 -6 231202
    3 -7 -6 223707
    3 -7 -5 33460.2
    3 -7 -5 31838.4
    3 -7 -4 22388.3
    3 -7 -4 23642.8
    3 -7 -3 68300.3
    3 -7 -3 66620.6
    3 -7 -2 70378.9
    3 -7 -2 69901.1
    3 -7 -1 64569.2
    3 -7 -1 73333.4
    3 -7 -1 68078.8
    3 -7 -1 71172.1
    3 -7 0 981.593
    3 -7 0 1392.84
    3 -7 0 788.428
    3 -7 0 1066.58
    3 -7 1 60761.3
    3 -7 1 57046.2
    3 -7 2 36279.4
    3 -7 2 35144.9
    3 -7 3 46067.3
    3 -7 3 47491.1
    3 -7 3 45245.4
    3 -7 4 2393.81
    3 -7 4 4407.2
    3 -7 4 3059
    3 -7 5 95470.5
    3 -7 5 106697
    3 -7 5 101353
    3 -7 6 67771.7
    3 -7 6 75394.9
    3 -7 6 72839.8
    3 -7 6 73679.3
    3 -7 7 40722.7
    3 -7 7 35736
    3 -7 7 39280.3
    3 -7 8 9529.67
    3 -7 8 8407.46
    3 -7 8 9568.93
    3 -7 9 22987.7
    3 -7 9 21949.8
    3 -7 10 28874.8
    3 -6 -12 9508.24
    3 -6 -12 8641.79
    3 -6 -11 38278.3
    3 -6 -11 29596.1
    3 -6 -10 25895.1
    3 -6 -10 25742.1
    3 -6 -9 651.522
    3 -6 -9 1455.71
    3 -6 -8 48592.2
    3 -6 -8 47173.8
    3 -6 -8 47983.9
    3 -6 -7 81629.3
    3 -6 -7 68350.6
    3 -6 -6 90202.3
    3 -6 -6 85504.1
    3 -6 -5 6896.84
    3 -6 -5 6549.28
    3 -6 -4 83312.1
    3 -6 -4 85278.6
    3 -6 -3 230667
    3 -6 -3 232814
    3 -6 -2 105825
    3 -6 -2 113627
    3 -6 -1 2975.69
    3 -6 -1 3253.91
    3 -6 -1 3585.9
    3 -6 0 24084.3
    3 -6 0 27837.2
    3 -6 0 24067
    3 -6 0 21316.2
    3 -6 1 91659.3
    3 -6 1 93573.8
    3 -6 1 84889.5
    3 -6 2 100235
    3 -6 2 102118
    3 -6 2 101207
    3 -6 3 748.372
    3 -6 3 903.86
    3 -6 4 7896.33
    3 -6 4 5489.69
    3 -6 4 6693.38
    3 -6 4 7381.43
    3 -6 5 26116.7
    3 -6 5 27021.2
    3 -6 5 29193.9
    3 -6 5 29900.7
    3 -6 6 44077.3
    3 -6 6 44330.9
    3 -6 6 53635.3
    3 -6 6 48148.3
    3 -6 7 245.466
    3 -6 7 103.144
    3 -6 7 -25.0161
    3 -6 7 498.869
    3 -6 8 33389.3
    3 -6 8 39443.5
    3 -6 8 34419.1
    3 -6 9 44404.4
    3 -6 9 47724.7
    3 -6 9 46884.9
    3 -6 10 44114.7
    3 -6 11 3035.28
    3 -5 -12 28175.1
    3 -5 -11 28313.2
    3 -5 -11 20498
    3 -5 -11 23911
    3 -5 -10 6077.03
    3 -5 -10 7728.05
    3 -5 -10 6086.82
    3 -5 -9 12518.2
    3 -5 -9 12663.5
    3 -5 -9 13069.7
    3 -5 -8 67008.3
    3 -5 -8 69994.5
    3 -5 -8 68774.9
    3 -5 -7 65675.6
    3 -5 -7 74351.2
    3 -5 -7 73190
    3 -5 -6 75887.3
    3 -5 -6 82146.1
    3 -5 -5 43232.9
    3 -5 -5 43543.9
    3 -5 -4 225807
    3 -5 -4 232793
    3 -5 -3 221878
    3 -5 -3 226204
    3 -5 -2 64080.2
    3 -5 -2 67776.8
    3 -5 -1 37422.1
    3 -5 -1 39902.4
    3 -5 -1 35798.1
    3 -5 0 196566
    3 -5 0 209319
    3 -5 0 200760
    3 -5 0 196115
    3 -5 1 47030.5
    3 -5 1 49911
    3 -5 1 45215.6
    3 -5 1 43817.2
    3 -5 2 39258.8
    3 -5 2 41623.5
    3 -5 2 40573.2
    3 -5 2 38117.6
    3 -5 3 3314.6
    3 -5 3 2687.14
    3 -5 3 3466.1
    3 -5 3 2642.94
    3 -5 4 65800.5
    3 -5 4 64509.9
    3 -5 4 63130.6
    3 -5 5 40300.9
    3 -5 5 45126.2
    3 -5 5 46206.6
    3 -5 5 42451.9
    3 -5 6 15807.6
    3 -5 6 13689.7
    3 -5 6 14088.4
    3 -5 6 17135.7
    3 -5 6 13722
    3 -5 7 3159.76
    3 -5 7 3634.02
    3 -5 7 3990.27
    3 -5 7 4727.08
    3 -5 8 117573
    3 -5 8 111540
    3 -5 8 114668
    3 -5 8 114604
    3 -5 9 53672.9
    3 -5 9 55576.4
    3 -5 9 55764.6
    3 -5 10 8083.85
    3 -5 11 2270.14
    3 -4 -12 59516
    3 -4 -11 44242.6
    3 -4 -11 40743.3
    3 -4 -10 1286.73
    3 -4 -10 1245.66
    3 -4 -10 831.709
    3 -4 -9 45659.4
    3 -4 -9 41881.7
    3 -4 -8 47087.7
    3 -4 -8 35998
    3 -4 -8 47089.5
    3 -4 -8 42756.9
    3 -4 -7 11158.4
    3 -4 -7 11795.3
    3 -4 -7 11072.9
    3 -4 -7 14692.3
    3 -4 -6 -148.277
    3 -4 -6 54.5761
    3 -4 -6 256.767
    3 -4 -5 111849
    3 -4 -5 113899
    3 -4 -4 285125
    3 -4 -4 293504
    3 -4 -3 100425
    3 -4 -3 99094.5
    3 -4 -2 21607.4
    3 -4 -2 18585.2
    3 -4 -1 43686.9
    3 -4 -1 40631
    3 -4 -1 38951.9
    3 -4 0 377643
    3 -4 0 389850
    3 -4 0 390142
    3 -4 0 395842
    3 -4 1 213450
    3 -4 1 231927
    3 -4 1 234552
    3 -4 1 229886
    3 -4 2 13764.9
    3 -4 2 15335.9
    3 -4 2 14590
    3 -4 2 13807.9
    3 -4 3 52387.1
    3 -4 3 54980.5
    3 -4 3 55398
    3 -4 3 59560.1
    3 -4 4 60477.2
    3 -4 4 63682.1
    3 -4 4 69992.8
    3 -4 4 64620.5
    3 -4 5 35390
    3 -4 5 35974.8
    3 -4 5 33689.9
    3 -4 5 34667.4
    3 -4 5 35550.9
    3 -4 6 868.629
    3 -4 6 751.904
    3 -4 6 36.3476
    3 -4 6 415.646
    3 -4 6 534.047
    3 -4 7 30526.4
    3 -4 7 34807.8
    3 -4 7 37731.5
    3 -4 7 37267.7
    3 -4 7 34649
    3 -4 8 66909.8
    3 -4 8 69975.1
    3 -4 8 67898.7
    3 -4 8 73275.9
    3 -4 8 72552.5
    3 -4 9 13886.5
    3 -4 9 16226.2
    3 -4 9 15876
    3 -4 9 14460.4
    3 -4 10 1045.36
    3 -4 10 1354.4
    3 -4 11 22589.5
    3 -4 12 50103.7
    3 -3 -12 53173.9
    3 -3 -11 -206.317
    3 -3 -11 -8.62685
    3 -3 -10 45186.5
    3 -3 -10 41135.6
    3 -3 -10 50416.3
    3 -3 -9 56889.5
    3 -3 -9 58650.1
    3 -3 -8 56565.4
    3 -3 -8 54537.6
    3 -3 -8 50512.2
    3 -3 -7 271.342
    3 -3 -7 43.4688
    3 -3 -7 -44.7584
    3 -3 -7 12.0509
    3 -3 -7 278.974
    3 -3 -6 35783
    3 -3 -6 37251.1
    3 -3 -6 37099.4
    3 -3 -6 31392.8
    3 -3 -5 135415
    3 -3 -5 132770
    3 -3 -4 65023.4
    3 -3 -4 62453.6
    3 -3 -3 18939.5
    3 -3 -3 19101
    3 -3 -2 39575.5
    3 -3 -2 37554.7
    3 -3 -1 644861
    3 -3 -1 649610
    3 -3 -1 633445
    3 -3 0 230605
    3 -3 0 243955
    3 -3 0 247106
    3 -3 1 1837.53
    3 -3 1 1548.61
    3 -3 1 1885.3
    3 -3 1 1234.83
    3 -3 2 78578
    3 -3 2 72564.8
    3 -3 2 79898.4
    3 -3 2 81379.5
    3 -3 2 81625.7
    3 -3 2 78046.5
    3 -3 3 258665
    3 -3 3 261166
    3 -3 3 278826
    3 -3 3 270825
    3 -3 3 283414
    3 -3 4 107067
    3 -3 4 109347
    3 -3 4 98217.2
    3 -3 5 9000.06
    3 -3 5 11500.7
    3 -3 5 8809.82
    3 -3 5 8581.01
    3 -3 6 12734.3
    3 -3 6 13450
    3 -3 6 12173.4
    3 -3 6 14823.9
    3 -3 6 11156
    3 -3 6 12480
    3 -3 7 63866.7
    3 -3 7 66641.9
    3 -3 7 66147.5
    3 -3 7 66489.5
    3 -3 7 57272.5
    3 -3 8 21350.3
    3 -3 8 21741.7
    3 -3 8 22790.4
    3 -3 8 22354.2
    3 -3 8 21743.6
    3 -3 8 20126.6
    3 -3 9 6237.91
    3 -3 9 5021.52
    3 -3 9 5254.51
    3 -3 9 6922.05
    3 -3 9 3941.43
    3 -3 10 20811.2
    3 -3 10 19273.5
    3 -3 10 20084.6
    3 -3 11 67416.3
    3 -3 12 36663.7
    3 -2 -12 3199.08
    3 -2 -12 3685.59
    3 -2 -11 12239.6
    3 -2 -11 11015.9
    3 -2 -10 105046
    3 -2 -10 84921.2
    3 -2 -9 129980
    3 -2 -9 110102
    3 -2 -9 125698
    3 -2 -8 12917.7
    3 -2 -8 14532.6
    3 -2 -8 14840
    3 -2 -7 10047
    3 -2 -7 10463.7
    3 -2 -7 10936.5
    3 -2 -7 10663.9
    3 -2 -6 63352.6
    3 -2 -6 59778.2
    3 -2 -6 63097.9
    3 -2 -6 67342.3
    3 -2 -6 55635.1
    3 -2 -5 37195.5
    3 -2 -5 42633.3
    3 -2 -5 40174
    3 -2 -4 19318.2
    3 -2 -4 18574.3
    3 -2 -3 12522.3
    3 -2 -3 13869.6
    3 -2 -2 194003
    3 -2 -2 193683
    3 -2 -1 102735
    3 -2 -1 100851
    3 -2 -1 104714
    3 -2 0 13758.6
    3 -2 0 11527.1
    3 -2 0 13022.5
    3 -2 1 22038.3
    3 -2 1 22958.3
    3 -2 1 24578.8
    3 -2 1 23690.8
    3 -2 1 23963.5
    3 -2 2 458753
    3 -2 2 464806
    3 -2 2 462821
    3 -2 2 484603
    3 -2 2 492768
    3 -2 2 501356
    3 -2 2 494116
    3 -2 2 462154
    3 -2 3 282489
    3 -2 3 291114
    3 -2 3 283401
    3 -2 3 303375
    3 -2 3 284733
    3 -2 3 280833
    3 -2 4 87608.6
    3 -2 4 87251.6
    3 -2 4 86845.8
    3 -2 4 87493.9
    3 -2 4 88282.6
    3 -2 5 50889
    3 -2 5 50808.9
    3 -2 5 50481.5
    3 -2 5 52191.9
    3 -2 5 52921.5
    3 -2 6 54674.8
    3 -2 6 59486.7
    3 -2 6 51488.3
    3 -2 6 57316
    3 -2 6 56669.9
    3 -2 6 58186.7
    3 -2 7 62668.6
    3 -2 7 70410.9
    3 -2 7 70626.1
    3 -2 7 67035
    3 -2 7 66086.8
    3 -2 7 65405.3
    3 -2 8 21554.1
    3 -2 8 21675.4
    3 -2 8 25119.6
    3 -2 8 24240.8
    3 -2 8 22132
    3 -2 8 23374.8
    3 -2 9 5291.28
    3 -2 9 6304.59
    3 -2 9 6343.63
    3 -2 9 5205.99
    3 -2 9 8423.68
    3 -2 9 4329.08
    3 -2 10 27810.2
    3 -2 10 29759.1
    3 -2 10 29122.5
    3 -2 10 28192
    3 -2 10 26946.6
    3 -2 11 23436.6
    3 -2 11 25510
    3 -2 12 3141.26
    3 -2 13 3030.03
    3 -1 -12 518.137
    3 -1 -12 -51.4023
    3 -1 -11 54749.1
    3 -1 -11 38108.4
    3 -1 -10 123073
    3 -1 -10 113827
    3 -1 -9 59135.9
    3 -1 -9 52013.2
    3 -1 -8 545.837
    3 -1 -8 150.321
    3 -1 -8 1222.03
    3 -1 -7 86223.8
    3 -1 -7 81861.9
    3 -1 -7 83142.8
    3 -1 -6 94790.4
    3 -1 -6 98575.7
    3 -1 -6 94324.6
    3 -1 -6 99659.6
    3 -1 -6 101365
    3 -1 -5 26647.9
    3 -1 -5 21153.2
    3 -1 -5 24197.8
    3 -1 -5 22026.9
    3 -1 -5 22473
    3 -1 -4 1352.79
    3 -1 -4 1928.57
    3 -1 -4 979.585
    3 -1 -4 1472.68
    3 -1 -3 178093
    3 -1 -3 170434
    3 -1 -2 110174
    3 -1 -2 113827
    3 -1 -1 66244
    3 -1 -1 70753.8
    3 -1 -1 65051.2
    3 -1 -1 70813.8
    3 -1 -1 61400.3
    3 -1 0 300.462
    3 -1 0 550.363
    3 -1 0 255.834
    3 -1 0 65.2184
    3 -1 0 693.497
    3 -1 1 47374.9
    3 -1 1 48113.3
    3 -1 1 46264.6
    3 -1 1 46420.4
    3 -1 1 48947.7
    3 -1 2 638598
    3 -1 2 703025
    3 -1 2 710826
    3 -1 2 716263
    3 -1 2 682056
    3 -1 2 716605
    3 -1 2 653005
    3 -1 2 717886
    3 -1 3 185060
    3 -1 3 184040
    3 -1 3 195007
    3 -1 3 198873
    3 -1 3 205610
    3 -1 3 178498
    3 -1 3 197727
    3 -1 4 161.29
    3 -1 4 118.156
    3 -1 4 166.063
    3 -1 4 180.034
    3 -1 4 509.697
    3 -1 5 70194.8
    3 -1 5 63874.5
    3 -1 5 64686.2
    3 -1 5 67157.5
    3 -1 6 178199
    3 -1 6 175637
    3 -1 6 183905
    3 -1 6 184121
    3 -1 7 138646
    3 -1 7 148279
    3 -1 7 139618
    3 -1 7 144573
    3 -1 7 142273
    3 -1 7 131882
    3 -1 8 3054.61
    3 -1 8 2686.35
    3 -1 8 3962.36
    3 -1 8 4227.13
    3 -1 8 2606.14
    3 -1 8 2744.16
    3 -1 8 3707.04
    3 -1 9 14484.7
    3 -1 9 13047.4
    3 -1 9 13007.7
    3 -1 9 13185.8
    3 -1 9 14838
    3 -1 9 10804.1
    3 -1 10 34808.6
    3 -1 10 33552.9
    3 -1 10 34212.5
    3 -1 10 32069.7
    3 -1 10 34740.3
    3 -1 10 30679
    3 -1 11 15181.6
    3 -1 11 14894
    3 -1 11 15155
    3 -1 11 16917.9
    3 -1 12 20.4132
    3 -1 12 -144.981
    3 -1 13 10252.4
    3 0 -12 16292.2
    3 0 -12 8625.17
    3 0 -11 51618
    3 0 -11 42228.7
    3 0 -10 79545.5
    3 0 -10 64663.2
    3 0 -9 224.492
    3 0 -9 956.856
    3 0 -8 96425
    3 0 -8 85991
    3 0 -7 159694
    3 0 -7 168614
    3 0 -7 159066
    3 0 -6 180731
    3 0 -6 177740
    3 0 -6 174193
    3 0 -6 177811
    3 0 -5 574.351
    3 0 -5 1697.37
    3 0 -5 1680.06
    3 0 -5 1547.58
    3 0 -5 435.401
    3 0 -4 70178.4
    3 0 -4 69402.2
    3 0 -4 73840.4
    3 0 -4 69719.4
    3 0 -4 72501.9
    3 0 -3 149439
    3 0 -3 144672
    3 0 -3 151305
    3 0 -2 208812
    3 0 -2 212150
    3 0 -1 813.532
    3 0 -1 862.557
    3 0 -1 840.306
    3 0 -1 573.105
    3 0 0 71176.7
    3 0 0 76580.1
    3 0 0 68496.7
    3 0 0 71156.4
    3 0 0 68176.3
    3 0 1 36733.3
    3 0 1 37296.6
    3 0 1 38173
    3 0 1 39638.4
    3 0 1 38712.3
    3 0 2 459642
    3 0 2 485211
    3 0 2 455920
    3 0 2 445045
    3 0 2 458456
    3 0 2 452821
    3 0 3 1340.74
    3 0 3 1567.05
    3 0 3 2507.87
    3 0 3 1896.02
    3 0 3 1373.1
    3 0 3 1395.36
    3 0 4 159030
    3 0 4 168511
    3 0 4 156441
    3 0 4 151034
    3 0 4 157237
    3 0 5 386017
    3 0 5 380780
    3 0 5 390616
    3 0 5 391154
    3 0 6 223295
    3 0 6 217682
    3 0 6 214838
    3 0 7 17483
    3 0 7 16021.3
    3 0 7 16850.1
    3 0 7 15860
    3 0 8 46424.5
    3 0 8 49798.1
    3 0 8 47071.6
    3 0 8 49498.4
    3 0 8 47668.6
    3 0 9 99428.3
    3 0 9 89550.2
    3 0 9 88488.9
    3 0 9 91668.4
    3 0 10 41201.1
    3 0 10 48242.5
    3 0 10 43274.3
    3 0 11 2794.3
    3 0 11 3360.08
    3 0 11 1177.68
    3 0 11 3326.85
    3 0 12 9910.04
    3 0 12 10209
    3 0 12 12732.9
    3 0 13 21035.2
    3 0 13 22190.9
    3 0 14 22544.3
    3 0 14 22704.1
    3 1 -12 28642.5
    3 1 -12 23597.9
    3 1 -11 42464
    3 1 -11 39969.3
    3 1 -10 9188.48
    3 1 -10 7010.2
    3 1 -9 17837.1
    3 1 -9 16322.3
    3 1 -8 114135
    3 1 -8 118302
    3 1 -7 106643
    3 1 -7 110838
    3 1 -7 104962
    3 1 -6 22867.4
    3 1 -6 24246.1
    3 1 -6 20144.3
    3 1 -5 5496.11
    3 1 -5 7711.06
    3 1 -5 7497.26
    3 1 -5 7783.34
    3 1 -5 7267.8
    3 1 -4 219840
    3 1 -4 229181
    3 1 -4 226937
    3 1 -4 215003
    3 1 -3 309871
    3 1 -3 300284
    3 1 -3 318680
    3 1 -2 2942.81
    3 1 -2 2876.9
    3 1 -2 2259
    3 1 -2 2141.57
    3 1 -2 2089.76
    3 1 -1 1445.4
    3 1 -1 933.763
    3 1 -1 1028.98
    3 1 -1 985.911
    3 1 -1 1101.83
    3 1 -1 1200.59
    3 1 0 80088.6
    3 1 0 83860.9
    3 1 0 80372.7
    3 1 0 82931.4
    3 1 0 82377.2
    3 1 0 88258.9
    3 1 1 176067
    3 1 1 181932
    3 1 1 176089
    3 1 2 19940.6
    3 1 2 20547.5
    3 1 2 19940
    3 1 2 17916.9
    3 1 3 52053.4
    3 1 3 50616.4
    3 1 3 53269.4
    3 1 3 51716.3
    3 1 3 53915.1
    3 1 3 50204.8
    3 1 4 142793
    3 1 4 148525
    3 1 4 149570
    3 1 4 145540
    3 1 4 146470
    3 1 5 162489
    3 1 5 169885
    3 1 5 163114
    3 1 5 165607
    3 1 5 162678
    3 1 5 163381
    3 1 6 46651.5
    3 1 6 41008
    3 1 6 41898.1
    3 1 7 4906.17
    3 1 7 5317.18
    3 1 7 4151.93
    3 1 7 4713.92
    3 1 8 230717
    3 1 8 216859
    3 1 9 135804
    3 1 9 148187
    3 1 9 150979
    3 1 10 23639
    3 1 10 34048.5
    3 1 11 2433.93
    3 1 11 2132.88
    3 1 12 25247.9
    3 1 12 33430
    3 1 13 27566.8
    3 1 14 5354.86
    3 1 14 4741.54
    3 1 15 1064.78
    3 2 -12 19729.2
    3 2 -11 12316.1
    3 2 -11 8780.7
    3 2 -10 6110.32
    3 2 -10 6328.21
    3 2 -9 52661.6
    3 2 -9 52644.1
    3 2 -8 76531.5
    3 2 -8 73987.9
    3 2 -7 99103.6
    3 2 -7 87373
    3 2 -6 412.168
    3 2 -6 303.15
    3 2 -5 131983
    3 2 -5 140578
    3 2 -5 131001
    3 2 -5 121029
    3 2 -4 222704
    3 2 -4 216907
    3 2 -3 94944.6
    3 2 -3 96807.9
    3 2 -3 99618.7
    3 2 -2 2107.79
    3 2 -2 2076.71
    3 2 -2 1783.96
    3 2 -2 1993.23
    3 2 -2 1380.31
    3 2 -2 2110.69
    3 2 -1 285175
    3 2 -1 257379
    3 2 -1 277153
    3 2 -1 270929
    3 2 -1 279044
    3 2 -1 276545
    3 2 0 131960
    3 2 0 123127
    3 2 0 139344
    3 2 0 140424
    3 2 0 140664
    3 2 0 133466
    3 2 1 24002.7
    3 2 1 26962.7
    3 2 1 22752.7
    3 2 1 25704.4
    3 2 2 1075.14
    3 2 2 773.795
    3 2 2 948.952
    3 2 2 1136.71
    3 2 2 321.196
    3 2 3 62605.5
    3 2 3 59687.7
    3 2 3 67047.6
    3 2 3 61316.8
    3 2 3 60667.3
    3 2 4 104925
    3 2 4 100471
    3 2 4 103478
    3 2 4 108314
    3 2 4 104783
    3 2 4 107650
    3 2 5 91212.9
    3 2 5 91826.8
    3 2 5 95030.6
    3 2 5 89651.3
    3 2 6 1360.63
    3 2 6 1506.91
    3 2 6 1570.76
    3 2 6 1685.28
    3 2 7 128683
    3 2 7 118944
    3 2 8 261696
    3 2 8 247297
    3 2 9 82847.8
    3 2 9 94588.5
    3 2 9 93594.4
    3 2 10 -58.4109
    3 2 10 -194.833
    3 2 11 79819
    3 2 11 82431.1
    3 2 12 62162.6
    3 2 12 72145.7
    3 2 13 30312.9
    3 2 13 32107.4
    3 2 14 150.222
    3 2 15 2862.52
    3 2 16 13249.8
    3 3 -11 -372.186
    3 3 -11 -431.348
    3 3 -10 16068.8
    3 3 -10 11678.2
    3 3 -9 72700.2
    3 3 -9 73066.4
    3 3 -8 60467.1
    3 3 -8 57455
    3 3 -7 981.315
    3 3 -7 -148.002
    3 3 -6 40783.6
    3 3 -6 42702
    3 3 -5 139800
    3 3 -5 143425
    3 3 -4 184573
    3 3 -4 177978
    3 3 -4 179526
    3 3 -4 156891
    3 3 -4 160588
    3 3 -3 4900.79
    3 3 -3 5700.22
    3 3 -3 4936.09
    3 3 -3 4766.76
    3 3 -3 4964.11
    3 3 -3 5633.06
    3 3 -2 13322.5
    3 3 -2 10659.8
    3 3 -2 13034.8
    3 3 -2 12678.2
    3 3 -2 11361.9
    3 3 -2 11599.7
    3 3 -1 158227
    3 3 -1 160543
    3 3 -1 171684
    3 3 -1 159045
    3 3 -1 156088
    3 3 0 148289
    3 3 0 136074
    3 3 0 140540
    3 3 0 146947
    3 3 1 5219.91
    3 3 1 5408.22
    3 3 1 5511.71
    3 3 2 139934
    3 3 2 129770
    3 3 2 141120
    3 3 2 132581
    3 3 3 94474.7
    3 3 3 88519.2
    3 3 3 94830.5
    3 3 3 101342
    3 3 3 93508.5
    3 3 4 91259.2
    3 3 4 83161.3
    3 3 4 88272.1
    3 3 4 91229.2
    3 3 4 81495.9
    3 3 5 23209
    3 3 5 20879.1
    3 3 5 23178.7
    3 3 5 23531.3
    3 3 5 20890.8
    3 3 6 107186
    3 3 6 101412
    3 3 6 115462
    3 3 6 111840
    3 3 7 112281
    3 3 7 108448
    3 3 8 120411
    3 3 9 25498.2
    3 3 10 12219.5
    3 3 10 13678.7
    3 3 11 94738
    3 3 11 98615.7
    3 3 12 44483.9
    3 3 12 53411.3
    3 3 13 11102.7
    3 3 13 13737
    3 3 14 13121.5
    3 3 14 20263
    3 3 15 27520.8
    3 3 16 11480.6
    3 4 -10 37532.6
    3 4 -9 32150.3
    3 4 -8 10740.9
    3 4 -8 13469.9
    3 4 -7 9824.38
    3 4 -7 10719.3
    3 4 -6 169468
    3 4 -6 150481
    3 4 -6 158668
    3 4 -5 23736.3
    3 4 -5 21410.7
    3 4 -5 23267.3
    3 4 -4 76049.7
    3 4 -4 72760.8
    3 4 -4 67539.7
    3 4 -4 68796.4
    3 4 -3 1892.83
    3 4 -3 1799.61
    3 4 -3 2164.97
    3 4 -3 1844.42
    3 4 -3 1483.29
    3 4 -3 1456.44
    3 4 -2 420701
    3 4 -2 433740
    3 4 -2 419299
    3 4 -1 454489
    3 4 -1 475002
    3 4 -1 470620
    3 4 0 32168.2
    3 4 0 29880.2
    3 4 0 34014.5
    3 4 1 6386.37
    3 4 1 5349.67
    3 4 1 6099.52
    3 4 2 151503
    3 4 2 150588
    3 4 2 150893
    3 4 3 217873
    3 4 3 214426
    3 4 3 208347
    3 4 3 192356
    3 4 4 56035.1
    3 4 4 52745.6
    3 4 4 53168.9
    3 4 5 52137.5
    3 4 5 49446.5
    3 4 5 55064.3
    3 4 6 88396.7
    3 4 6 90177.1
    3 4 6 84997.7
    3 4 6 90923.2
    3 4 7 42554.6
    3 4 7 43100.4
    3 4 8 65800.9
    3 4 8 72654.7
    3 4 9 214.63
    3 4 10 105844
    3 4 10 96611.8
    3 4 11 196149
    3 4 11 207500
    3 4 12 14401.3
    3 4 12 11360.6
    3 4 13 702.635
    3 4 13 1177.18
    3 4 14 37224.8
    3 4 14 39953.4
    3 4 15 48969.6
    3 4 15 53624.1
    3 5 -9 38025
    3 5 -8 6969.04
    3 5 -7 41499.4
    3 5 -7 47508.7
    3 5 -6 62747.2
    3 5 -6 65125.1
    3 5 -5 33504.4
    3 5 -5 33838.5
    3 5 -4 1709.82
    3 5 -4 900.792
    3 5 -3 193708
    3 5 -3 177751
    3 5 -3 157409
    3 5 -3 173292
    3 5 -3 193462
    3 5 -2 130315
    3 5 -2 137175
    3 5 -2 133290
    3 5 -1 58856
    3 5 -1 64015.7
    3 5 -1 58601.3
    3 5 0 7063.65
    3 5 0 9512.52
    3 5 0 7722.47
    3 5 1 85179.7
    3 5 1 85220.7
    3 5 1 80716.2
    3 5 2 442266
    3 5 2 444365
    3 5 2 444473
    3 5 3 132218
    3 5 3 132969
    3 5 4 9323.56
    3 5 4 11300.7
    3 5 4 8672.84
    3 5 5 34508.9
    3 5 5 39180.7
    3 5 5 32922.7
    3 5 6 109286
    3 5 6 109855
    3 5 7 15132.1
    3 5 7 11092.3
    3 5 8 -150.11
    3 5 8 420.817
    3 5 9 85128.4
    3 5 9 85766.2
    3 5 10 108952
    3 5 10 105381
    3 5 11 17646.6
    3 5 11 19558.8
    3 5 12 -1770.21
    3 5 12 -315.475
    3 5 13 17040.4
    3 5 13 14584.6
    3 5 14 138945
    3 5 14 160110
    3 5 15 27690.5
    3 5 15 30544.2
    3 5 16 1663
    3 6 -8 17572.4
    3 6 -8 21773.3
    3 6 -7 78631.9
    3 6 -7 81673.9
    3 6 -6 66578.5
    3 6 -6 78189.8
    3 6 -5 2578.79
    3 6 -5 1962.49
    3 6 -4 5124.96
    3 6 -4 6706.26
    3 6 -3 65680.6
    3 6 -3 76331.3
    3 6 -3 69851.5
    3 6 -2 82456.1
    3 6 -2 84969.5
    3 6 -2 82758.1
    3 6 -2 69801.8
    3 6 -1 3284.6
    3 6 -1 4275.27
    3 6 -1 3361.36
    3 6 0 44969
    3 6 0 45055.4
    3 6 0 40833.5
    3 6 1 212408
    3 6 1 218023
    3 6 1 216304
    3 6 2 275265
    3 6 2 271236
    3 6 2 263146
    3 6 3 16413.9
    3 6 3 15209.3
    3 6 4 52368.6
    3 6 4 48040.4
    3 6 5 199718
    3 6 5 197446
    3 6 6 115067
    3 6 6 103034
    3 6 7 2717.85
    3 6 8 15599.9
    3 6 8 12852.7
    3 6 9 30075.4
    3 6 9 27497.4
    3 6 10 19337.7
    3 6 10 19044.9
    3 6 11 17371.5
    3 6 11 15565.9
    3 6 12 27649.6
    3 6 12 34193.9
    3 6 13 45255.8
    3 6 13 55141.3
    3 6 14 54775.4
    3 6 14 55725.9
    3 6 15 13383.3
    3 6 15 20219.6
    3 6 16 14363.4
    3 7 -8 39254.7
    3 7 -8 39878.1
    3 7 -7 50422.9
    3 7 -7 40173
    3 7 -6 10344.6
    3 7 -6 12796.5
    3 7 -5 9202.2
    3 7 -5 10519.7
    3 7 -4 95945.8
    3 7 -4 101535
    3 7 -3 102633
    3 7 -3 113269
    3 7 -3 103271
    3 7 -2 16879
    3 7 -2 15455.6
    3 7 -2 19540.1
    3 7 -1 2954.29
    3 7 -1 2606.77
    3 7 -1 2794.73
    3 7 0 154203
    3 7 0 149658
    3 7 0 152923
    3 7 1 130789
    3 7 1 135722
    3 7 1 133759
    3 7 2 35245.4
    3 7 2 33279.9
    3 7 2 35871.9
    3 7 3 3511.07
    3 7 3 2501.56
    3 7 3 3046.23
    3 7 4 123555
    3 7 4 112525
    3 7 5 167913
    3 7 5 159447
    3 7 6 32762.6
    3 7 6 27935.2
    3 7 7 11388.9
    3 7 8 89159.7
    3 7 9 97804.1
    3 7 10 14917.4
    3 7 10 19192.3
    3 7 11 7858.71
    3 7 11 5453.69
    3 7 12 29541.8
    3 7 12 27612.5
    3 7 13 49561
    3 7 13 59984.7
    3 7 14 12106.8
    3 7 14 15964.9
    3 7 15 3406.81
    3 7 15 4967.85
    3 8 -8 46825.4
    3 8 -7 38398.3
    3 8 -6 839.27
    3 8 -6 39.4408
    3 8 -5 40713.1
    3 8 -5 44144.8
    3 8 -4 82152.4
    3 8 -4 79466
    3 8 -3 38612.5
    3 8 -3 41887.8
    3 8 -3 38159.1
    3 8 -2 -127.561
    3 8 -2 -124.113
    3 8 -2 -292.92
    3 8 -1 59403.6
    3 8 -1 60734.8
    3 8 -1 60537.8
    3 8 0 79361.7
    3 8 0 73804.9
    3 8 0 77606.7
    3 8 1 34057.7
    3 8 1 34385.9
    3 8 1 33086.2
    3 8 2 741.985
    3 8 2 642.086
    3 8 2 507.534
    3 8 3 67547.1
    3 8 3 70556
    3 8 3 66969.6
    3 8 4 184423
    3 8 4 172725
    3 8 5 151875
    3 8 5 140622
    3 8 6 1023.35
    3 8 6 645.902
    3 8 7 84773.4
    3 8 8 136934
    3 8 9 54158
    3 8 10 931.287
    3 8 10 758.12
    3 8 11 37027
    3 8 11 39544.1
    3 8 12 40436.5
    3 8 12 42904
    3 8 13 12130.1
    3 8 13 14100.6
    3 8 14 2057.9
    3 8 14 1755.58
    3 8 15 6956.18
    3 9 -7 2678.15
    3 9 -6 19766.1
    3 9 -5 56419.5
    3 9 -5 53595.5
    3 9 -4 67660.7
    3 9 -4 60420
    3 9 -3 628.877
    3 9 -3 405.579
    3 9 -2 25230
    3 9 -2 26385.7
    3 9 -2 26227.6
    3 9 -1 66069.4
    3 9 -1 68812.6
    3 9 -1 66951
    3 9 0 77560.6
    3 9 0 77815.2
    3 9 0 77226.3
    3 9 1 358.719
    3 9 1 354.668
    3 9 1 438.619
    3 9 2 72567.9
    3 9 2 70355.9
    3 9 2 65944.6
    3 9 3 129993
    3 9 3 128192
    3 9 3 116098
    3 9 4 126909
    3 9 4 136068
    3 9 4 124883
    3 9 5 23322.4
    3 9 5 17937.8
    3 9 6 56549.9
    3 9 6 50141.2
    3 9 7 81777.9
    3 9 8 126676
    3 9 9 8090.33
    3 9 10 17984.5
    3 9 10 17383
    3 9 11 48922.3
    3 9 11 53376.1
    3 9 12 39666.5
    3 9 12 29564.8
    3 9 13 1231.18
    3 9 13 1562.01
    3 9 14 18518.7
    3 9 14 21841.6
    3 10 -6 41911.4
    3 10 -5 25238.3
    3 10 -4 10761
    3 10 -4 14933.4
    3 10 -3 7844.7
    3 10 -3 4307.49
    3 10 -2 54743.9
    3 10 -2 61209.4
    3 10 -1 72738.9
    3 10 -1 76501.4
    3 10 -1 70738.2
    3 10 0 23645.5
    3 10 0 26251.2
    3 10 0 23792.6
    3 10 1 22892.4
    3 10 1 22470.8
    3 10 1 19143.5
    3 10 2 58429.7
    3 10 2 58858.8
    3 10 2 51757.5
    3 10 3 60405.8
    3 10 3 60896.6
    3 10 3 59676.5
    3 10 4 20028.5
    3 10 4 23690.2
    3 10 4 18306.1
    3 10 5 2211.54
    3 10 5 2325.01
    3 10 5 689.975
    3 10 6 96386.8
    3 10 7 60555.5
    3 10 8 16356.6
    3 10 9 1623.82
    3 10 10 65956.3
    3 10 10 64101.8
    3 10 11 89854.8
    3 10 11 92741.1
    3 10 12 4181.5
    3 10 12 4988.78
    3 10 13 3068.52
    3 10 13 2057.25
    3 11 -5 11860.9
    3 11 -4 125.829
    3 11 -3 21437.1
    3 11 -3 20542.7
    3 11 -2 85649.3
    3 11 -2 89322.4
    3 11 -1 46949.6
    3 11 -1 48573.7
    3 11 0 147.828
    3 11 0 32.3663
    3 11 1 30011.7
    3 11 1 30341.6
    3 11 1 28869.2
    3 11 2 83986.4
    3 11 2 83510.8
    3 11 2 69225.9
    3 11 3 45340
    3 11 3 43969.3
    3 11 3 48473.9
    3 11 4 131.433
    3 11 4 537.906
    3 11 4 523.381
    3 11 5 43669
    3 11 5 47834.5
    3 11 5 37490.5
    3 11 6 91479
    3 11 7 25684.9
    3 11 8 2856.42
    3 11 9 30490.4
    3 11 9 26682.5
    3 11 10 104327
    3 11 10 97651.4
    3 11 11 39501.5
    3 11 11 40766.8
    3 11 12 433.201
    3 11 12 1531.91
    3 11 13 16155.6
    3 12 -3 61313.4
    3 12 -2 28124.3
    3 12 -1 4214.32
    3 12 -1 5925.92
    3 12 0 10652.3
    3 12 0 11250.5
    3 12 1 82641.5
    3 12 1 85666.5
    3 12 2 41045.5
    3 12 2 45520.9
    3 12 2 43096.7
    3 12 3 7927.63
    3 12 3 8095.09
    3 12 3 6938.22
    3 12 4 19170.7
    3 12 4 18136.1
    3 12 4 18729.7
    3 12 5 78552.7
    3 12 5 59778.6
    3 12 6 38814.4
    3 12 6 32311.4
    3 12 7 5537.49
    3 12 8 24888.3
    3 12 9 60632.6
    3 12 9 67720.6
    3 12 10 37807.1
    3 12 10 32806.7
    3 12 11 9430.89
    3 12 11 10044.1
    3 12 12 9636.38
    3 13 -2 7481.36
    3 13 -1 2481.71
    3 13 0 43169.1
    3 13 0 44424.4
    3 13 1 50982
    3 13 1 46004
    3 13 2 21461.6
    3 13 2 24591.2
    3 13 3 7566.34
    3 13 3 6078.79
    3 13 3 6225.85
    3 13 4 45620.7
    3 13 4 50624.1
    3 13 4 41540.6
    3 13 5 62490.2
    3 13 5 50602
    3 13 6 16821.3
    3 13 6 13290.7
    3 13 7 14120
    3 13 7 11855
    3 13 8 33722.3
    3 13 8 35473.4
    3 13 9 30019
    3 13 9 33779.5
    3 13 10 20236.3
    3 13 10 16040.1
    3 13 11 5149.57
    3 14 1 10049.6
    3 14 2 1898.05
    3 14 2 1521.04
    3 14 3 25871.5
    3 14 3 24266
    3 14 4 51655
    3 14 5 33703.7
    3 14 5 26689.6
    3 14 6 -235.158
    3 14 6 -1639.18
    3 14 7 11623.3
    3 14 7 15069.2
    3 14 8 74528.3
    3 14 8 71017.4
    3 14 9 17050.6
    3 14 9 14610.2
    3 14 10 -56.8988
    3 15 4 32706
    3 15 5 8164.81
    3 15 6 15457.8
    3 15 7 39160.7
    4 -13 -3 35241.1
    4 -13 -2 18662.4
    4 -13 -1 -981.739
    4 -13 0 3270.56
    4 -13 1 13211
    4 -13 2 9465.88
    4 -12 -9 13336.7
    4 -12 -8 27934.7
    4 -12 -7 30279
    4 -12 -6 1826.81
    4 -12 -5 28025.6
    4 -12 -5 29787.4
    4 -12 -4 75561.8
    4 -12 -4 72634
    4 -12 -3 29335.6
    4 -12 -3 33669.3
    4 -12 -2 1216.73
    4 -12 -2 -625.211
    4 -12 -1 3151.58
    4 -12 -1 4076.51
    4 -12 0 52289.1
    4 -12 0 41517.6
    4 -12 0 50986.5
    4 -12 1 27896.7
    4 -12 1 27902.5
    4 -12 1 22098.9
    4 -12 2 2770.13
    4 -12 2 2595.74
    4 -12 2 835.662
    4 -12 3 2381.33
    4 -12 3 951.405
    4 -11 -9 12753.1
    4 -11 -8 28568.6
    4 -11 -7 2836.21
    4 -11 -6 2644.09
    4 -11 -6 1594.37
    4 -11 -5 43065.5
    4 -11 -5 39685.3
    4 -11 -4 63030.2
    4 -11 -4 60144
    4 -11 -3 6999.1
    4 -11 -3 5997.13
    4 -11 -2 15313.3
    4 -11 -2 14844.7
    4 -11 -1 29501
    4 -11 -1 29702.3
    4 -11 0 69308.9
    4 -11 0 64714.7
    4 -11 1 7168.82
    4 -11 1 8519.59
    4 -11 1 9408.08
    4 -11 2 1309.5
    4 -11 2 513.614
    4 -11 2 430.378
    4 -11 3 10050.8
    4 -11 3 10111.6
    4 -11 3 7772.65
    4 -11 4 15408.8
    4 -11 4 12148.9
    4 -11 4 12920
    4 -11 5 9123.63
    4 -11 5 9212.63
    4 -11 6 7274.07
    4 -10 -11 -125.408
    4 -10 -10 32940.4
    4 -10 -9 29149.3
    4 -10 -8 10193.2
    4 -10 -7 701.823
    4 -10 -7 -7.85237
    4 -10 -6 14008.4
    4 -10 -6 11062.4
    4 -10 -5 53669.4
    4 -10 -5 55521.1
    4 -10 -4 15326
    4 -10 -4 13971.7
    4 -10 -3 1561.3
    4 -10 -3 1361.34
    4 -10 -2 59827
    4 -10 -2 58549.7
    4 -10 -1 64267.9
    4 -10 -1 62206.3
    4 -10 0 55079.7
    4 -10 0 43947.6
    4 -10 1 746.028
    4 -10 1 513.543
    4 -10 2 35613.9
    4 -10 2 31348.4
    4 -10 2 38420
    4 -10 3 48773.2
    4 -10 3 46432.9
    4 -10 3 41195.1
    4 -10 4 15330.7
    4 -10 4 14058.3
    4 -10 4 16652
    4 -10 5 2827.62
    4 -10 5 3572.37
    4 -10 6 10772.5
    4 -10 6 8458.84
    4 -10 7 16878.9
    4 -10 7 12058.3
    4 -9 -12 623.823
    4 -9 -11 40924.9
    4 -9 -10 60913.5
    4 -9 -10 55588.4
    4 -9 -8 2858.51
    4 -9 -7 10012.8
    4 -9 -7 11888.6
    4 -9 -6 26239.8
    4 -9 -6 26692.2
    4 -9 -5 29548.4
    4 -9 -5 37641.3
    4 -9 -4 3456.29
    4 -9 -4 3482.24
    4 -9 -3 24789.6
    4 -9 -3 25123.4
    4 -9 -2 70230.4
    4 -9 -2 63100.5
    4 -9 -1 49283.8
    4 -9 -1 43787.4
    4 -9 0 6229.51
    4 -9 0 3274.1
    4 -9 1 72956.4
    4 -9 1 83469.2
    4 -9 2 65635.5
    4 -9 2 69197.7
    4 -9 3 43325.8
    4 -9 3 44729
    4 -9 3 43626.9
    4 -9 4 9140.75
    4 -9 4 13389.5
    4 -9 4 9103.42
    4 -9 5 2310.2
    4 -9 5 3422.61
    4 -9 5 3337.16
    4 -9 6 20196.8
    4 -9 6 16378.6
    4 -9 7 7298.84
    4 -9 7 11547.8
    4 -9 8 2630.36
    4 -9 8 2316.85
    4 -8 -11 75968.2
    4 -8 -11 73640.5
    4 -8 -10 65607.5
    4 -8 -10 60435.8
    4 -8 -9 12991.7
    4 -8 -8 5403.46
    4 -8 -8 3833.04
    4 -8 -7 66345.5
    4 -8 -7 75024.3
    4 -8 -6 71831.9
    4 -8 -6 61769.6
    4 -8 -5 7981.66
    4 -8 -5 5896.81
    4 -8 -4 9918.15
    4 -8 -4 10242
    4 -8 -3 40277.8
    4 -8 -3 41412.5
    4 -8 -2 55779.4
    4 -8 -2 52298.9
    4 -8 -1 14317.1
    4 -8 -1 15993.8
    4 -8 0 15801.9
    4 -8 0 15155.3
    4 -8 1 79894.3
    4 -8 1 73287.8
    4 -8 2 102022
    4 -8 2 101550
    4 -8 3 24477
    4 -8 3 22028.4
    4 -8 4 9230.5
    4 -8 4 7750.62
    4 -8 4 9880.99
    4 -8 5 27743.9
    4 -8 5 27905.2
    4 -8 5 30338.1
    4 -8 6 65864.3
    4 -8 6 69929.9
    4 -8 6 69012.2
    4 -8 7 15569.2
    4 -8 7 15785.4
    4 -8 8 869.027
    4 -8 8 229.68
    4 -8 9 11778.5
    4 -8 9 6372.99
    4 -7 -11 39202.6
    4 -7 -11 36359.6
    4 -7 -10 48737.3
    4 -7 -10 40393.6
    4 -7 -9 1163.82
    4 -7 -9 969.549
    4 -7 -8 129788
    4 -7 -8 137896
    4 -7 -7 61066.3
    4 -7 -7 66727.9
    4 -7 -6 20754.9
    4 -7 -6 23936.2
    4 -7 -5 2497.38
    4 -7 -5 4072.17
    4 -7 -4 22385
    4 -7 -4 23075.1
    4 -7 -3 64701.7
    4 -7 -3 67516.8
    4 -7 -2 32857.1
    4 -7 -2 33049.5
    4 -7 -1 649.26
    4 -7 -1 -105.174
    4 -7 0 32192.9
    4 -7 0 30248.3
    4 -7 0 33744
    4 -7 1 65751.4
    4 -7 1 65966.2
    4 -7 1 66372.4
    4 -7 2 40673
    4 -7 2 42328.2
    4 -7 3 188.448
    4 -7 3 -110.164
    4 -7 4 97091.2
    4 -7 4 95687.9
    4 -7 5 83629.1
    4 -7 5 84820.1
    4 -7 5 83776.1
    4 -7 6 7504.58
    4 -7 6 6612.82
    4 -7 6 6172.26
    4 -7 6 4653.85
    4 -7 7 31.447
    4 -7 7 -145.529
    4 -7 7 869.78
    4 -7 7 -68.729
    4 -7 8 6178.85
    4 -7 8 6391.59
    4 -7 8 6130.96
    4 -7 9 43782.4
    4 -7 9 41038.5
    4 -7 9 44256.6
    4 -7 10 4381.04
    4 -6 -11 57249.5
    4 -6 -11 45344.9
    4 -6 -10 698.46
    4 -6 -10 804.973
    4 -6 -10 715.122
    4 -6 -9 33472.3
    4 -6 -9 31748.8
    4 -6 -8 133618
    4 -6 -8 130744
    4 -6 -8 137254
    4 -6 -7 69831.3
    4 -6 -7 73734.3
    4 -6 -6 32448.9
    4 -6 -6 33233.6
    4 -6 -5 12414.8
    4 -6 -5 14727.4
    4 -6 -4 173888
    4 -6 -4 179139
    4 -6 -3 87765.7
    4 -6 -3 86296.9
    4 -6 -2 4570.15
    4 -6 -2 5215.94
    4 -6 -1 491.533
    4 -6 -1 1308.04
    4 -6 0 48622.4
    4 -6 0 44642.3
    4 -6 0 44619.2
    4 -6 1 55887
    4 -6 1 53649.2
    4 -6 1 55372.5
    4 -6 1 56620
    4 -6 2 3813.09
    4 -6 2 5262.37
    4 -6 2 5497.31
    4 -6 2 4977.12
    4 -6 3 55250.7
    4 -6 3 57241.1
    4 -6 3 55281.3
    4 -6 4 97932.7
    4 -6 4 105101
    4 -6 5 24628.3
    4 -6 5 23143.3
    4 -6 5 21679.5
    4 -6 5 24370.8
    4 -6 6 49524.8
    4 -6 6 44473.1
    4 -6 6 42665.4
    4 -6 6 41756.5
    4 -6 7 13122.6
    4 -6 7 16374.1
    4 -6 7 14339.2
    4 -6 7 13543.1
    4 -6 8 95805.4
    4 -6 8 100565
    4 -6 8 94477.3
    4 -6 8 85326.2
    4 -6 9 27069.8
    4 -6 9 26156.3
    4 -6 9 30207.9
    4 -6 10 1256.68
    4 -6 11 1114.15
    4 -5 -11 6787.2
    4 -5 -11 3657.88
    4 -5 -10 1534.07
    4 -5 -10 1330.15
    4 -5 -10 1657.72
    4 -5 -9 61364.8
    4 -5 -9 55697.6
    4 -5 -9 56904.7
    4 -5 -8 126218
    4 -5 -8 127980
    4 -5 -8 136790
    4 -5 -7 14537.9
    4 -5 -7 15274.8
    4 -5 -7 17482
    4 -5 -6 6143.36
    4 -5 -6 7425.11
    4 -5 -5 280609
    4 -5 -5 289461
    4 -5 -4 164709
    4 -5 -4 158564
    4 -5 -3 23657.3
    4 -5 -3 21935.9
    4 -5 -2 4823.99
    4 -5 -2 4019.84
    4 -5 -1 45506.2
    4 -5 -1 49802.1
    4 -5 0 96419.6
    4 -5 0 84226.1
    4 -5 1 5195.77
    4 -5 1 6115.99
    4 -5 1 5752.57
    4 -5 1 7091.26
    4 -5 2 11643.1
    4 -5 2 11414.6
    4 -5 2 11079.2
    4 -5 2 12880.3
    4 -5 3 37337.1
    4 -5 3 38418.1
    4 -5 3 38945.1
    4 -5 4 124921
    4 -5 4 134027
    4 -5 4 125949
    4 -5 4 120161
    4 -5 5 29448.6
    4 -5 5 33902.9
    4 -5 5 30930.5
    4 -5 6 25935.5
    4 -5 6 23005
    4 -5 6 26951.9
    4 -5 6 25607.7
    4 -5 6 29398.1
    4 -5 7 81682.2
    4 -5 7 86160.2
    4 -5 7 92243.5
    4 -5 7 89862.8
    4 -5 8 70538.9
    4 -5 8 85213.1
    4 -5 8 81308.8
    4 -5 8 89574.1
    4 -5 9 28821.4
    4 -5 9 28867.5
    4 -5 9 35111.2
    4 -5 9 28480.8
    4 -5 10 10361
    4 -5 10 11291.8
    4 -5 11 3845.93
    4 -4 -12 11590.5
    4 -4 -11 608.489
    4 -4 -11 1141.65
    4 -4 -10 35082.2
    4 -4 -10 22962.4
    4 -4 -9 35937.6
    4 -4 -9 41237.2
    4 -4 -9 44070
    4 -4 -8 32408.6
    4 -4 -8 31711.6
    4 -4 -8 35229.3
    4 -4 -8 30307.3
    4 -4 -7 2741.3
    4 -4 -7 760.888
    4 -4 -7 1401.7
    4 -4 -7 2289.31
    4 -4 -6 60520.4
    4 -4 -6 56922.5
    4 -4 -5 176284
    4 -4 -5 174707
    4 -4 -4 85388.4
    4 -4 -4 86618
    4 -4 -3 175.729
    4 -4 -3 -197.737
    4 -4 -2 147079
    4 -4 -2 145052
    4 -4 -1 155900
    4 -4 -1 154959
    4 -4 0 104471
    4 -4 0 99158.6
    4 -4 1 66.0879
    4 -4 1 225.216
    4 -4 1 637.022
    4 -4 1 39.2815
    4 -4 2 44166.2
    4 -4 2 45068.9
    4 -4 2 43627
    4 -4 2 47860
    4 -4 3 47565.4
    4 -4 3 48037.9
    4 -4 3 49067.5
    4 -4 3 48999.5
    4 -4 4 13535.4
    4 -4 4 16287
    4 -4 4 14695.6
    4 -4 4 16365.2
    4 -4 5 1374.53
    4 -4 5 1097.71
    4 -4 5 1326.08
    4 -4 5 1284.28
    4 -4 6 26951.1
    4 -4 6 28676.9
    4 -4 6 26914.9
    4 -4 7 107204
    4 -4 7 97385.2
    4 -4 7 110467
    4 -4 7 109582
    4 -4 7 105989
    4 -4 8 17181.8
    4 -4 8 16201.1
    4 -4 8 17140.9
    4 -4 8 17846.1
    4 -4 9 363.01
    4 -4 9 -521.329
    4 -4 9 233.79
    4 -4 9 196.551
    4 -4 10 27493.5
    4 -4 10 26805.6
    4 -4 11 63539.5
    4 -4 12 31749.1
    4 -3 -12 -19.7013
    4 -3 -12 -1206.63
    4 -3 -11 20731.8
    4 -3 -11 17224.8
    4 -3 -10 44450.9
    4 -3 -10 33895.7
    4 -3 -9 34201.1
    4 -3 -9 28096.2
    4 -3 -8 7469.89
    4 -3 -8 9917.9
    4 -3 -8 11175.6
    4 -3 -7 13955.8
    4 -3 -7 19094.9
    4 -3 -7 20530.5
    4 -3 -7 17661.4
    4 -3 -7 16991.9
    4 -3 -6 59548.7
    4 -3 -6 61729.8
    4 -3 -6 64544
    4 -3 -5 103410
    4 -3 -5 99729.5
    4 -3 -4 16114.3
    4 -3 -4 17680.7
    4 -3 -3 71346.1
    4 -3 -3 74108.7
    4 -3 -2 366006
    4 -3 -2 353560
    4 -3 -1 183161
    4 -3 -1 192164
    4 -3 0 269.549
    4 -3 0 419.078
    4 -3 1 76046
    4 -3 1 80207.8
    4 -3 1 75311.9
    4 -3 2 60472
    4 -3 2 60624.6
    4 -3 2 58610.9
    4 -3 2 59564.6
    4 -3 3 123855
    4 -3 3 124592
    4 -3 3 126696
    4 -3 3 121111
    4 -3 4 16086.3
    4 -3 4 15450.9
    4 -3 4 18062.4
    4 -3 4 16029.1
    4 -3 4 18314.1
    4 -3 5 31636.1
    4 -3 5 30823
    4 -3 5 28942.7
    4 -3 5 30621
    4 -3 6 26590.7
    4 -3 6 29510
    4 -3 6 27123.2
    4 -3 6 27826.9
    4 -3 7 43007.6
    4 -3 7 43244.5
    4 -3 7 40041.4
    4 -3 7 41818.1
    4 -3 7 40595.3
    4 -3 8 12375.4
    4 -3 8 18273.2
    4 -3 8 14606.1
    4 -3 8 19114.1
    4 -3 8 16758.6
    4 -3 9 22991.7
    4 -3 9 29235.7
    4 -3 9 24917.9
    4 -3 9 26957.9
    4 -3 9 28200.9
    4 -3 10 100178
    4 -3 10 104768
    4 -3 10 102803
    4 -3 11 35690.1
    4 -3 12 3549.16
    4 -3 13 5576.42
    4 -2 -12 322.031
    4 -2 -12 1570.19
    4 -2 -11 42417.9
    4 -2 -11 26995.9
    4 -2 -10 52724.3
    4 -2 -10 39039.7
    4 -2 -9 7390.57
    4 -2 -9 5257.09
    4 -2 -8 15897.2
    4 -2 -8 13137.1
    4 -2 -7 35934.1
    4 -2 -7 42317.3
    4 -2 -7 39074.5
    4 -2 -7 40748.4
    4 -2 -6 63357.6
    4 -2 -6 60463.9
    4 -2 -6 71002.8
    4 -2 -6 65257.7
    4 -2 -6 61978.7
    4 -2 -5 22046.9
    4 -2 -5 26573.1
    4 -2 -5 27434.1
    4 -2 -4 20012.5
    4 -2 -4 24940.3
    4 -2 -3 146689
    4 -2 -3 150366
    4 -2 -2 283651
    4 -2 -2 287691
    4 -2 -1 56420
    4 -2 -1 54104.9
    4 -2 0 2116.15
    4 -2 0 2261.78
    4 -2 1 125022
    4 -2 1 123240
    4 -2 2 302792
    4 -2 2 334038
    4 -2 2 341901
    4 -2 2 346334
    4 -2 2 339357
    4 -2 2 343506
    4 -2 3 24943.8
    4 -2 3 25447.4
    4 -2 3 28305
    4 -2 3 24798.5
    4 -2 3 25541.6
    4 -2 3 26349.5
    4 -2 3 27099.5
    4 -2 4 30307.5
    4 -2 4 30460.2
    4 -2 4 31257.7
    4 -2 4 28440.5
    4 -2 5 13692.6
    4 -2 5 16503.8
    4 -2 5 16782
    4 -2 5 16497.1
    4 -2 6 63910.5
    4 -2 6 72159.3
    4 -2 6 71835.1
    4 -2 6 66398.2
    4 -2 7 10216.2
    4 -2 7 11823.1
    4 -2 7 9782.32
    4 -2 7 9884.46
    4 -2 8 3491.8
    4 -2 8 5260.15
    4 -2 8 4331.12
    4 -2 8 6277.06
    4 -2 8 4237.27
    4 -2 9 35976.6
    4 -2 9 35449.6
    4 -2 9 36159.2
    4 -2 9 37588.3
    4 -2 9 34820.6
    4 -2 9 33727.6
    4 -2 10 37937.4
    4 -2 10 38747.3
    4 -2 10 42226.1
    4 -2 10 43857.8
    4 -2 11 9670.22
    4 -2 11 9570
    4 -2 11 9388.43
    4 -2 11 8609.25
    4 -2 12 4444.24
    4 -2 13 23748.4
    4 -1 -12 37778.4
    4 -1 -12 29146.9
    4 -1 -11 63261
    4 -1 -11 60700.1
    4 -1 -10 26716.1
    4 -1 -10 24329.3
    4 -1 -9 892.47
    4 -1 -9 747.489
    4 -1 -8 60070.1
    4 -1 -8 60396.5
    4 -1 -7 107175
    4 -1 -7 91804.7
    4 -1 -7 89421.3
    4 -1 -7 97502.5
    4 -1 -6 48070.9
    4 -1 -6 40957.2
    4 -1 -6 47409.3
    4 -1 -6 44098.4
    4 -1 -6 40360.7
    4 -1 -5 3019.97
    4 -1 -5 4900.24
    4 -1 -5 5644.69
    4 -1 -5 3405.87
    4 -1 -5 3922.69
    4 -1 -4 39009
    4 -1 -4 34257.8
    4 -1 -4 38944.6
    4 -1 -4 39270.1
    4 -1 -3 151540
    4 -1 -3 154979
    4 -1 -2 242545
    4 -1 -2 235206
    4 -1 -1 776.303
    4 -1 0 172609
    4 -1 0 176968
    4 -1 1 334763
    4 -1 1 317953
    4 -1 1 346536
    4 -1 2 130634
    4 -1 2 120104
    4 -1 2 128265
    4 -1 3 28477.4
    4 -1 3 33029.1
    4 -1 3 33318.1
    4 -1 3 30326.5
    4 -1 3 30160.3
    4 -1 4 210287
    4 -1 4 217326
    4 -1 4 225804
    4 -1 4 213006
    4 -1 5 115634
    4 -1 5 113410
    4 -1 6 23844.4
    4 -1 6 23356
    4 -1 6 23702.6
    4 -1 7 6747.07
    4 -1 7 4114.26
    4 -1 7 4827.12
    4 -1 8 26402.4
    4 -1 8 27289.9
    4 -1 8 27465
    4 -1 8 24973.7
    4 -1 8 25407.8
    4 -1 8 29557.5
    4 -1 9 53090.7
    4 -1 9 56423
    4 -1 9 63412.4
    4 -1 9 57152.6
    4 -1 9 58323
    4 -1 9 51639.1
    4 -1 10 15173.4
    4 -1 10 15822.3
    4 -1 10 16260.5
    4 -1 10 15018.6
    4 -1 10 13058
    4 -1 11 961.338
    4 -1 11 2720.65
    4 -1 11 1626.88
    4 -1 11 2754.24
    4 -1 12 34322.2
    4 -1 12 38293.7
    4 -1 13 46738
    4 0 -12 23156.1
    4 0 -11 48638
    4 0 -11 45196
    4 0 -10 2340.62
    4 0 -10 2655.53
    4 0 -9 27060.3
    4 0 -9 23252.7
    4 0 -8 150532
    4 0 -8 148047
    4 0 -7 48326.5
    4 0 -7 43617.9
    4 0 -6 323.457
    4 0 -6 1314.06
    4 0 -6 646.278
    4 0 -6 780.157
    4 0 -5 16775
    4 0 -5 18694.2
    4 0 -5 17656.9
    4 0 -5 17589
    4 0 -5 19457.6
    4 0 -4 114153
    4 0 -4 116790
    4 0 -4 119271
    4 0 -4 108146
    4 0 -4 105853
    4 0 -3 43704.4
    4 0 -3 51699.9
    4 0 -3 52557.8
    4 0 -2 4825.79
    4 0 -1 83151.4
    4 0 -1 86041.3
    4 0 -1 81791.9
    4 0 0 203284
    4 0 0 200587
    4 0 0 207803
    4 0 1 161246
    4 0 1 161118
    4 0 1 157245
    4 0 2 52676.4
    4 0 2 46967.3
    4 0 2 52195.5
    4 0 3 94103.1
    4 0 3 89976.3
    4 0 3 92584.6
    4 0 3 86247.6
    4 0 4 430950
    4 0 4 431081
    4 0 4 447722
    4 0 4 399685
    4 0 5 70016.9
    4 0 5 70155.5
    4 0 5 75834
    4 0 5 72960.3
    4 0 6 14284.2
    4 0 6 14088.9
    4 0 6 13260.4
    4 0 7 23559.3
    4 0 7 24400.2
    4 0 7 22499.3
    4 0 8 60024.9
    4 0 8 54677.1
    4 0 8 61963.4
    4 0 9 51145.9
    4 0 9 49630.5
    4 0 10 62.2866
    4 0 10 94.9114
    4 0 11 8712.06
    4 0 11 9348.64
    4 0 11 10744.9
    4 0 11 7520.66
    4 0 11 10193.5
    4 0 12 20425.6
    4 0 12 22776.4
    4 0 12 20890.1
    4 0 12 24366.7
    4 0 13 27108.3
    4 0 13 33843.7
    4 0 14 1408.33
    4 1 -11 17254.2
    4 1 -11 12686.9
    4 1 -10 6561.43
    4 1 -10 6955.57
    4 1 -9 77889.3
    4 1 -9 73565.3
    4 1 -8 93563.8
    4 1 -8 100050
    4 1 -7 30998.3
    4 1 -7 26502.9
    4 1 -6 4802.23
    4 1 -6 3914.81
    4 1 -6 4085.1
    4 1 -5 97262.8
    4 1 -5 98966.8
    4 1 -5 93679.8
    4 1 -5 98790.5
    4 1 -4 65037.8
    4 1 -4 66407.9
    4 1 -4 66396.3
    4 1 -3 26415.8
    4 1 -3 27925.8
    4 1 -3 24601.7
    4 1 -2 12448.5
    4 1 -2 12768.5
    4 1 -2 11670.8
    4 1 -2 12645.5
    4 1 -2 11698.3
    4 1 -1 95452.6
    4 1 -1 94749.7
    4 1 -1 98657.7
    4 1 -1 98592.5
    4 1 -1 94657
    4 1 -1 94644.3
    4 1 0 60008
    4 1 0 53137
    4 1 0 59934.8
    4 1 0 58444.5
    4 1 1 134076
    4 1 1 125471
    4 1 1 128562
    4 1 2 27910.3
    4 1 2 26526.8
    4 1 2 26974.5
    4 1 3 143735
    4 1 3 151279
    4 1 3 148954
    4 1 3 150743
    4 1 4 246092
    4 1 4 247371
    4 1 4 239548
    4 1 4 228805
    4 1 5 78501.5
    4 1 5 85885.3
    4 1 5 86731.1
    4 1 5 75826.8
    4 1 6 2798.77
    4 1 6 2856.15
    4 1 7 116567
    4 1 7 117909
    4 1 7 118175
    4 1 8 108404
    4 1 8 116143
    4 1 8 111725
    4 1 8 109614
    4 1 9 15522.6
    4 1 9 15356.2
    4 1 10 415.765
    4 1 11 9128.25
    4 1 11 10373.5
    4 1 12 24315.5
    4 1 12 26003.9
    4 1 13 4772.63
    4 1 14 1135.53
    4 1 14 1485.23
    4 1 15 11492.3
    4 2 -11 481.447
    4 2 -11 -2200.19
    4 2 -10 33650.9
    4 2 -10 29839.3
    4 2 -9 78990.4
    4 2 -9 77557.6
    4 2 -8 76097.4
    4 2 -8 77745.4
    4 2 -7 -206.43
    4 2 -7 140.528
    4 2 -6 67528.1
    4 2 -6 76058.3
    4 2 -5 145832
    4 2 -5 139295
    4 2 -5 141198
    4 2 -4 71598.5
    4 2 -4 72144
    4 2 -4 69081.7
    4 2 -3 7599.47
    4 2 -3 7463.92
    4 2 -3 5382.43
    4 2 -2 39032.8
    4 2 -2 42998.2
    4 2 -2 43496
    4 2 -2 42951.9
    4 2 -2 41106.5
    4 2 -1 136713
    4 2 -1 144075
    4 2 -1 141045
    4 2 -1 140298
    4 2 -1 145224
    4 2 -1 123476
    4 2 0 53558.1
    4 2 0 52258.3
    4 2 0 57176
    4 2 0 54105
    4 2 0 52287.4
    4 2 0 53607
    4 2 1 21399.6
    4 2 1 21819.7
    4 2 1 21605.3
    4 2 2 40964.6
    4 2 2 40404.6
    4 2 3 271628
    4 2 3 240700
    4 2 3 262732
    4 2 3 271573
    4 2 3 268115
    4 2 4 335476
    4 2 4 324428
    4 2 4 321903
    4 2 5 1102.71
    4 2 5 924.2
    4 2 5 739.336
    4 2 5 690.64
    4 2 5 581.322
    4 2 6 113002
    4 2 6 111759
    4 2 6 113482
    4 2 7 199234
    4 2 7 203998
    4 2 7 200304
    4 2 8 98159.5
    4 2 8 92495.1
    4 2 9 1285.02
    4 2 9 1074.64
    4 2 10 23671.3
    4 2 11 52454.8
    4 2 11 60776
    4 2 12 5112.16
    4 2 12 6783.47
    4 2 13 -1312.45
    4 2 13 460.186
    4 2 14 6646.25
    4 2 15 20740.7
    4 2 16 14488.8
    4 3 -11 9441.28
    4 3 -10 36183.2
    4 3 -10 40617.3
    4 3 -9 21712.9
    4 3 -9 22760.9
    4 3 -8 1838.8
    4 3 -8 2769.56
    4 3 -7 31081.2
    4 3 -7 33202.8
    4 3 -6 132073
    4 3 -6 142552
    4 3 -5 87639.8
    4 3 -5 95131.1
    4 3 -4 14810.5
    4 3 -4 14391.6
    4 3 -4 16979.6
    4 3 -3 32039.6
    4 3 -3 32449.6
    4 3 -3 30602.7
    4 3 -3 32048.3
    4 3 -2 222003
    4 3 -2 219248
    4 3 -2 207884
    4 3 -2 215550
    4 3 -1 89109
    4 3 -1 90084.7
    4 3 -1 97439.5
    4 3 -1 92680.5
    4 3 -1 98463.8
    4 3 0 9873.14
    4 3 0 9597.58
    4 3 0 10155.2
    4 3 0 10081.9
    4 3 0 10217
    4 3 1 14161.3
    4 3 1 17976.7
    4 3 1 16288.3
    4 3 1 16951.7
    4 3 2 190071
    4 3 2 201773
    4 3 2 193965
    4 3 3 50254.6
    4 3 3 56174.6
    4 3 3 53356.4
    4 3 4 2359.92
    4 3 4 3011.3
    4 3 4 2732.66
    4 3 4 2306.22
    4 3 4 4036.96
    4 3 5 8727.28
    4 3 5 11083.6
    4 3 5 10586.8
    4 3 5 9442.54
    4 3 5 11538.9
    4 3 6 261775
    4 3 6 252165
    4 3 6 244727
    4 3 6 235259
    4 3 6 250966
    4 3 7 120038
    4 3 7 115158
    4 3 7 112703
    4 3 8 19556.5
    4 3 8 22148.6
    4 3 9 10479.8
    4 3 10 100874
    4 3 11 72479.7
    4 3 11 81019.4
    4 3 12 396.247
    4 3 12 1051.52
    4 3 13 4392.11
    4 3 13 3744.02
    4 3 14 18884.3
    4 3 14 27873.7
    4 3 15 9265.92
    4 3 16 1572.22
    4 4 -9 5229.48
    4 4 -8 5551.53
    4 4 -8 3680.12
    4 4 -7 47743
    4 4 -7 52655.6
    4 4 -6 128026
    4 4 -6 133513
    4 4 -5 24168.8
    4 4 -5 24796.9
    4 4 -4 27413.2
    4 4 -4 23209.4
    4 4 -4 26893.9
    4 4 -3 110078
    4 4 -3 110803
    4 4 -3 114269
    4 4 -3 113823
    4 4 -3 112741
    4 4 -2 274295
    4 4 -2 278370
    4 4 -2 285114
    4 4 -2 282970
    4 4 -1 49444.1
    4 4 -1 47231.6
    4 4 -1 48233.3
    4 4 0 65941.5
    4 4 0 64489.7
    4 4 0 68178.9
    4 4 1 65616.3
    4 4 1 71484.5
    4 4 1 68160.4
    4 4 2 64928.4
    4 4 2 62437.3
    4 4 2 62110.1
    4 4 3 66884.7
    4 4 3 62238.9
    4 4 3 61545.3
    4 4 4 12197.9
    4 4 4 12796.5
    4 4 5 84395.9
    4 4 5 83833.4
    4 4 5 83430.6
    4 4 6 109965
    4 4 6 99455.8
    4 4 6 101277
    4 4 6 99559.3
    4 4 7 47042.3
    4 4 7 40431.5
    4 4 7 41020.6
    4 4 7 47083
    4 4 8 4687.9
    4 4 8 4718.73
    4 4 9 161952
    4 4 10 162045
    4 4 11 50534
    4 4 12 10829.8
    4 4 12 11807.7
    4 4 13 20296.3
    4 4 13 17615.8
    4 4 14 26132.4
    4 4 14 30856.5
    4 4 15 9267.51
    4 4 15 10276.1
    4 5 -8 18796.9
    4 5 -7 97920
    4 5 -6 26439.4
    4 5 -5 1802.32
    4 5 -5 1296.24
    4 5 -4 36638
    4 5 -4 40700.7
    4 5 -3 99357.6
    4 5 -3 102518
    4 5 -3 94264.4
    4 5 -3 102466
    4 5 -2 44868.5
    4 5 -2 47507
    4 5 -2 44205.6
    4 5 -2 48310.8
    4 5 -1 35.9611
    4 5 -1 523.119
    4 5 -1 -325.305
    4 5 0 74110.6
    4 5 0 74669.3
    4 5 0 66233.1
    4 5 1 221517
    4 5 1 228164
    4 5 1 222569
    4 5 2 63076
    4 5 2 58781.6
    4 5 2 56248.6
    4 5 3 571.364
    4 5 3 -94.5643
    4 5 3 418.675
    4 5 4 42056.3
    4 5 4 41165.1
    4 5 5 89139.4
    4 5 5 85228.8
    4 5 6 74498.1
    4 5 6 76805
    4 5 6 67083.5
    4 5 7 4559.58
    4 5 7 3428.13
    4 5 7 3308.62
    4 5 8 46835.8
    4 5 8 46605.8
    4 5 9 54032.1
    4 5 9 53570
    4 5 10 58794.8
    4 5 11 3656.21
    4 5 12 54020
    4 5 12 51308
    4 5 13 55137
    4 5 13 55266.3
    4 5 14 40602.6
    4 5 14 33496.2
    4 5 15 -498.399
    4 5 15 -366.268
    4 5 16 9686.21
    4 6 -7 40951.9
    4 6 -6 846.17
    4 6 -6 3037.37
    4 6 -5 31938.2
    4 6 -5 23259.5
    4 6 -4 73514.1
    4 6 -4 76148.1
    4 6 -3 112494
    4 6 -3 115743
    4 6 -3 114437
    4 6 -2 110860
    4 6 -2 128763
    4 6 -2 120075
    4 6 -1 53275.4
    4 6 -1 55863.6
    4 6 -1 51690.6
    4 6 0 155466
    4 6 0 164224
    4 6 0 148152
    4 6 1 57482
    4 6 1 58171.8
    4 6 1 58957.8
    4 6 2 40278.6
    4 6 2 44488.3
    4 6 2 38533.3
    4 6 3 43396
    4 6 3 43419
    4 6 3 46980.4
    4 6 4 177853
    4 6 4 182378
    4 6 5 68991
    4 6 5 65704.5
    4 6 6 524.214
    4 6 6 80.455
    4 6 7 10420.4
    4 6 7 9640.13
    4 6 7 10799.2
    4 6 8 44341.4
    4 6 9 115726
    4 6 10 32974
    4 6 11 11768.7
    4 6 12 70176
    4 6 12 77802.3
    4 6 13 63756.3
    4 6 13 62730.2
    4 6 14 11551.3
    4 6 14 13025.8
    4 6 15 3992.78
    4 6 15 4562.29
    4 6 16 34956.6
    4 7 -7 15062.2
    4 7 -7 19665.4
    4 7 -6 6615.81
    4 7 -6 7221.72
    4 7 -5 43762.6
    4 7 -5 46956.4
    4 7 -4 109688
    4 7 -4 110399
    4 7 -3 16647.2
    4 7 -3 12750.8
    4 7 -3 14742.4
    4 7 -2 33643.4
    4 7 -2 37089.2
    4 7 -2 34352.7
    4 7 -1 48321
    4 7 -1 49560.9
    4 7 -1 51677.6
    4 7 0 125279
    4 7 0 139643
    4 7 0 124726
    4 7 1 67206
    4 7 1 65521.2
    4 7 1 61226.6
    4 7 2 26324.5
    4 7 2 31711
    4 7 2 24719.9
    4 7 3 121803
    4 7 3 117838
    4 7 3 121635
    4 7 4 135262
    4 7 4 124303
    4 7 4 129513
    4 7 5 45438
    4 7 5 45099.1
    4 7 6 11064.5
    4 7 6 10494.9
    4 7 7 79602.7
    4 7 7 79255.4
    4 7 8 126711
    4 7 9 11976.6
    4 7 10 2655.58
    4 7 11 41667.2
    4 7 12 60840.6
    4 7 12 57090
    4 7 13 27521
    4 7 13 25479
    4 7 14 -606.572
    4 7 14 -231.785
    4 7 15 34151.4
    4 8 -7 -145.323
    4 8 -6 27456.7
    4 8 -5 48470.4
    4 8 -5 55055.5
    4 8 -4 13627.3
    4 8 -4 12471.3
    4 8 -3 2231.95
    4 8 -3 3237.62
    4 8 -3 2059.55
    4 8 -2 31829.6
    4 8 -2 31840
    4 8 -2 31000.2
    4 8 -1 91827.2
    4 8 -1 79110.1
    4 8 -1 84215.1
    4 8 0 58773
    4 8 0 67510.2
    4 8 0 60135.7
    4 8 1 191.519
    4 8 1 592.429
    4 8 1 9.79604
    4 8 2 60496.7
    4 8 2 58917.8
    4 8 2 62653.7
    4 8 3 247491
    4 8 3 234431
    4 8 3 220208
    4 8 4 88719.5
    4 8 4 87121.4
    4 8 4 83205.9
    4 8 5 17524
    4 8 5 17730.1
    4 8 6 67911.4
    4 8 6 62609.4
    4 8 7 74523
    4 8 7 71204.6
    4 8 8 14362.7
    4 8 9 1129.5
    4 8 10 17558.2
    4 8 11 43086.2
    4 8 12 22928.8
    4 8 12 24744
    4 8 13 647.013
    4 8 13 496.63
    4 8 14 26401.4
    4 8 14 27659.6
    4 8 15 49772.4
    4 9 -5 49407.1
    4 9 -4 995.071
    4 9 -4 1887.82
    4 9 -3 17377
    4 9 -3 19295.9
    4 9 -2 80319.5
    4 9 -2 83964.3
    4 9 -2 75328.6
    4 9 -1 54935.1
    4 9 -1 54089.6
    4 9 -1 48649.2
    4 9 0 18174.4
    4 9 0 19537.6
    4 9 0 20354.7
    4 9 1 37481.3
    4 9 1 35092.4
    4 9 1 37338.9
    4 9 2 100891
    4 9 2 94850.5
    4 9 2 90674
    4 9 3 44071.1
    4 9 3 48781.2
    4 9 3 42206.6
    4 9 4 10097
    4 9 4 13640.2
    4 9 4 9412.58
    4 9 5 5599.63
    4 9 5 5107.58
    4 9 5 6962.18
    4 9 6 196015
    4 9 6 185472
    4 9 7 62114.8
    4 9 7 60325.1
    4 9 8 6948.53
    4 9 9 10900.1
    4 9 10 46382.9
    4 9 11 51373.2
    4 9 12 -419.088
    4 9 12 1728.93
    4 9 13 6514.46
    4 9 13 8664.62
    4 9 14 35286
    4 9 14 30049.7
    4 10 -4 296.386
    4 10 -3 34994.6
    4 10 -3 43137.7
    4 10 -2 74589.4
    4 10 -2 79094.3
    4 10 -1 17357.8
    4 10 -1 16218.8
    4 10 -1 18695.3
    4 10 0 3565.09
    4 10 0 2346.39
    4 10 0 1418.89
    4 10 1 44964
    4 10 1 46704.6
    4 10 1 45793.5
    4 10 2 46109
    4 10 2 45051
    4 10 2 39678.8
    4 10 3 39587.2
    4 10 3 34371.4
    4 10 3 31571.9
    4 10 4 3381.78
    4 10 4 2584.85
    4 10 4 4646.28
    4 10 5 64318.1
    4 10 5 66979.7
    4 10 5 60914.4
    4 10 6 136228
    4 10 6 122654
    4 10 7 23050.9
    4 10 8 1052.09
    4 10 9 46805.5
    4 10 10 64810.4
    4 10 11 23130.6
    4 10 12 4346.56
    4 10 12 4935.86
    4 10 13 14335.2
    4 10 13 12324.4
    4 11 -2 35234.6
    4 11 -2 44152.5
    4 11 -1 -646.644
    4 11 -1 1747.91
    4 11 0 29424.1
    4 11 0 30293.6
    4 11 0 33637.6
    4 11 1 80047.5
    4 11 1 78188.9
    4 11 1 74567.5
    4 11 2 46415
    4 11 2 44551.4
    4 11 2 36749.7
    4 11 3 54.0045
    4 11 3 327.164
    4 11 3 -297.545
    4 11 4 36057.9
    4 11 4 42292.7
    4 11 4 33152.1
    4 11 5 79708.8
    4 11 5 78566.1
    4 11 5 70515.4
    4 11 6 71521.6
    4 11 6 64733.9
    4 11 6 59402.3
    4 11 7 -36.9279
    4 11 8 20892.7
    4 11 9 84314.5
    4 11 10 48051.4
    4 11 11 -218.654
    4 11 11 -479.53
    4 11 12 18464.9
    4 11 12 21117.6
    4 12 0 52460.7
    4 12 0 56459.3
    4 12 1 45055
    4 12 1 50352.8
    4 12 2 2152.2
    4 12 2 2439.36
    4 12 2 3702.41
    4 12 3 22884.4
    4 12 3 27111.3
    4 12 3 21535
    4 12 4 53356.9
    4 12 4 44344.3
    4 12 4 41179.8
    4 12 5 50735.3
    4 12 5 44912.9
    4 12 5 46440.6
    4 12 6 4107.67
    4 12 6 2635.22
    4 12 7 16526.1
    4 12 7 12333
    4 12 8 55195.8
    4 12 9 56469.3
    4 12 10 4781.85
    4 12 11 3965.71
    4 12 11 925.756
    4 12 12 47100.4
    4 13 1 16282.6
    4 13 2 -2566.38
    4 13 3 41286.9
    4 13 3 43727.3
    4 13 3 37599.7
    4 13 4 56396.8
    4 13 4 59355.4
    4 13 5 13876.9
    4 13 5 14521.8
    4 13 6 1517.39
    4 13 6 1213.1
    4 13 7 20020.6
    4 13 7 17091.6
    4 13 8 51837.7
    4 13 8 49583.2
    4 13 9 20386.8
    4 13 10 -338.008
    4 13 11 16363.4
    4 14 3 41988.5
    4 14 5 5322.67
    4 14 6 35115.8
    4 14 6 31566.5
    4 14 7 55179.2
    4 14 7 53193.8
    4 14 8 26853.2
    4 14 9 712.237
    4 14 9 1683.16
    4 14 10 18110.9
    5 -12 -7 1503.28
    5 -12 -6 19942.4
    5 -12 -5 30665.6
    5 -12 -4 22792.9
    5 -12 -4 23211.9
    5 -12 -3 7125.61
    5 -12 -3 6828.54
    5 -12 -2 5731.8
    5 -12 -2 5107.65
    5 -12 -1 9762.81
    5 -12 -1 12662.8
    5 -12 0 7912.61
    5 -12 1 6193.53
    5 -12 2 17315.8
    5 -12 3 16104.8
    5 -11 -8 8005.26
    5 -11 -7 3386.52
    5 -11 -7 3777.91
    5 -11 -6 31947.8
    5 -11 -6 33748.4
    5 -11 -5 48801.8
    5 -11 -5 49876.9
    5 -11 -4 27020.4
    5 -11 -4 23302.9
    5 -11 -3 12571.9
    5 -11 -3 10390.3
    5 -11 -2 24898.5
    5 -11 -2 21946.2
    5 -11 -1 22489.2
    5 -11 -1 23547.5
    5 -11 0 10831.3
    5 -11 0 11298.7
    5 -11 1 100.893
    5 -11 1 772.417
    5 -11 2 17599.3
    5 -11 2 18091.8
    5 -11 2 17796.4
    5 -11 3 13124
    5 -11 3 14990.7
    5 -11 3 17659.7
    5 -11 4 -596.825
    5 -11 4 2154.76
    5 -11 4 2182.42
    5 -10 -10 31372.3
    5 -10 -8 -46.6944
    5 -10 -8 -472.784
    5 -10 -7 23153.1
    5 -10 -7 21817.2
    5 -10 -6 54265.2
    5 -10 -6 54159.5
    5 -10 -5 40188.1
    5 -10 -5 38220.2
    5 -10 -4 1476.88
    5 -10 -4 2709.47
    5 -10 -3 56152.3
    5 -10 -3 52543.1
    5 -10 -2 68423.5
    5 -10 -2 72645.3
    5 -10 -1 29922.6
    5 -10 -1 34419.1
    5 -10 0 1761.55
    5 -10 0 1606.6
    5 -10 1 11228.3
    5 -10 1 11014.9
    5 -10 2 36854.3
    5 -10 2 43901.6
    5 -10 3 5771.74
    5 -10 3 4824.75
    5 -10 3 4071.59
    5 -10 4 2345.9
    5 -10 4 2680.22
    5 -10 4 2390.87
    5 -10 5 5472.49
    5 -10 5 6612.31
    5 -10 5 6036.04
    5 -10 6 20448
    5 -10 6 22150.9
    5 -10 7 298.742
    5 -10 7 3033.91
    5 -9 -10 15350.5
    5 -9 -9 640.19
    5 -9 -8 2059.58
    5 -9 -8 4342.61
    5 -9 -7 38687.8
    5 -9 -7 30489.4
    5 -9 -6 25840.9
    5 -9 -6 27093
    5 -9 -5 486.007
    5 -9 -5 375.51
    5 -9 -4 11171.1
    5 -9 -4 9232.12
    5 -9 -3 96690.2
    5 -9 -3 104400
    5 -9 -2 67210.3
    5 -9 -2 57490.1
    5 -9 -1 561.46
    5 -9 -1 2187.92
    5 -9 0 15382.6
    5 -9 0 15880.9
    5 -9 1 40259.5
    5 -9 1 41749.2
    5 -9 2 36205
    5 -9 2 34687.8
    5 -9 3 4953.6
    5 -9 3 1339.39
    5 -9 4 1896.62
    5 -9 4 924.843
    5 -9 4 317.261
    5 -9 5 12638.2
    5 -9 5 13590.5
    5 -9 5 12199.5
    5 -9 6 6741.3
    5 -9 6 9467.81
    5 -9 6 8833.57
    5 -9 7 -799.268
    5 -9 7 1642.27
    5 -9 8 8387.53
    5 -9 8 5594.8
    5 -8 -10 12812.3
    5 -8 -9 8359.24
    5 -8 -8 28616.7
    5 -8 -7 21288.1
    5 -8 -7 21672.1
    5 -8 -6 12227.9
    5 -8 -6 9194.41
    5 -8 -5 1161.36
    5 -8 -5 2507.59
    5 -8 -4 48196.9
    5 -8 -4 51745.7
    5 -8 -3 55691.9
    5 -8 -3 58088.5
    5 -8 -2 20972
    5 -8 -2 20858.1
    5 -8 -1 3223.56
    5 -8 -1 1385.94
    5 -8 0 78078.4
    5 -8 0 77055.2
    5 -8 1 60539.8
    5 -8 1 64818.1
    5 -8 2 26320
    5 -8 2 24507.7
    5 -8 3 245.635
    5 -8 3 1352.56
    5 -8 4 36112.3
    5 -8 4 33095
    5 -8 5 14869
    5 -8 5 20398.2
    5 -8 5 19178.5
    5 -8 6 8553.31
    5 -8 6 7154.31
    5 -8 6 5678.08
    5 -8 7 -645.302
    5 -8 7 389.115
    5 -8 7 976.744
    5 -8 8 8215.1
    5 -8 8 12930.5
    5 -8 9 12021.2
    5 -7 -10 1569.78
    5 -7 -10 153.653
    5 -7 -9 26221.3
    5 -7 -9 26559
    5 -7 -8 88278.8
    5 -7 -8 75244.1
    5 -7 -7 17743.6
    5 -7 -7 13340.2
    5 -7 -6 469.526
    5 -7 -6 295.392
    5 -7 -5 3175.78
    5 -7 -5 1958.37
    5 -7 -4 42681.5
    5 -7 -4 46525.9
    5 -7 -3 39223.2
    5 -7 -3 39844.2
    5 -7 -2 2112.51
    5 -7 -2 1027.76
    5 -7 -1 32539.1
    5 -7 -1 42373.1
    5 -7 0 85611.1
    5 -7 0 81606
    5 -7 1 59142
    5 -7 1 63589.8
    5 -7 2 1144.2
    5 -7 2 816.451
    5 -7 3 54849.4
    5 -7 3 56564.2
    5 -7 4 64411.7
    5 -7 4 61166.6
    5 -7 5 24108.9
    5 -7 5 19868.8
    5 -7 6 6.387
    5 -7 6 991.255
    5 -7 6 2492.21
    5 -7 7 2572.56
    5 -7 7 2214.28
    5 -7 7 2713.88
    5 -7 7 2390.22
    5 -7 8 10485
    5 -7 8 7951.91
    5 -7 8 9672.88
    5 -7 9 19554.6
    5 -7 9 19074.3
    5 -7 9 18962.5
    5 -7 10 2250.56
    5 -6 -11 4860.54
    5 -6 -10 19745.8
    5 -6 -10 7367.62
    5 -6 -9 96154.2
    5 -6 -9 100903
    5 -6 -8 65906.9
    5 -6 -8 60585.1
    5 -6 -7 10590.9
    5 -6 -7 11935.8
    5 -6 -6 18538.9
    5 -6 -6 17247.2
    5 -6 -5 70399
    5 -6 -5 77565.7
    5 -6 -4 26631.3
    5 -6 -4 30832.4
    5 -6 -3 2310.42
    5 -6 -3 1605.37
    5 -6 -2 15303.5
    5 -6 -2 15996.5
    5 -6 -1 55644
    5 -6 -1 50977.6
    5 -6 0 64831.3
    5 -6 0 69509.6
    5 -6 1 5190.75
    5 -6 1 5473.5
    5 -6 2 32517.6
    5 -6 2 34733.6
    5 -6 3 87589.3
    5 -6 3 88494.8
    5 -6 4 123490
    5 -6 4 123914
    5 -6 5 14433.1
    5 -6 5 14384
    5 -6 6 1498.92
    5 -6 6 2774.49
    5 -6 6 3506.55
    5 -6 7 33880.8
    5 -6 7 35307.2
    5 -6 7 36516.3
    5 -6 7 32595.5
    5 -6 8 24613.5
    5 -6 8 26442.3
    5 -6 8 22502.9
    5 -6 8 26152.4
    5 -6 9 2351.18
    5 -6 9 2485.51
    5 -6 9 3575.75
    5 -6 10 3550.35
    5 -6 10 3892.21
    5 -6 11 1664.65
    5 -5 -11 4978.29
    5 -5 -11 6011.57
    5 -5 -10 24758.7
    5 -5 -10 26191.8
    5 -5 -9 89636.7
    5 -5 -9 82023.6
    5 -5 -8 36711.1
    5 -5 -8 34311.9
    5 -5 -8 43822.6
    5 -5 -8 43834.6
    5 -5 -7 65153.4
    5 -5 -7 63789.4
    5 -5 -7 65742.6
    5 -5 -6 67067.1
    5 -5 -6 70870
    5 -5 -5 32957.1
    5 -5 -5 31292.1
    5 -5 -4 45698.9
    5 -5 -4 40911.7
    5 -5 -3 18340.2
    5 -5 -3 16848.6
    5 -5 -2 50735.4
    5 -5 -2 58055.1
    5 -5 -1 44269.4
    5 -5 -1 42800.2
    5 -5 0 13543
    5 -5 0 11224.1
    5 -5 1 406.838
    5 -5 1 1664.27
    5 -5 2 49947.3
    5 -5 2 54537.8
    5 -5 2 55395.6
    5 -5 3 123910
    5 -5 3 126306
    5 -5 3 128376
    5 -5 4 27053.9
    5 -5 4 29889.4
    5 -5 5 37515.3
    5 -5 5 31719.6
    5 -5 6 76320
    5 -5 6 75123.5
    5 -5 6 77893.4
    5 -5 7 41125.1
    5 -5 7 49539.5
    5 -5 7 51924.2
    5 -5 7 48923
    5 -5 8 10084.3
    5 -5 8 14118.3
    5 -5 8 10428.4
    5 -5 8 12847.6
    5 -5 9 1400.3
    5 -5 9 2201.41
    5 -5 9 1723.35
    5 -5 9 -157.14
    5 -5 10 26497.4
    5 -5 10 30861.1
    5 -5 11 7812.32
    5 -4 -11 11715.1
    5 -4 -11 7720.91
    5 -4 -10 60243.1
    5 -4 -10 55860.4
    5 -4 -9 33970.3
    5 -4 -9 24305.1
    5 -4 -8 133.546
    5 -4 -8 814.833
    5 -4 -8 91.7763
    5 -4 -7 13021.9
    5 -4 -7 13709.9
    5 -4 -6 115836
    5 -4 -6 116560
    5 -4 -6 115918
    5 -4 -5 75278.3
    5 -4 -5 70437.9
    5 -4 -4 1361.56
    5 -4 -4 668.344
    5 -4 -3 70895.1
    5 -4 -3 65906.2
    5 -4 -2 112121
    5 -4 -2 102949
    5 -4 -1 12121.4
    5 -4 -1 13982
    5 -4 0 4707.19
    5 -4 0 4164.25
    5 -4 1 14358.7
    5 -4 1 16681.9
    5 -4 2 93477.8
    5 -4 2 107819
    5 -4 2 104640
    5 -4 3 16313.9
    5 -4 3 14724.5
    5 -4 4 265.905
    5 -4 4 866.826
    5 -4 4 298.468
    5 -4 5 19901.8
    5 -4 5 18445.4
    5 -4 5 20815.6
    5 -4 6 82069.4
    5 -4 6 71468.8
    5 -4 6 78764.4
    5 -4 7 70096.8
    5 -4 7 77236.4
    5 -4 7 74322
    5 -4 8 2313.36
    5 -4 8 2450.08
    5 -4 8 1709.29
    5 -4 8 4140.45
    5 -4 9 29686.6
    5 -4 9 37320.2
    5 -4 9 32457
    5 -4 9 36675.9
    5 -4 10 23197.9
    5 -4 10 22838.6
    5 -4 10 23870
    5 -4 11 13159.7
    5 -4 12 5653.77
    5 -3 -12 7298.26
    5 -3 -11 31380.4
    5 -3 -11 18295.9
    5 -3 -10 19120.6
    5 -3 -10 21238.2
    5 -3 -9 8381.01
    5 -3 -9 6127.69
    5 -3 -8 19391.5
    5 -3 -8 19204.9
    5 -3 -8 13790.3
    5 -3 -7 119477
    5 -3 -7 113093
    5 -3 -7 116053
    5 -3 -6 134271
    5 -3 -6 137768
    5 -3 -6 139470
    5 -3 -5 23227
    5 -3 -5 21607.8
    5 -3 -4 46315
    5 -3 -4 47917.4
    5 -3 -3 168312
    5 -3 -3 159233
    5 -3 -2 81225.8
    5 -3 -2 81627.6
    5 -3 -1 15881.8
    5 -3 -1 15985.4
    5 -3 0 32122.8
    5 -3 0 27976.4
    5 -3 1 70134.7
    5 -3 1 74040.3
    5 -3 2 16437.9
    5 -3 2 16574.5
    5 -3 3 28705.6
    5 -3 3 28946
    5 -3 3 23878.6
    5 -3 4 14509.6
    5 -3 4 13031
    5 -3 4 14731.2
    5 -3 4 12863.4
    5 -3 5 95665.3
    5 -3 5 93980.6
    5 -3 5 91765.5
    5 -3 5 89079.8
    5 -3 6 117434
    5 -3 6 115522
    5 -3 6 109247
    5 -3 6 114671
    5 -3 7 7128.95
    5 -3 7 6660.69
    5 -3 7 8629.01
    5 -3 7 6466.56
    5 -3 8 17453.3
    5 -3 8 15879.2
    5 -3 8 17837.4
    5 -3 8 18760.4
    5 -3 9 54410.7
    5 -3 9 58271.8
    5 -3 9 63776.1
    5 -3 9 58778.2
    5 -3 9 51937.5
    5 -3 10 61742.8
    5 -3 10 56503.6
    5 -3 10 53732
    5 -3 11 2140.51
    5 -3 11 1791.92
    5 -3 11 1087.45
    5 -3 12 6253.63
    5 -3 13 5901.64
    5 -2 -11 34807.1
    5 -2 -11 28418.7
    5 -2 -10 1228.18
    5 -2 -10 4070.53
    5 -2 -9 4375.34
    5 -2 -9 6207.84
    5 -2 -8 52005
    5 -2 -8 41864.1
    5 -2 -7 74201.9
    5 -2 -7 78642.9
    5 -2 -7 88117.6
    5 -2 -6 37091
    5 -2 -6 31889.4
    5 -2 -6 36446.6
    5 -2 -6 38852.3
    5 -2 -6 30643.7
    5 -2 -5 11552
    5 -2 -5 9506.48
    5 -2 -5 9418.57
    5 -2 -5 11306.5
    5 -2 -4 115001
    5 -2 -4 107220
    5 -2 -3 131753
    5 -2 -3 124299
    5 -2 -2 129203
    5 -2 -2 127622
    5 -2 -1 6284.2
    5 -2 -1 6140
    5 -2 0 135767
    5 -2 0 132482
    5 -2 1 89460.8
    5 -2 1 95134.3
    5 -2 2 4621.5
    5 -2 2 3855.84
    5 -2 2 4176.61
    5 -2 3 66.491
    5 -2 3 271.934
    5 -2 3 431.425
    5 -2 3 331.066
    5 -2 4 85373.2
    5 -2 4 84373.1
    5 -2 4 87457.7
    5 -2 4 85385
    5 -2 5 36894.2
    5 -2 5 36104.6
    5 -2 5 40267.9
    5 -2 5 38037.2
    5 -2 6 16008.2
    5 -2 6 13941.4
    5 -2 6 14814.4
    5 -2 6 13474.8
    5 -2 7 11172.5
    5 -2 7 9985.7
    5 -2 7 10382.4
    5 -2 7 8677.77
    5 -2 8 49208.4
    5 -2 8 52871.2
    5 -2 8 48854.4
    5 -2 8 51059.4
    5 -2 9 88352
    5 -2 9 80799.5
    5 -2 9 85846.9
    5 -2 9 85633.6
    5 -2 10 21972.8
    5 -2 10 25304.2
    5 -2 10 23925.3
    5 -2 10 26071.3
    5 -2 11 1056.41
    5 -2 11 912.057
    5 -2 11 340.599
    5 -2 12 31990.7
    5 -2 13 28231.1
    5 -1 -11 11632
    5 -1 -11 5248.59
    5 -1 -10 1453.86
    5 -1 -10 186.458
    5 -1 -9 15843.9
    5 -1 -9 14629.4
    5 -1 -8 61199
    5 -1 -8 53597
    5 -1 -7 24765.2
    5 -1 -7 21966.2
    5 -1 -6 448.599
    5 -1 -6 13.385
    5 -1 -6 439.01
    5 -1 -5 29169.1
    5 -1 -5 27508.4
    5 -1 -5 29870.6
    5 -1 -5 28212.6
    5 -1 -5 23946.6
    5 -1 -4 110134
    5 -1 -4 117101
    5 -1 -4 113663
    5 -1 -4 121586
    5 -1 -3 123113
    5 -1 -3 121707
    5 -1 -2 3689.06
    5 -1 -2 3897.34
    5 -1 -1 235911
    5 -1 -1 256473
    5 -1 0 208588
    5 -1 0 193868
    5 -1 1 75691.8
    5 -1 1 72396.5
    5 -1 2 225.439
    5 -1 2 70.7072
    5 -1 2 155.027
    5 -1 3 6675.45
    5 -1 3 6803.95
    5 -1 3 6297.93
    5 -1 4 167322
    5 -1 4 176635
    5 -1 4 169671
    5 -1 4 170976
    5 -1 5 15074.4
    5 -1 5 12498.6
    5 -1 5 13080.8
    5 -1 6 4193.46
    5 -1 6 2842.27
    5 -1 6 3702.15
    5 -1 7 6565.22
    5 -1 7 5517.43
    5 -1 7 7525.47
    5 -1 8 37397.8
    5 -1 8 38118.3
    5 -1 8 37269.8
    5 -1 9 101018
    5 -1 9 100750
    5 -1 9 104775
    5 -1 9 102261
    5 -1 9 104150
    5 -1 10 768.302
    5 -1 10 1062.54
    5 -1 10 316.787
    5 -1 11 31430.3
    5 -1 11 34210
    5 -1 11 30968.1
    5 -1 11 35902.3
    5 -1 12 34750.6
    5 -1 12 35967.1
    5 -1 12 36739.2
    5 -1 12 37640
    5 -1 13 24937.8
    5 0 -11 2633.99
    5 0 -10 12676.5
    5 0 -10 15158.6
    5 0 -9 57831.9
    5 0 -9 43357.8
    5 0 -8 44784.2
    5 0 -8 44805.8
    5 0 -7 -314.799
    5 0 -7 1279.08
    5 0 -6 14170.1
    5 0 -6 13050
    5 0 -6 14538.2
    5 0 -5 50342.4
    5 0 -5 45403.7
    5 0 -5 55176.9
    5 0 -5 49682.1
    5 0 -4 89226.3
    5 0 -4 90997
    5 0 -4 90749.8
    5 0 -4 82664.1
    5 0 -4 83974.8
    5 0 -3 2675.88
    5 0 -3 4259.86
    5 0 -3 4190.53
    5 0 -3 3819.57
    5 0 -2 22121.2
    5 0 -2 20430.3
    5 0 -1 150199
    5 0 -1 150813
    5 0 -1 143510
    5 0 0 167794
    5 0 0 161015
    5 0 1 27785.3
    5 0 1 30952.8
    5 0 1 26580
    5 0 2 64559.7
    5 0 2 60712
    5 0 3 143619
    5 0 3 136961
    5 0 4 135384
    5 0 4 141527
    5 0 4 147909
    5 0 5 3479.14
    5 0 5 3442.34
    5 0 5 2492.8
    5 0 6 1835.66
    5 0 6 992.489
    5 0 7 43540.8
    5 0 7 50461.1
    5 0 7 47402.4
    5 0 8 32096.9
    5 0 8 34881.3
    5 0 8 31289.8
    5 0 9 309.459
    5 0 9 1160.64
    5 0 9 1201.46
    5 0 10 5494.96
    5 0 10 7900.5
    5 0 11 26167.3
    5 0 11 27781.9
    5 0 11 29576.3
    5 0 11 25746.2
    5 0 12 36117.9
    5 0 12 40189.1
    5 0 12 42606.8
    5 0 12 36274.5
    5 0 13 1966.3
    5 0 13 2451.09
    5 0 13 2960.5
    5 0 14 6804.63
    5 1 -11 4145.47
    5 1 -10 36112.9
    5 1 -10 34357.7
    5 1 -9 51786.5
    5 1 -9 48902.2
    5 1 -8 28838.7
    5 1 -8 22288.7
    5 1 -7 9818.25
    5 1 -7 8982.98
    5 1 -6 45632.8
    5 1 -6 49691.4
    5 1 -5 67684.5
    5 1 -5 73320.8
    5 1 -5 69398
    5 1 -4 18622.7
    5 1 -4 19016.4
    5 1 -4 20481.2
    5 1 -3 1860.23
    5 1 -3 1798.38
    5 1 -3 2212.68
    5 1 -3 1821.08
    5 1 -2 49831.3
    5 1 -2 52688.7
    5 1 -2 54624.1
    5 1 -2 52243.6
    5 1 -1 198911
    5 1 -1 216084
    5 1 -1 229030
    5 1 -1 222960
    5 1 -1 211137
    5 1 0 80636.7
    5 1 0 84300.5
    5 1 0 77752.6
    5 1 0 76621.3
    5 1 1 2183.39
    5 1 1 2232.04
    5 1 1 2790.86
    5 1 1 2184.62
    5 1 2 155997
    5 1 2 155627
    5 1 3 212489
    5 1 3 212953
    5 1 4 110320
    5 1 4 105133
    5 1 4 108017
    5 1 5 1329.44
    5 1 5 1751.7
    5 1 6 62215.8
    5 1 6 68376.4
    5 1 6 61179.7
    5 1 7 38465.3
    5 1 7 36551.7
    5 1 7 34567.2
    5 1 8 7809.64
    5 1 8 7554.06
    5 1 8 8940.24
    5 1 9 522.31
    5 1 9 30.15
    5 1 10 33216.3
    5 1 11 25160.4
    5 1 12 19331
    5 1 12 20564
    5 1 13 -170.065
    5 1 13 -668.191
    5 1 14 21664.9
    5 1 14 22525.3
    5 2 -9 27636.6
    5 2 -9 23326.8
    5 2 -8 2089.07
    5 2 -8 1222.98
    5 2 -7 55408.5
    5 2 -7 60302.5
    5 2 -6 115032
    5 2 -6 111780
    5 2 -5 37401.5
    5 2 -5 41029.7
    5 2 -4 995.453
    5 2 -4 1253.85
    5 2 -4 1119.46
    5 2 -3 46077.3
    5 2 -3 48518.2
    5 2 -3 50910.7
    5 2 -2 147646
    5 2 -2 164646
    5 2 -2 157883
    5 2 -2 150177
    5 2 -1 42140.1
    5 2 -1 41648
    5 2 -1 41864.2
    5 2 -1 39073.1
    5 2 -1 40706.2
    5 2 -1 37743.1
    5 2 0 8895.87
    5 2 0 8828.65
    5 2 0 9432.21
    5 2 0 9289.88
    5 2 0 7956.8
    5 2 0 9647.33
    5 2 1 76920.3
    5 2 1 79392
    5 2 1 75496.8
    5 2 1 78094.8
    5 2 1 77982.5
    5 2 2 234216
    5 2 2 220270
    5 2 2 220765
    5 2 3 140334
    5 2 4 3205.13
    5 2 4 2779.25
    5 2 4 3786.15
    5 2 5 114145
    5 2 5 110805
    5 2 5 107503
    5 2 6 131070
    5 2 6 123540
    5 2 6 133135
    5 2 7 59131.1
    5 2 7 55810.8
    5 2 8 1738.93
    5 2 8 1594.52
    5 2 8 825.609
    5 2 9 29734
    5 2 10 31756
    5 2 11 20502.8
    5 2 12 -347.94
    5 2 12 108.692
    5 2 13 14568.4
    5 2 13 12553.9
    5 2 14 25730
    5 2 15 29266.7
    5 3 -9 -53.1408
    5 3 -8 10878.7
    5 3 -8 8729.32
    5 3 -7 73251.9
    5 3 -7 86531.5
    5 3 -6 68548.5
    5 3 -6 71082.3
    5 3 -5 14682
    5 3 -5 15179.4
    5 3 -4 52622.3
    5 3 -4 58038.2
    5 3 -3 50423.6
    5 3 -3 51182.3
    5 3 -3 49720.2
    5 3 -2 75080.5
    5 3 -2 82237.9
    5 3 -2 70482.2
    5 3 -2 76551.9
    5 3 -1 19523.2
    5 3 -1 20568.9
    5 3 -1 19881.8
    5 3 -1 18451
    5 3 0 28404.8
    5 3 0 28806.9
    5 3 0 28660.3
    5 3 0 27412.2
    5 3 0 29803.6
    5 3 0 28126.6
    5 3 1 73302
    5 3 1 83441.5
    5 3 1 82821.2
    5 3 1 80986.6
    5 3 1 79690
    5 3 2 59817.3
    5 3 2 63625.8
    5 3 2 56673
    5 3 3 24309.9
    5 3 3 24415.6
    5 3 3 25879.3
    5 3 4 43045.8
    5 3 4 44696
    5 3 4 42028.5
    5 3 4 43259.8
    5 3 5 90878.3
    5 3 5 95066.5
    5 3 5 95073.5
    5 3 5 94875.2
    5 3 6 189657
    5 3 6 191672
    5 3 6 184287
    5 3 7 21376.9
    5 3 7 19055.5
    5 3 8 53909.9
    5 3 8 49513.9
    5 3 8 47551.2
    5 3 9 38690.6
    5 3 10 47379.7
    5 3 11 10167.4
    5 3 12 4244.34
    5 3 13 14954.4
    5 3 13 20150.8
    5 3 14 3730.23
    5 3 14 3472.49
    5 3 15 2037.54
    5 4 -8 26386.4
    5 4 -7 78134.7
    5 4 -6 29910.6
    5 4 -5 6863.74
    5 4 -5 10770.3
    5 4 -4 95193.6
    5 4 -4 102921
    5 4 -3 56335.8
    5 4 -3 59612.2
    5 4 -3 56632.5
    5 4 -3 60260.9
    5 4 -2 44582.4
    5 4 -2 45263.5
    5 4 -2 45407.8
    5 4 -2 46181.2
    5 4 -1 19979.9
    5 4 -1 19438.3
    5 4 -1 20698.6
    5 4 -1 22807.5
    5 4 0 71074.5
    5 4 0 74352.7
    5 4 1 98960.3
    5 4 1 111945
    5 4 1 111366
    5 4 2 18015.2
    5 4 2 16122.6
    5 4 2 13908.4
    5 4 3 7390.42
    5 4 3 7914.63
    5 4 4 63926.4
    5 4 4 73545.1
    5 4 4 71811.1
    5 4 5 221254
    5 4 5 221279
    5 4 5 248412
    5 4 5 248582
    5 4 6 50531.3
    5 4 6 55560.4
    5 4 6 57128.5
    5 4 7 2217.65
    5 4 7 2557.96
    5 4 7 2403.1
    5 4 8 67221
    5 4 8 68637.3
    5 4 8 65928.3
    5 4 8 63582.9
    5 4 9 98069.8
    5 4 10 23583.9
    5 4 11 3225.57
    5 4 12 23631.8
    5 4 13 21570.7
    5 4 13 23869.4
    5 4 14 5668.08
    5 4 14 3551.53
    5 4 15 595.514
    5 5 -7 39971.6
    5 5 -6 343.888
    5 5 -5 33885.2
    5 5 -4 105246
    5 5 -3 54132.1
    5 5 -3 44922.6
    5 5 -2 16624.5
    5 5 -2 20178.2
    5 5 -2 18178.5
    5 5 -2 16429
    5 5 -1 58725.4
    5 5 -1 57666.6
    5 5 -1 58161.6
    5 5 -1 58709.7
    5 5 0 87296.1
    5 5 0 96091
    5 5 0 90571.2
    5 5 1 35918.3
    5 5 1 38481.7
    5 5 1 41505.2
    5 5 2 540.381
    5 5 2 830.563
    5 5 2 656.009
    5 5 3 49282
    5 5 3 48718.5
    5 5 4 138831
    5 5 4 146286
    5 5 4 143468
    5 5 5 54577.4
    5 5 5 54312.5
    5 5 6 10036.1
    5 5 6 10534.3
    5 5 7 34830.8
    5 5 7 37444
    5 5 7 32855.6
    5 5 8 105748
    5 5 8 131295
    5 5 9 41982.5
    5 5 10 17767.8
    5 5 11 24543.2
    5 5 12 60596.9
    5 5 13 13660.6
    5 5 13 14018.9
    5 5 14 9.72613
    5 5 14 991.466
    5 5 15 1806.06
    5 5 15 4231.89
    5 6 -6 15606.1
    5 6 -5 57841.5
    5 6 -4 115002
    5 6 -4 128511
    5 6 -3 4492.79
    5 6 -3 6942.86
    5 6 -3 4110.1
    5 6 -2 19626.4
    5 6 -2 16029.5
    5 6 -2 17497.1
    5 6 -1 136766
    5 6 -1 146974
    5 6 -1 131021
    5 6 0 107634
    5 6 0 108489
    5 6 0 106130
    5 6 1 2588.03
    5 6 1 1775.86
    5 6 1 2801.68
    5 6 2 24840.3
    5 6 2 22445.7
    5 6 2 26380.3
    5 6 3 67033.7
    5 6 3 71517.6
    5 6 3 70648.1
    5 6 4 116877
    5 6 4 109968
    5 6 4 111674
    5 6 5 4222.18
    5 6 5 6133.92
    5 6 6 12181.9
    5 6 6 12353.3
    5 6 7 60440.4
    5 6 7 52753.4
    5 6 8 154291
    5 6 9 41855.8
    5 6 10 15909.8
    5 6 11 60528.9
    5 6 12 48990.9
    5 6 13 7795.64
    5 6 13 11017.2
    5 6 14 6933.61
    5 6 14 7928.59
    5 6 15 18412.8
    5 6 15 14754.7
    5 6 16 13935.4
    5 7 -5 36282.8
    5 7 -4 2158.04
    5 7 -4 510.172
    5 7 -3 12674.8
    5 7 -3 15250.9
    5 7 -3 9267.15
    5 7 -2 81361.4
    5 7 -2 87479.8
    5 7 -2 81432.5
    5 7 -1 97939.5
    5 7 -1 101480
    5 7 -1 100436
    5 7 0 44216.6
    5 7 0 40968.4
    5 7 0 41513.2
    5 7 1 483.806
    5 7 1 378.227
    5 7 1 195.764
    5 7 2 133462
    5 7 2 135679
    5 7 2 127684
    5 7 3 83762.3
    5 7 3 88434.3
    5 7 3 80577.8
    5 7 4 9860.91
    5 7 4 12540
    5 7 4 10665
    5 7 5 4802.28
    5 7 5 3290.38
    5 7 6 69205.8
    5 7 6 63138.9
    5 7 7 82997.6
    5 7 7 74631.5
    5 7 8 1534.72
    5 7 9 12538.5
    5 7 10 30123
    5 7 11 76486.7
    5 7 12 38432.7
    5 7 13 1093.53
    5 7 13 1424.74
    5 7 14 26072.5
    5 7 14 26950.3
    5 7 15 31429.4
    5 8 -4 2524.95
    5 8 -3 12253.5
    5 8 -3 12408.7
    5 8 -2 59554.5
    5 8 -2 60663.1
    5 8 -2 58460.8
    5 8 -1 60281.3
    5 8 -1 69704
    5 8 -1 58808
    5 8 0 3024.6
    5 8 0 3349.82
    5 8 0 913.064
    5 8 1 46770
    5 8 1 54568.7
    5 8 1 45170.6
    5 8 2 71725.9
    5 8 2 74954.4
    5 8 2 63281.4
    5 8 3 79432.4
    5 8 3 89351.6
    5 8 3 81664.3
    5 8 4 49.1716
    5 8 4 27.6538
    5 8 4 777.544
    5 8 5 68375.5
    5 8 5 64460.1
    5 8 5 60950
    5 8 6 41996.9
    5 8 6 41106.6
    5 8 7 39111.6
    5 8 7 38170.9
    5 8 8 3528.91
    5 8 9 8516.58
    5 8 10 43310.1
    5 8 11 52319
    5 8 12 3272.09
    5 8 13 18454.8
    5 8 13 14120.8
    5 8 14 43909.6
    5 8 14 51610.4
    5 9 -3 54858.7
    5 9 -2 62489
    5 9 -2 56335.6
    5 9 -1 2309.29
    5 9 -1 2054.03
    5 9 0 6504.28
    5 9 0 4866.79
    5 9 0 6530.69
    5 9 1 58198.6
    5 9 1 60934.1
    5 9 1 53746.9
    5 9 2 113467
    5 9 2 116321
    5 9 2 96811.8
    5 9 3 1042.51
    5 9 3 873.443
    5 9 3 102.382
    5 9 4 18948.6
    5 9 4 18784.8
    5 9 4 13414.6
    5 9 5 56864
    5 9 5 52510
    5 9 5 58027
    5 9 6 160036
    5 9 6 143102
    5 9 7 12606.5
    5 9 8 23416.9
    5 9 9 37640.2
    5 9 10 44522.7
    5 9 11 8223.26
    5 9 12 2148.4
    5 9 13 36654
    5 9 13 36689
    5 9 14 29036.6
    5 10 -2 14519.9
    5 10 -1 591.806
    5 10 -1 1841.18
    5 10 0 38780
    5 10 0 39178.1
    5 10 1 79893.1
    5 10 1 64560.3
    5 10 2 32518.5
    5 10 2 33226.4
    5 10 2 34348.1
    5 10 3 283.533
    5 10 3 -78.1094
    5 10 3 -116.954
    5 10 4 57824.5
    5 10 4 49549.2
    5 10 4 50781.3
    5 10 5 94899.1
    5 10 5 90205.8
    5 10 5 89489.6
    5 10 6 23426.7
    5 10 6 19089.1
    5 10 6 20697.6
    5 10 7 -85.6967
    5 10 8 69565.9
    5 10 9 35133.1
    5 10 10 11363.6
    5 10 11 -459.998
    5 10 12 21380.4
    5 10 13 33113.4
    5 10 13 27913
    5 11 -1 15292.1
    5 11 0 62606.8
    5 11 0 62401.3
    5 11 1 28062.1
    5 11 1 25355.6
    5 11 2 809.821
    5 11 2 1143.82
    5 11 3 37673.4
    5 11 3 39759.5
    5 11 4 59421.1
    5 11 4 53018.2
    5 11 5 54230
    5 11 5 57414.7
    5 11 5 51990.7
    5 11 6 3909.24
    5 11 6 4089.7
    5 11 7 36492.8
    5 11 7 34016.1
    5 11 8 67853.5
    5 11 9 26528
    5 11 10 4759.66
    5 11 11 16874.1
    5 11 12 32928.6
    5 12 1 5268.46
    5 12 2 5240.22
    5 12 2 3823.8
    5 12 3 40656.5
    5 12 3 39505.3
    5 12 4 38785.1
    5 12 4 37108.9
    5 12 5 7521.6
    5 12 6 6884.62
    5 12 7 27301.5
    5 12 8 48218.9
    5 12 9 16811.6
    5 12 10 15059.9
    5 13 2 30560.6
    5 13 3 53578.9
    5 13 3 40856.5
    5 13 4 11558.2
    5 13 4 11301.7
    5 13 5 67.1224
    5 13 6 22932.8
    5 13 7 49264.5
    5 13 8 17975.3
    6 -11 -7 18158.4
    6 -11 -6 44691.8
    6 -11 -5 12590.6
    6 -11 -4 -173.538
    6 -11 -3 25372.4
    6 -11 -3 25372.6
    6 -11 -2 18175.7
    6 -11 -2 13123.3
    6 -11 -1 4704.74
    6 -11 -1 4264.61
    6 -11 0 -792.735
    6 -11 0 1038.47
    6 -11 1 10383.4
    6 -11 2 26252.6
    6 -11 3 -988.888
    6 -11 4 1450.95
    6 -10 -7 51581.8
    6 -10 -6 25498.3
    6 -10 -6 25263
    6 -10 -5 1188.89
    6 -10 -5 399.515
    6 -10 -4 22745.7
    6 -10 -4 18973.3
    6 -10 -3 40920.7
    6 -10 -3 39343.2
    6 -10 -2 14473.4
    6 -10 -2 14232.7
    6 -10 -1 339.926
    6 -10 -1 1823.19
    6 -10 0 7536.03
    6 -10 0 8736.84
    6 -10 1 2793.9
    6 -10 1 3588.49
    6 -10 2 14766.6
    6 -10 2 14567.9
    6 -10 3 2464.2
    6 -10 3 2400.3
    6 -10 4 18686.8
    6 -10 4 16422.5
    6 -10 4 16843.3
    6 -10 5 11433.5
    6 -10 5 13276.8
    6 -9 -8 23618
    6 -9 -7 28888.9
    6 -9 -7 27902.6
    6 -9 -6 11108.9
    6 -9 -6 6892.45
    6 -9 -5 18216.6
    6 -9 -5 14012
    6 -9 -4 48746.5
    6 -9 -4 44450.6
    6 -9 -3 49131
    6 -9 -3 55045.9
    6 -9 -2 5369.19
    6 -9 -2 5044.47
    6 -9 -1 7166.16
    6 -9 -1 7880.06
    6 -9 0 15080.3
    6 -9 0 19384
    6 -9 1 12316.4
    6 -9 1 12278.9
    6 -9 2 2986.78
    6 -9 2 2803.05
    6 -9 3 4529.82
    6 -9 3 5163
    6 -9 4 10631.8
    6 -9 4 10301.6
    6 -9 5 10218.9
    6 -9 5 12631.4
    6 -9 5 13110.8
    6 -9 6 741.513
    6 -9 6 1192.39
    6 -9 6 -593.043
    6 -9 7 -258.58
    6 -9 7 3421.36
    6 -9 8 14059.6
    6 -8 -10 985.748
    6 -8 -9 14301
    6 -8 -8 21773.4
    6 -8 -7 14316.9
    6 -8 -7 17975.1
    6 -8 -6 2282.52
    6 -8 -6 3321.9
    6 -8 -5 23874.1
    6 -8 -5 22636.6
    6 -8 -4 78187.9
    6 -8 -4 69379.2
    6 -8 -3 23426.3
    6 -8 -3 22118.4
    6 -8 -2 5813.42
    6 -8 -2 6336.52
    6 -8 -1 50253.3
    6 -8 -1 44118.2
    6 -8 0 72535.7
    6 -8 0 64711.5
    6 -8 1 15582.2
    6 -8 1 12002.6
    6 -8 2 898.108
    6 -8 2 155.025
    6 -8 3 7113.41
    6 -8 3 8905.02
    6 -8 4 19482.8
    6 -8 4 18713.6
    6 -8 5 9402.48
    6 -8 5 10313.4
    6 -8 6 2639.07
    6 -8 6 791.447
    6 -8 6 1380.17
    6 -8 7 12221.3
    6 -8 7 12271.6
    6 -8 7 12134
    6 -8 8 13825.4
    6 -8 8 9146.57
    6 -8 9 4372.49
    6 -7 -10 7110.9
    6 -7 -9 25175.8
    6 -7 -9 22814.2
    6 -7 -8 18126.1
    6 -7 -8 13903.7
    6 -7 -7 37.8778
    6 -7 -6 27334.6
    6 -7 -6 24239.4
    6 -7 -5 26904.2
    6 -7 -5 26781.6
    6 -7 -4 31491.7
    6 -7 -4 36608.9
    6 -7 -3 1631.3
    6 -7 -3 1017.72
    6 -7 -2 57398.2
    6 -7 -2 49201.8
    6 -7 -1 135550
    6 -7 -1 134120
    6 -7 0 27589.1
    6 -7 0 25384.1
    6 -7 1 1526.74
    6 -7 1 906.368
    6 -7 2 14881.7
    6 -7 2 11473.3
    6 -7 3 43145.3
    6 -7 3 40771.2
    6 -7 4 16333.1
    6 -7 4 15693.3
    6 -7 5 256.463
    6 -7 5 1133.58
    6 -7 6 6332.36
    6 -7 6 4352.76
    6 -7 7 4475.25
    6 -7 7 3312.54
    6 -7 7 3718.21
    6 -7 8 3941.63
    6 -7 8 4426.64
    6 -7 8 3564.47
    6 -7 9 57.8741
    6 -7 9 -956.995
    6 -7 10 17214.8
    6 -7 10 14224.8
    6 -6 -10 13435.3
    6 -6 -9 32992.2
    6 -6 -9 32106.3
    6 -6 -9 37380.2
    6 -6 -8 2396.35
    6 -6 -8 29.7564
    6 -6 -7 17217.2
    6 -6 -6 37982.7
    6 -6 -6 37131
    6 -6 -5 16195.6
    6 -6 -5 14125.5
    6 -6 -4 15367
    6 -6 -4 12955.3
    6 -6 -3 20823.5
    6 -6 -3 20019.6
    6 -6 -2 52633.8
    6 -6 -2 56507.6
    6 -6 -1 69412.5
    6 -6 -1 70515.8
    6 -6 0 15663.6
    6 -6 0 12066
    6 -6 1 8884.23
    6 -6 1 7754.2
    6 -6 2 85497.5
    6 -6 2 77699.3
    6 -6 3 49291.1
    6 -6 3 45551
    6 -6 4 10267.4
    6 -6 4 13175.8
    6 -6 5 8767.19
    6 -6 5 7801.04
    6 -6 6 24087.2
    6 -6 6 25948.2
    6 -6 7 4867.05
    6 -6 7 4694.44
    6 -6 7 5033.92
    6 -6 8 3335.71
    6 -6 8 4200.4
    6 -6 8 5475.68
    6 -6 8 5828.9
    6 -6 9 2193.43
    6 -6 9 3666.56
    6 -6 9 3563.36
    6 -6 10 14405.6
[truncated: 544,932 more chars]
