# Supplementary material for: Crystal structures of two platinum(II) complexes containing ethyl eugenoxyacetate and 2-amino­pyridine
Source: Acta Crystallogr E Crystallogr Commun. 2017 Mar 24;73(Pt 4):573–8. doi: 10.1107/S2056989017004285 (PMC5382625; doi:10.1107/S2056989017004285)
Supplement: Supplementary file 2 [file e-73-00573-Isup2.hkl]

#
# h,k,l, Fc-squared, Fo-squared, sigma(Fo-squared), status flag
#
data_I
_shelx_title ' HAI26 in P-1 #  2'
_shelx_refln_list_code          4
_shelx_F_calc_maximum      233.13
_exptl_crystal_F_000       592.00
_reflns_d_resolution_high  0.8001

loop_
 _space_group_symop_operation_xyz
 'x, y, z'
 '-x, -y, -z'

_cell_length_a     8.3187
_cell_length_b    11.4119
_cell_length_c    12.1012
_cell_angle_alpha  70.437
_cell_angle_beta   73.688
_cell_angle_gamma  87.038

_shelx_F_squared_multiplier     1.000

loop_
 _refln_index_h
 _refln_index_k
 _refln_index_l
 _refln_F_squared_calc
 _refln_F_squared_meas
 _refln_F_squared_sigma
 _refln_observed_status
   1   0   0      20304.94      20451.14       201.07 o
   2   0   0         98.05        107.48         6.21 o
   3   0   0       3655.33       3938.53        61.17 o
   4   0   0      10484.81      11276.21       186.80 o
   5   0   0       8821.75       9128.29       194.66 o
   6   0   0       1281.01       1167.62        52.30 o
   7   0   0        148.70        134.39        23.62 o
   8   0   0       1491.99       1452.91        89.49 o
   9   0   0       1377.52       1300.05        71.45 o
  -9   1   0       2251.06       2181.15       126.90 o
  -8   1   0        113.51         62.74        18.82 o
  -7   1   0         88.06         73.41        26.52 o
  -6   1   0       2440.28       2323.86       214.05 o
  -5   1   0      10505.04      11021.37       339.57 o
  -4   1   0       9049.58       9746.93       172.26 o
  -3   1   0          2.22         17.03         3.50 o
  -2   1   0        205.98        196.43         8.35 o
  -1   1   0      39202.59      38433.35       432.29 o
   1   1   0       2808.90       2732.44        33.70 o
   2   1   0        313.42        249.66         7.33 o
   3   1   0       4767.39       4568.98        55.58 o
   4   1   0       3229.16       3053.42       106.83 o
   5   1   0       4068.27       4189.36       108.51 o
   6   1   0        127.70        166.23        16.73 o
   7   1   0       2322.37       2493.16       113.60 o
   8   1   0       2214.85       2649.11       105.87 o
   9   1   0        532.63        610.86        61.77 o
  -9   2   0        788.22        925.93        69.03 o
  -8   2   0        114.54         51.01        15.20 o
  -7   2   0       4408.21       4429.44       116.63 o
  -6   2   0       5771.19       5912.17       197.47 o
  -5   2   0       7274.63       7339.25       159.82 o
  -4   2   0        152.00        103.13        11.24 o
  -3   2   0        668.99        725.98        17.50 o
  -2   2   0       5438.58       5160.57        50.06 o
  -1   2   0      15008.47      14807.10       132.71 o
   0   2   0      12286.24      12652.16       109.99 o
   1   2   0        746.97        805.35        17.19 o
   2   2   0      37684.94      37464.80       279.15 o
   3   2   0       8049.09       7337.04       130.06 o
   4   2   0       2804.24       2932.24        47.64 o
   5   2   0        456.01        467.91        19.59 o
   6   2   0       1620.85       1761.66        41.86 o
   7   2   0       7162.17       7956.69       239.45 o
   8   2   0       1678.03       2121.97        94.39 o
   9   2   0          5.77         24.64        20.41 o
  -9   3   0        293.13        454.15        49.04 o
  -8   3   0        944.78        947.06        91.27 o
  -7   3   0       2436.95       2419.24       100.44 o
  -6   3   0        993.49        943.19        40.42 o
  -5   3   0       1506.07       1590.04        52.14 o
  -4   3   0         15.30         19.37         4.06 o
  -3   3   0      12461.71      12788.21       172.15 o
  -2   3   0      16548.92      16527.25       163.12 o
  -1   3   0       1606.59       1492.43        23.55 o
   0   3   0        240.99        266.57        10.22 o
   1   3   0      25961.84      27033.11       238.41 o
   2   3   0      11272.16      11096.30       119.19 o
   3   3   0       8067.30       7781.08       137.69 o
   4   3   0        454.30        516.34        17.48 o
   5   3   0       1690.57       1593.03        37.84 o
   6   3   0       5270.93       5262.87       109.06 o
   7   3   0       5635.67       5936.07       141.57 o
   8   3   0        649.44        650.84        51.35 o
   9   3   0        283.32        180.94        29.98 o
  -9   4   0         20.60        -10.10        17.95 o
  -8   4   0       2187.68       2366.18       122.80 o
  -7   4   0       3793.36       3812.73       116.40 o
  -6   4   0       3061.80       3127.59        77.98 o
  -5   4   0        260.34        219.18        12.45 o
  -4   4   0       5280.28       5225.67       115.84 o
  -3   4   0      20650.51      20842.65       300.60 o
  -2   4   0      17553.48      17244.82       231.11 o
  -1   4   0       2214.47       2086.61        32.96 o
   0   4   0       4949.82       5204.54        64.40 o
   1   4   0      10141.06      10495.49       108.31 o
   2   4   0      20066.62      20411.60       228.53 o
   3   4   0       1818.89       1699.49        44.81 o
   4   4   0       3522.65       3525.25        96.20 o
   5   4   0       4010.75       3922.54       152.18 o
   6   4   0       5516.84       5602.97       212.07 o
   7   4   0       3805.23       3729.92       109.70 o
   8   4   0        153.51         51.65        15.94 o
   9   4   0       1090.93       1435.09       101.70 o
  -9   5   0        102.63        128.20        35.65 o
  -8   5   0       1537.57       1645.59       101.70 o
  -7   5   0       3880.85       3609.71       155.81 o
  -6   5   0         30.56         35.17        13.20 o
  -5   5   0        709.82        629.46        27.36 o
  -4   5   0       4648.27       4671.60        89.49 o
  -3   5   0      10819.33      10768.68       170.63 o
  -2   5   0       6191.67       6359.33       112.79 o
  -1   5   0       2279.28       2506.07        49.67 o
   0   5   0      10317.23      10072.65       126.57 o
   1   5   0       6396.85       6231.42       100.33 o
   2   5   0       2881.86       2778.48        78.27 o
   3   5   0        359.72        405.71        21.33 o
   4   5   0       3955.83       3855.70       116.33 o
   5   5   0       4715.57       4559.31       241.54 o
   6   5   0       3335.36       3629.07       131.74 o
   7   5   0        580.51        637.11        51.00 o
   8   5   0        340.81        436.39        76.01 o
   9   5   0       1635.36       1970.38       106.09 o
  -9   6   0        509.63        426.95        49.88 o
  -8   6   0       1400.33       1328.09        82.16 o
  -7   6   0        640.62        734.02        48.85 o
  -6   6   0        730.53        697.08        47.19 o
  -5   6   0       3463.19       3368.65       116.44 o
  -4   6   0       2370.61       2355.57       101.14 o
  -3   6   0       1198.33       1272.49        40.47 o
  -2   6   0        868.98        940.80        33.56 o
  -1   6   0       7639.07       7673.25       112.99 o
   0   6   0      13297.84      13164.26       207.01 o
   1   6   0       7913.66       7682.63       117.65 o
   2   6   0        223.20        200.66        18.21 o
   3   6   0       2268.19       2242.87        70.84 o
   4   6   0       8106.84       7968.87       280.00 o
   5   6   0       5775.91       5502.61       224.76 o
   6   6   0        592.17        765.74        50.22 o
   7   6   0         65.54         17.18        15.96 o
   8   6   0       1812.89       1642.51       112.66 o
  -8   7   0        190.01        260.83        39.48 o
  -7   7   0         35.90         64.94        17.34 o
  -6   7   0       1244.96       1376.65        66.37 o
  -5   7   0       4619.14       4616.90       123.02 o
  -4   7   0       1690.61       1716.99        50.01 o
  -3   7   0         51.13         56.60         7.44 o
  -2   7   0       1745.45       1706.27        48.84 o
  -1   7   0      16256.03      15942.57       215.67 o
   0   7   0      12848.38      13007.02       260.27 o
   1   7   0        733.92        647.28        36.28 o
   2   7   0       1997.75       2090.87        74.92 o
   3   7   0       8396.83       8017.00       274.25 o
   4   7   0       7370.73       6964.45       168.42 o
   5   7   0       2222.85       2306.31        85.04 o
   6   7   0        221.18        177.49        31.93 o
   7   7   0       3017.88       3166.65       146.75 o
   8   7   0       1982.28       1795.65       116.15 o
  -8   8   0         56.55         81.94        24.72 o
  -7   8   0        414.41        349.61        37.11 o
  -6   8   0       3793.64       3486.04       152.83 o
  -5   8   0       4080.64       4222.98       122.75 o
  -4   8   0        884.28        877.70        40.98 o
  -3   8   0        880.96        924.19        38.49 o
  -2   8   0       4980.40       4832.25        98.53 o
  -1   8   0       7733.22       7569.61       126.87 o
   0   8   0       3460.32       3593.36        82.50 o
   1   8   0        102.71        115.23        19.01 o
   2   8   0       4675.38       4778.93       129.93 o
   3   8   0       4469.91       4320.71       123.51 o
   4   8   0       3695.43       3299.54       110.69 o
   5   8   0        194.04        130.88        29.45 o
   6   8   0       1002.62       1125.13        81.91 o
   7   8   0       1951.45       2239.49       128.23 o
  -7   9   0        681.48        552.51        47.87 o
  -6   9   0        854.66        855.32        68.44 o
  -5   9   0        764.33        748.27        59.06 o
  -4   9   0        249.75        288.03        30.21 o
  -3   9   0       3067.15       3085.31       112.34 o
  -2   9   0       4005.44       4193.61       104.31 o
  -1   9   0        817.64        737.14        42.43 o
   0   9   0          3.42         10.88         6.42 o
   1   9   0       4728.30       4489.82       119.02 o
   2   9   0       6170.25       6377.41       162.55 o
   3   9   0       4200.75       4342.14       131.43 o
   4   9   0       1182.19       1018.41        65.80 o
   5   9   0        290.43        369.74        37.00 o
   6   9   0       4061.96       4319.35       381.04 o
   7   9   0       2909.90       3544.50       167.56 o
  -7  10   0        470.00        473.48        46.64 o
  -6  10   0        465.47        510.75        45.43 o
  -5  10   0         33.99         61.19        16.53 o
  -4  10   0       2992.55       2762.78       104.48 o
  -3  10   0       5593.29       5775.85       156.33 o
  -2  10   0       1932.71       2104.66        96.66 o
  -1  10   0        382.94        260.26        29.78 o
   0  10   0       1321.83       1435.41        66.12 o
   1  10   0       3368.89       3204.78       103.08 o
   2  10   0       4299.86       4428.64       137.88 o
   3  10   0       1312.64       1355.90        73.35 o
   4  10   0        151.02        140.03        23.57 o
   5  10   0       2382.04       2099.70       118.32 o
   6  10   0       3053.13       3041.72       151.51 o
  -6  11   0         15.59         22.22        18.88 o
  -5  11   0        763.64        622.92        51.82 o
  -4  11   0       3948.99       3613.98       139.99 o
  -3  11   0       6792.34       7050.22       204.31 o
  -2  11   0       2050.70       2068.50       145.66 o
  -1  11   0        403.83        458.95        56.19 o
   0  11   0       3587.49       3675.14       221.58 o
   1  11   0       5666.44       5598.20       180.86 o
   2  11   0       2448.84       2478.01       131.12 o
   3  11   0          2.26         -0.89        18.08 o
   4  11   0       1607.72       1689.68        88.26 o
   5  11   0       3926.62       3449.62       162.55 o
  -4  12   0       2581.82       2691.61       132.00 o
  -3  12   0       1455.77       1362.27        88.50 o
  -2  12   0          2.90         -7.43        21.04 o
  -1  12   0       1319.43       1240.58       109.41 o
   0  12   0       1886.73       2122.94       128.42 o
   1  12   0       1465.41       1399.02        89.81 o
   2  12   0         21.58         31.68        22.26 o
   3  12   0        504.03        606.70        67.82 o
   4  12   0       2640.21       2916.48       151.03 o
  -2  13   0        698.07        502.80        65.86 o
  -1  13   0       2293.78       2063.87       133.77 o
   0  13   0       2254.11       2618.58       150.07 o
   1  13   0         99.53         32.22        25.69 o
   2  13   0        144.74        172.15        38.77 o
   0 -13   1       2369.54       2374.03       144.02 o
   1 -13   1        455.07        347.29        55.48 o
  -3 -12   1        214.50        260.32        47.73 o
  -2 -12   1       2303.38       1940.24       124.13 o
  -1 -12   1       2937.56       2913.71       134.02 o
   0 -12   1       1489.57       1540.73       109.53 o
   1 -12   1          0.68         -7.14        22.00 o
   2 -12   1       1769.14       1999.48       127.51 o
   3 -12   1       3273.65       2945.79       131.77 o
   4 -12   1       1146.50       1366.95       112.06 o
  -4 -11   1          1.97         14.93        33.98 o
  -3 -11   1       2359.01       2611.22       136.66 o
  -2 -11   1       3663.40       3307.28       266.36 o
  -1 -11   1       2745.16       2922.04       127.34 o
   0 -11   1        572.56        709.94        61.79 o
   1 -11   1       1009.72       1067.56        86.77 o
   2 -11   1       2707.03       2739.15       118.59 o
   3 -11   1       2031.98       1872.23        98.31 o
   4 -11   1        450.90        440.99        44.69 o
   5 -11   1          6.46         16.09        18.14 o
  -5 -10   1        135.31         73.73        27.87 o
  -4 -10   1        848.21        983.45        64.27 o
  -3 -10   1       3612.58       4003.85       132.96 o
  -2 -10   1       5470.74       5205.83       151.35 o
  -1 -10   1       3152.31       3114.52       124.92 o
   0 -10   1         13.27          1.77        12.93 o
   1 -10   1       1105.88        981.03        77.66 o
   2 -10   1       4027.40       4285.59       143.37 o
   3 -10   1       1061.82        975.21        59.70 o
   4 -10   1          1.87         30.37        16.16 o
   5 -10   1        732.49        557.13        46.07 o
   6 -10   1        203.45        136.56        28.43 o
  -6  -9   1        290.29        267.86        42.58 o
  -5  -9   1        172.06         89.87        26.00 o
  -4  -9   1       2959.20       2844.04       134.23 o
  -3  -9   1       3661.99       3715.51       120.88 o
  -2  -9   1       2192.19       2074.14        85.24 o
  -1  -9   1        410.67        471.54        35.34 o
   0  -9   1       3540.75       3132.50        93.92 o
   1  -9   1       4554.76       4375.63       108.92 o
   2  -9   1        900.33       1021.38        62.71 o
   3  -9   1        343.85        368.00        38.00 o
   4  -9   1       4245.37       4408.94       127.60 o
   5  -9   1       2283.10       2167.34        89.42 o
   6  -9   1        685.02        631.99        49.95 o
   7  -9   1        161.83         98.28        23.27 o
  -7  -8   1       1008.81       1192.15       186.91 o
  -6  -8   1          2.87         -0.99        17.96 o
  -5  -8   1       3665.47       3427.05       125.33 o
  -4  -8   1       5151.78       4775.41       140.84 o
  -3  -8   1       3229.63       3320.73       107.29 o
  -2  -8   1         31.21         21.57        10.89 o
  -1  -8   1       1442.90       1414.72        63.28 o
   0  -8   1       7792.15       7655.02       143.55 o
   1  -8   1       7831.19       7610.23       148.25 o
   2  -8   1        849.39        891.32        40.22 o
   3  -8   1        157.81        165.62        24.38 o
   4  -8   1       4140.10       4175.48       118.14 o
   5  -8   1       3458.07       3494.11       110.64 o
   6  -8   1        845.65        706.60        49.17 o
   7  -8   1          0.64          0.40        13.63 o
   8  -8   1        134.63        135.34        29.55 o
  -7  -7   1         22.77          3.75        18.94 o
  -6  -7   1       1245.84       1472.28        93.07 o
  -5  -7   1       5425.38       5578.24       147.78 o
  -4  -7   1       2972.12       2701.03        94.55 o
  -3  -7   1        147.19        153.91        16.81 o
  -2  -7   1        496.17        411.33        33.09 o
  -1  -7   1       7790.58       7519.34       116.32 o
   0  -7   1      13435.29      12636.79       241.66 o
   1  -7   1       1634.80       1414.75        49.95 o
   2  -7   1        119.25        147.19        16.22 o
   3  -7   1       3050.18       3223.62        92.68 o
   4  -7   1       3581.91       3642.50        86.06 o
   5  -7   1       3425.25       3241.95       100.72 o
   6  -7   1         83.07         45.73        13.50 o
   7  -7   1        248.61        267.99        31.04 o
   8  -7   1        877.29        977.43        72.76 o
  -8  -6   1        273.37        260.61        44.61 o
  -7  -6   1         70.77        118.91        27.57 o
  -6  -6   1       3998.66       4381.50       178.84 o
  -5  -6   1       7503.61       7593.72       211.74 o
  -4  -6   1       2862.08       2751.46        94.31 o
  -3  -6   1        201.19        167.83        18.30 o
  -2  -6   1       1608.88       1386.02        43.44 o
  -1  -6   1       5927.59       5626.57        96.88 o
   0  -6   1       2121.65       1896.13        54.08 o
   1  -6   1        653.30        738.62        30.92 o
   2  -6   1       4076.50       4167.88       109.91 o
   3  -6   1       4738.69       4991.08        98.98 o
   4  -6   1       3023.55       3051.04        61.89 o
   5  -6   1        281.44        260.44        25.85 o
   6  -6   1        413.82        425.44        34.78 o
   7  -6   1       1672.37       1740.77        75.60 o
   8  -6   1        560.29        595.48        54.98 o
   9  -6   1         87.15         70.77        20.84 o
  -8  -5   1         49.76         25.70        16.88 o
  -7  -5   1       1611.07       1657.23       100.26 o
  -6  -5   1       3691.46       3827.10       131.59 o
  -5  -5   1       3050.81       3227.90        82.93 o
  -4  -5   1          0.32          6.63        10.64 o
  -3  -5   1       3254.31       3106.87       103.72 o
  -2  -5   1      13777.01      12797.29       296.58 o
  -1  -5   1       2416.82       2156.92        43.23 o
   0  -5   1        388.32        388.41        15.32 o
   1  -5   1      10044.18       9723.55       124.34 o
   2  -5   1      22816.45      23658.56       376.66 o
   3  -5   1       2675.22       2516.54        52.08 o
   4  -5   1        372.58        328.75        16.32 o
   5  -5   1         31.60         48.44        13.22 o
   6  -5   1       1878.92       2008.03       117.79 o
   7  -5   1       2785.47       2865.19        95.17 o
   8  -5   1        394.50        284.82        36.95 o
   9  -5   1          0.53         -4.78        21.25 o
  -9  -4   1         46.98         56.93        34.10 o
  -8  -4   1        731.53        717.22        58.97 o
  -7  -4   1       2028.84       1822.27        80.76 o
  -6  -4   1       2705.70       2547.65        91.69 o
  -5  -4   1       1260.47       1130.34        36.55 o
  -4  -4   1       2554.35       2609.10        65.82 o
  -3  -4   1      25526.29      25091.75       395.69 o
  -2  -4   1       8949.74       9034.19       131.00 o
  -1  -4   1        416.35        391.97        14.21 o
   0  -4   1       1083.01        992.84        18.58 o
   1  -4   1       9710.77       9147.21       108.43 o
   2  -4   1      10442.69      10221.95       113.58 o
   3  -4   1      11218.39      12280.69       189.85 o
   4  -4   1          9.12          9.63         3.63 o
   5  -4   1        792.08        821.03        34.79 o
   6  -4   1       3715.28       3675.70        86.84 o
   7  -4   1       3447.25       3271.50        85.36 o
   8  -4   1         78.01         58.53        19.85 o
   9  -4   1        205.26        193.73        43.67 o
  -9  -3   1        213.01        256.40        54.32 o
  -8  -3   1       1458.56       1569.69        73.89 o
  -7  -3   1       2201.04       2245.54        82.28 o
  -6  -3   1        111.20        101.00        21.39 o
  -5  -3   1        962.46       1077.20        34.48 o
  -4  -3   1       5134.78       5148.62        78.99 o
  -3  -3   1       9142.36       8805.94       110.84 o
  -2  -3   1       5566.91       5827.22        73.15 o
  -1  -3   1       1918.82       2084.44        28.99 o
   0  -3   1       1824.58       1802.08        23.17 o
   1  -3   1       9679.09       9508.09        91.86 o
   2  -3   1      22085.96      23444.66       209.20 o
   3  -3   1         54.37         83.41         7.31 o
   4  -3   1       4007.49       4061.37        79.52 o
   5  -3   1       3558.92       3772.39        89.12 o
   6  -3   1       2801.14       2739.16        78.31 o
   7  -3   1       1112.27        937.22        57.10 o
   8  -3   1        195.33        218.71        27.27 o
   9  -3   1        997.80       1165.96        83.68 o
  -9  -2   1        872.22       1090.22        84.18 o
  -8  -2   1       1923.85       2319.61       114.66 o
  -7  -2   1        812.60        990.05        54.06 o
  -6  -2   1         46.64         34.53         6.97 o
  -5  -2   1       2200.55       2185.68        47.58 o
  -4  -2   1       7890.14       7611.04       133.92 o
  -3  -2   1      15422.85      15278.61       160.19 o
  -2  -2   1       2670.41       2726.36        34.57 o
  -1  -2   1      28686.81      29237.81       216.14 o
   0  -2   1       9246.72       9076.04        70.49 o
   1  -2   1       6711.29       6487.38        60.67 o
   2  -2   1       3927.17       4128.10        40.54 o
   3  -2   1       1275.01       1251.22        25.18 o
   4  -2   1       6880.94       6695.16       128.70 o
   5  -2   1       4522.19       4677.81       193.80 o
   6  -2   1        123.20        105.95        16.03 o
   7  -2   1        507.82        480.15        28.91 o
   8  -2   1        864.60        933.61        55.52 o
   9  -2   1       1908.59       2072.29       141.74 o
  10  -2   1        121.39         82.21        23.52 o
  -9  -1   1        772.44        746.83        58.14 o
  -8  -1   1       1604.00       1571.81        93.12 o
  -7  -1   1        485.79        554.39        39.97 o
  -6  -1   1       3683.54       3765.23        95.51 o
  -5  -1   1      11659.46      12120.75       144.40 o
  -4  -1   1       5304.44       5333.09        65.66 o
  -3  -1   1        100.39         66.46         4.90 o
  -2  -1   1      12487.44      12983.55       109.82 o
  -1  -1   1      10271.87      10036.57        77.62 o
   0  -1   1      22057.23      22724.56       180.58 o
   1  -1   1       9463.16       9669.82        74.66 o
   2  -1   1       1535.91       1560.34        20.66 o
   3  -1   1       2767.60       2586.85        37.39 o
   4  -1   1      16829.43      17647.85       407.81 o
   5  -1   1       3774.54       3918.24       107.05 o
   6  -1   1          1.75          3.23         8.08 o
   7  -1   1        163.65        216.50        29.63 o
   8  -1   1       2825.50       2829.29       132.27 o
   9  -1   1       1832.18       1804.47        84.71 o
  10  -1   1        163.47         94.36        24.96 o
  -9   0   1        960.82       1018.12        76.41 o
  -8   0   1        343.24        292.92        34.11 o
  -7   0   1        399.03        478.56        54.10 o
  -6   0   1       8128.27       8014.22       259.96 o
  -5   0   1       7725.58       7991.53       134.84 o
  -4   0   1       4426.82       4602.69        87.66 o
  -3   0   1         42.88         48.97         4.69 o
  -2   0   1       2221.96       2136.97        30.43 o
  -1   0   1      19418.40      19285.35       170.51 o
   1   0   1       1413.92       1500.06        17.49 o
   2   0   1       3668.21       3474.08        36.56 o
   3   0   1       2088.85       2076.04        36.87 o
   4   0   1       8634.96       8800.31       130.89 o
   5   0   1       1431.94       1482.64        46.93 o
   6   0   1       2940.92       2682.97       168.31 o
   7   0   1       4196.40       4520.57       336.97 o
   8   0   1       1704.11       1693.44        76.59 o
   9   0   1        530.06        449.32        61.79 o
  10   0   1         70.60        157.29        27.39 o
  -9   1   1         89.22        123.03        28.44 o
  -8   1   1         83.35        128.03        26.04 o
  -7   1   1       1348.99       1521.29        80.26 o
  -6   1   1       4857.69       5049.45       147.16 o
  -5   1   1      12377.05      13087.28       443.34 o
  -4   1   1         10.78         15.89        10.45 o
  -3   1   1       3513.83       3674.33        60.82 o
  -2   1   1       2603.93       2575.80        37.61 o
  -1   1   1      12301.34      12182.46       119.94 o
   1   1   1       4169.02       3905.35        52.13 o
   2   1   1       6740.38       6515.00        84.49 o
   3   1   1       9471.75       9518.30       211.63 o
   4   1   1       6923.84       7063.37       134.38 o
   5   1   1        156.29        127.50        11.40 o
   6   1   1       4021.93       4396.80        98.94 o
   7   1   1       2990.20       3412.97       205.53 o
   8   1   1        665.66        878.64        54.05 o
   9   1   1        264.93        312.21        32.37 o
  10   1   1        649.86        670.33        56.90 o
  -9   2   1          0.46         16.16        21.47 o
  -8   2   1        810.60        814.45        62.62 o
  -7   2   1        833.87       1022.12        58.32 o
  -6   2   1       2486.87       2540.60       196.23 o
  -5   2   1        397.56        361.55        28.12 o
  -4   2   1       2918.64       2983.92        78.92 o
  -3   2   1       5551.04       5620.88        86.22 o
  -2   2   1       4853.83       4785.34        63.09 o
  -1   2   1        501.06        488.03        13.70 o
   0   2   1       4643.82       4788.37        55.69 o
   1   2   1      54350.33      53854.08       523.64 o
   2   2   1      13685.29      13204.64       148.62 o
   3   2   1       1475.98       1398.29        31.05 o
   4   2   1       1211.39       1192.80        35.88 o
   5   2   1       4100.72       4271.35        75.09 o
   6   2   1       8668.82       9123.32       209.29 o
   7   2   1       3031.35       3387.02       111.63 o
   8   2   1         18.15         49.10        15.81 o
   9   2   1        583.09        368.99        56.53 o
  10   2   1         43.91         62.66        28.94 o
  -9   3   1        524.96        400.02        44.66 o
  -8   3   1       3031.46       2955.04       117.68 o
  -7   3   1       1859.13       1858.47        96.90 o
  -6   3   1       1544.73       1609.34        56.65 o
  -5   3   1        756.65        867.19        38.89 o
  -4   3   1       9833.63      10334.79       159.37 o
  -3   3   1      32953.54      34133.71       664.92 o
  -2   3   1       6174.47       6114.31        91.98 o
  -1   3   1         32.59         40.62         4.27 o
   0   3   1       6826.49       7242.58        99.67 o
   1   3   1      16940.19      17596.85       194.04 o
   2   3   1      22879.03      23451.03       400.77 o
   3   3   1        255.09        290.99        14.07 o
   4   3   1       1057.83        847.74        38.95 o
   5   3   1       4596.06       4346.83        89.58 o
   6   3   1       7372.85       7493.34       172.47 o
   7   3   1       1434.83       1267.63        59.17 o
   8   3   1        116.00        162.71        24.72 o
   9   3   1        231.09        242.34        34.43 o
  -9   4   1       1225.79       1212.00        80.10 o
  -8   4   1       2386.02       2719.60       114.77 o
  -7   4   1        588.75        520.14        49.79 o
  -6   4   1        843.36        821.01        37.84 o
  -5   4   1        751.40        694.96        23.50 o
  -4   4   1       8357.92       7930.13       196.93 o
  -3   4   1       2710.44       2302.68        54.87 o
  -2   4   1        418.10        386.09        18.61 o
  -1   4   1        666.90        638.98        17.93 o
   0   4   1       6637.04       6498.29        80.30 o
   1   4   1      14475.32      15004.50       161.93 o
   2   4   1       5908.00       6158.93        80.05 o
   3   4   1        348.84        329.55        18.14 o
   4   4   1       4028.04       3679.95        83.22 o
   5   4   1       5987.98       5734.40       158.31 o
   6   4   1       2220.64       2360.06       106.52 o
   7   4   1         43.29         58.99        13.88 o
   8   4   1       2624.43       3156.97       121.71 o
   9   4   1       1344.78       1923.23       122.04 o
  -9   5   1        890.62       1133.18        85.72 o
  -8   5   1       2208.58       2290.88       177.05 o
  -7   5   1        182.88        176.00        24.72 o
  -6   5   1        704.44        637.31        36.57 o
  -5   5   1       2298.05       2180.69        61.96 o
  -4   5   1       2489.82       2429.23        64.24 o
  -3   5   1       1961.17       2028.00        52.94 o
  -2   5   1       1090.60       1114.68        34.57 o
  -1   5   1      12923.40      13398.53       196.32 o
   0   5   1       8293.45       8153.08       110.43 o
   1   5   1       6741.51       6797.09        97.27 o
   2   5   1         50.06         81.19        11.67 o
   3   5   1       4614.36       4569.63        89.94 o
   4   5   1      12044.11      11921.33       353.88 o
   5   5   1       1926.87       1966.93        98.54 o
   6   5   1          8.33          0.66        13.91 o
   7   5   1        948.89        999.52        60.61 o
   8   5   1       2531.75       2699.63       160.11 o
   9   5   1       1007.16       1390.58        75.25 o
  -9   6   1        343.57        388.11        47.31 o
  -8   6   1        461.66        505.12        50.89 o
  -7   6   1        586.27        522.27        45.99 o
  -6   6   1       3744.84       3651.44        96.54 o
  -5   6   1       2751.49       2786.30        77.56 o
  -4   6   1         42.11         29.96         9.23 o
  -3   6   1        178.88        193.02        16.09 o
  -2   6   1      10248.04      10242.84       169.66 o
  -1   6   1      14292.08      14108.68       253.75 o
   0   6   1       4185.63       3635.07        78.89 o
   1   6   1        328.12        407.60        20.84 o
   2   6   1       3157.97       3253.45       113.03 o
   3   6   1      11614.72      11686.88       243.67 o
   4   6   1       3079.66       3159.73        76.57 o
   5   6   1        135.45        128.58        13.24 o
   6   6   1        254.90        223.42        33.10 o
   7   6   1       2881.54       2701.80       105.07 o
   8   6   1       2976.37       2500.28       108.21 o
   9   6   1        393.65        342.88        44.88 o
  -8   7   1         14.58         -4.55        14.77 o
  -7   7   1       1646.21       1744.49        79.75 o
  -6   7   1       7167.20       6907.49       187.10 o
  -5   7   1       2135.91       2048.03        77.34 o
  -4   7   1         16.44         10.28         7.64 o
  -3   7   1       3921.36       3870.99        69.18 o
  -2   7   1       9056.63       9220.98       149.16 o
  -1   7   1      12581.21      12420.55       182.96 o
   0   7   1       1595.83       1499.74        50.47 o
   1   7   1       1385.47       1277.45        45.43 o
   2   7   1       6616.07       6848.04       225.58 o
   3   7   1       7003.56       7252.09       138.39 o
   4   7   1       3623.45       3303.04       125.87 o
   5   7   1         22.25         13.77         7.15 o
   6   7   1       2165.94       2299.54       205.49 o
   7   7   1       2515.33       2609.55       115.59 o
   8   7   1        617.80        567.99        63.35 o
  -8   8   1        188.50        134.85        31.15 o
  -7   8   1       1649.34       1646.46        79.87 o
  -6   8   1       2492.81       2425.90        81.60 o
  -5   8   1         64.06         61.13        19.15 o
  -4   8   1        745.90        737.61        38.67 o
  -3   8   1        829.40        873.31        39.86 o
  -2   8   1       3395.38       3470.14        82.91 o
  -1   8   1       3158.45       3026.49        74.88 o
   0   8   1         56.12         43.91        10.37 o
   1   8   1       5494.97       5431.62       127.66 o
   2   8   1       6941.43       7052.39       285.87 o
   3   8   1       1884.33       1695.96       111.02 o
   4   8   1          2.84         16.22         8.49 o
   5   8   1       2378.97       2616.90       128.86 o
   6   8   1       3598.97       3897.03       157.27 o
   7   8   1       1328.80       1663.01       185.08 o
   8   8   1        323.51        329.23        49.75 o
  -7   9   1        748.58        680.39        54.94 o
  -6   9   1        321.02        378.60        38.11 o
  -5   9   1         67.16         67.12        16.17 o
  -4   9   1       2519.32       2563.62        93.32 o
  -3   9   1       3680.70       3828.69       113.20 o
  -2   9   1       2909.53       2885.56        75.48 o
  -1   9   1        333.10        355.74        26.68 o
   0   9   1       2720.93       2515.84        86.91 o
   1   9   1       7478.60       7422.97       163.14 o
   2   9   1       3391.31       3351.10       111.09 o
   3   9   1         18.11         18.96        10.30 o
   4   9   1       1939.90       1981.53        72.49 o
   5   9   1       3083.78       3086.14       162.67 o
   6   9   1       2684.16       2994.21       141.62 o
   7   9   1        337.91        398.47        54.49 o
  -7  10   1        373.61        349.34        40.52 o
  -6  10   1         93.50         58.99        16.70 o
  -5  10   1       1832.53       1759.67        83.36 o
  -4  10   1       3653.97       3511.95       116.61 o
  -3  10   1       1803.13       1926.35        92.42 o
  -2  10   1          4.98          1.26        10.45 o
  -1  10   1       1045.72       1123.17        64.71 o
   0  10   1       5233.55       5009.74       147.82 o
   1  10   1       7258.36       7372.71       186.60 o
   2  10   1        418.99        483.99        46.43 o
   3  10   1       1241.86       1168.77        67.34 o
   4  10   1       2418.40       2497.79       102.69 o
   5  10   1       4145.41       3810.00       306.03 o
   6  10   1       1412.50       1213.55        91.78 o
  -6  11   1        166.04        208.26        32.57 o
  -5  11   1       1256.58       1273.97        73.77 o
  -4  11   1       1596.98       1554.25        78.71 o
  -3  11   1        446.98        614.30        50.37 o
  -2  11   1        134.82        126.97        31.67 o
  -1  11   1       1801.53       1891.54       114.67 o
   0  11   1       3377.97       3346.74       122.06 o
   1  11   1       2055.64       1958.31       101.64 o
   2  11   1         80.91         14.67        19.16 o
   3  11   1       1731.52       1678.10        86.50 o
   4  11   1       4134.73       4287.23       146.45 o
   5  11   1       1575.30       1440.70       100.46 o
  -5  12   1        605.97        597.87        59.70 o
  -4  12   1        203.57        199.57        34.72 o
  -3  12   1        165.39         86.74        24.67 o
  -2  12   1       1505.89       1456.91       106.89 o
  -1  12   1       2527.50       2543.15       160.77 o
   0  12   1       2957.27       2862.89       153.89 o
   1  12   1         24.82         32.64        15.40 o
   2  12   1        948.31        912.93        81.43 o
   3  12   1       4410.61       4481.32       241.16 o
   4  12   1       2005.77       2486.07       181.84 o
  -3  13   1       1161.89       1264.55       106.61 o
  -2  13   1       2709.93       2450.14       147.65 o
  -1  13   1       2386.13       2656.99       244.65 o
   0  13   1         43.15        106.29        36.04 o
   1  13   1        692.92        788.06        78.82 o
   2  13   1       3630.65       3549.88       176.63 o
  -2 -12   2       3544.48       3196.74       197.97 o
  -1 -12   2       1381.95       1453.75       110.67 o
   0 -12   2         15.38          4.84        21.15 o
   1 -12   2       1394.14       1738.08       119.48 o
   2 -12   2       2927.89       2488.86       144.45 o
   3 -12   2       1948.18       1798.92       102.40 o
  -4 -11   2       1749.98       2090.15       159.79 o
  -3 -11   2       4810.06       4712.71       192.78 o
  -2 -11   2       2434.73       2351.37       132.06 o
  -1 -11   2         33.70         77.36        19.04 o
   0 -11   2        643.48        597.30        58.24 o
   1 -11   2       2327.35       2541.99       155.13 o
   2 -11   2       2578.04       2255.62       203.53 o
   3 -11   2        319.90        283.29        38.44 o
   4 -11   2         36.48         36.72        15.34 o
   5 -11   2        771.07        907.97        64.84 o
  -5 -10   2        673.27        716.67        93.18 o
  -4 -10   2       3879.79       4202.91       172.96 o
  -3 -10   2       2938.40       3056.20       178.76 o
  -2 -10   2        184.13        160.49        30.93 o
  -1 -10   2        780.32        676.26        56.81 o
   0 -10   2       3155.15       3178.65       129.56 o
   1 -10   2       2436.00       2550.05       129.59 o
   2 -10   2        507.83        502.74        58.56 o
   3 -10   2        102.60        120.22        25.44 o
   4 -10   2       1898.22       1820.07       102.99 o
   5 -10   2       2238.04       2125.40       106.37 o
   6 -10   2        909.88        837.77        65.52 o
  -6  -9   2        228.27        156.30        36.12 o
  -5  -9   2       3493.46       3055.49       257.63 o
  -4  -9   2       4185.81       4236.09       225.55 o
  -3  -9   2       1521.77       1460.27        73.53 o
  -2  -9   2        741.47        807.72        57.31 o
  -1  -9   2       5401.87       5089.42       196.18 o
   0  -9   2       4742.71       4578.01       149.58 o
   1  -9   2       2617.10       2799.20       128.55 o
   2  -9   2        282.58        323.83        34.61 o
   3  -9   2        722.61        815.15        53.09 o
   4  -9   2       4180.93       3884.49       132.37 o
   5  -9   2       2072.72       1898.36        84.38 o
   6  -9   2        188.13        132.43        21.09 o
   7  -9   2         88.43        175.43        26.62 o
  -6  -8   2       2703.06       2337.61       131.47 o
  -5  -8   2       3625.78       3287.77       117.10 o
  -4  -8   2       1847.74       1722.25        79.28 o
  -3  -8   2          0.98        -12.49        12.49 o
  -2  -8   2       3274.96       3321.39       105.73 o
  -1  -8   2       8574.78       8227.54       169.92 o
   0  -8   2       8526.87       8269.84       162.14 o
   1  -8   2       1122.65       1265.43        44.75 o
   2  -8   2        663.98        685.94        47.16 o
   3  -8   2       7405.92       7491.58       181.42 o
   4  -8   2       5500.08       5543.46       177.44 o
   5  -8   2       1400.29       1334.65        66.44 o
   6  -8   2         33.15         30.71        14.98 o
   7  -8   2        363.58        374.15        46.31 o
   8  -8   2        925.49        916.40        73.52 o
  -7  -7   2       1032.25       1314.36       119.75 o
  -6  -7   2       2731.79       2770.51       134.10 o
  -5  -7   2       4729.03       4595.09       135.35 o
  -4  -7   2       2149.75       2037.93        91.37 o
  -3  -7   2       1137.92        991.31        53.76 o
  -2  -7   2       4108.79       4016.67       112.39 o
  -1  -7   2       9907.75       9543.75       126.78 o
   0  -7   2       1555.26       1433.26        45.14 o
   1  -7   2        693.81        713.17        30.33 o
   2  -7   2       2258.06       2112.67        55.58 o
   3  -7   2       1928.01       1904.23        60.96 o
   4  -7   2       2247.52       2278.76        80.64 o
   5  -7   2         50.72         68.14        16.28 o
   6  -7   2        709.92        692.01        46.86 o
   7  -7   2        496.22        401.29        38.12 o
   8  -7   2        157.69         96.02        24.02 o
  -7  -6   2       2258.46       2645.04       135.04 o
  -6  -6   2       4684.08       5208.43       216.22 o
  -5  -6   2       1002.21        972.55        58.94 o
  -4  -6   2       6385.39       6491.55       265.53 o
  -3  -6   2       4940.96       4500.27       132.63 o
  -2  -6   2       6147.89       5838.86       115.46 o
  -1  -6   2       2254.72       2099.83        44.64 o
   0  -6   2         67.21         93.72         8.43 o
   1  -6   2       5992.82       5996.46       105.49 o
   2  -6   2      11158.93      11026.17       195.64 o
   3  -6   2       5296.31       5514.93        86.60 o
   4  -6   2        259.10        252.50        15.67 o
   5  -6   2       1856.77       1840.96        70.81 o
   6  -6   2       4206.08       4157.68       165.16 o
   7  -6   2       1918.39       1863.45        78.81 o
   8  -6   2        171.41        121.72        26.18 o
   9  -6   2         27.58         52.44        30.18 o
  -8  -5   2       1909.36       1576.58       152.44 o
  -7  -5   2       2136.64       2036.97       163.59 o
  -6  -5   2       1457.28       1459.64       143.30 o
  -5  -5   2       1017.37        979.19        43.29 o
  -4  -5   2       2539.40       2436.71        79.93 o
  -3  -5   2       7287.06       6932.43       167.45 o
  -2  -5   2       9579.01       9467.05       166.20 o
  -1  -5   2       1938.53       2027.41        41.06 o
   0  -5   2       1135.71       1032.48        23.54 o
   1  -5   2      16562.60      15899.17       319.22 o
   2  -5   2      11236.35      11180.68       291.03 o
   3  -5   2       2179.41       2233.60        44.34 o
   4  -5   2        630.86        621.55        24.67 o
   5  -5   2       2732.95       2814.97        89.71 o
   6  -5   2       8082.62       7938.58       531.27 o
   7  -5   2       1426.64       1349.83        67.44 o
   8  -5   2         77.07        100.69        39.18 o
   9  -5   2        341.70        352.33        43.08 o
  -8  -4   2       2140.15       2002.98       150.77 o
  -7  -4   2       2864.07       2568.05       160.34 o
  -6  -4   2         11.66          9.12        10.40 o
  -5  -4   2       2329.98       2497.41        69.38 o
  -4  -4   2      15599.72      15773.41       225.21 o
  -3  -4   2      22360.56      22594.88       692.26 o
  -2  -4   2         70.68         66.51         9.49 o
  -1  -4   2         31.55         26.26         3.45 o
   0  -4   2       5349.20       5009.64        56.79 o
   1  -4   2      16837.33      16587.27       173.80 o
   2  -4   2      10087.68      10385.41       116.34 o
   3  -4   2        782.71        763.60        22.03 o
   4  -4   2       2346.00       2359.99        55.28 o
   5  -4   2       5530.65       5509.10       131.64 o
   6  -4   2       2246.53       2285.10        66.69 o
   7  -4   2        160.56        114.41        15.46 o
   8  -4   2        852.43        992.45       119.11 o
   9  -4   2        673.55        714.98        62.03 o
  -8  -3   2       4067.54       4449.62       180.25 o
  -7  -3   2        732.40        681.47        50.05 o
  -6  -3   2        627.23        760.15        38.40 o
  -5  -3   2       3907.40       4049.79       119.23 o
  -4  -3   2      11937.59      11845.31       190.37 o
  -3  -3   2        746.46        643.65        19.89 o
  -2  -3   2        617.82        675.65        15.23 o
  -1  -3   2       4306.59       4264.82        43.82 o
   0  -3   2       6976.69       6683.26        53.65 o
   1  -3   2       9494.37       9363.07        85.64 o
   2  -3   2        194.65        225.12         7.72 o
   3  -3   2       4423.63       4209.20        78.50 o
   4  -3   2       3043.19       3144.60        67.59 o
   5  -3   2        800.82        766.10        43.72 o
   6  -3   2        688.89        627.15        32.57 o
   7  -3   2        251.43        274.28        22.30 o
   8  -3   2       2492.43       2569.17        93.82 o
   9  -3   2       1203.07       1366.59        83.76 o
  10  -3   2        133.96        168.58        33.43 o
  -9  -2   2       1455.69       1643.10       138.98 o
  -8  -2   2       1199.10       1449.95        90.83 o
  -7  -2   2        215.68        137.78        22.75 o
  -6  -2   2       2454.43       2482.24        69.02 o
  -5  -2   2       8165.36       8193.56       252.35 o
  -4  -2   2       2544.71       2318.56        46.13 o
  -3  -2   2        116.70        111.84         7.41 o
  -2  -2   2      18569.07      19407.46       148.91 o
  -1  -2   2      27424.09      28357.74       193.39 o
   0  -2   2       1865.33       1782.86        19.55 o
   1  -2   2        634.17        603.66        12.21 o
   2  -2   2       4539.44       4481.94        44.23 o
   3  -2   2      26034.63      26398.36       252.77 o
   4  -2   2      17171.22      18133.82       311.93 o
   5  -2   2        160.77        195.42        14.92 o
   6  -2   2         75.12        108.32        12.80 o
   7  -2   2       1915.30       1839.33        64.43 o
   8  -2   2       3844.58       3782.55       135.66 o
   9  -2   2       1638.15       1640.14       233.04 o
  10  -2   2         43.91         96.47        27.67 o
  -9  -1   2        556.71        490.93        76.75 o
  -8  -1   2        188.96        175.39        32.16 o
  -7  -1   2       1282.34       1100.34        58.51 o
  -6  -1   2      10063.71      10398.73       187.26 o
  -5  -1   2       3034.13       2926.86        53.47 o
  -4  -1   2        687.08        673.84        18.39 o
  -3  -1   2        101.41        118.58         7.81 o
  -2  -1   2      17961.82      18206.73       149.40 o
  -1  -1   2       5750.20       5441.90        54.86 o
   0  -1   2      15794.68      16547.51       122.02 o
   1  -1   2        502.24        520.40        11.45 o
   2  -1   2      21713.16      22066.67       200.36 o
   3  -1   2      36942.55      37741.29       547.03 o
   4  -1   2       6436.77       6687.08       135.43 o
   5  -1   2          0.49          8.35         3.16 o
   6  -1   2       1832.45       1859.88        52.69 o
   7  -1   2       2070.77       2121.22        78.35 o
   8  -1   2       2749.23       2774.50       198.56 o
   9  -1   2        229.33        134.57        23.81 o
  10  -1   2        492.82        630.41        59.02 o
  -9   0   2         18.24         24.84        20.26 o
  -8   0   2        453.28        579.63        47.32 o
  -7   0   2       3244.95       3664.78       102.05 o
  -6   0   2       4699.07       4832.42       115.01 o
  -5   0   2       1182.51       1207.57        39.17 o
  -4   0   2        271.14        269.13        15.37 o
  -3   0   2      10999.11      11482.19       128.21 o
  -2   0   2      11061.21      10709.07        95.72 o
  -1   0   2      24749.81      24753.86       200.00 o
   0   0   2         32.39         36.64         2.51 o
   1   0   2      17980.14      17919.83       151.05 o
   2   0   2      27947.14      28137.72       291.69 o
   3   0   2      24727.10      24636.81       353.01 o
   4   0   2       2503.75       2670.72        80.89 o
   5   0   2       3021.28       3027.25       118.54 o
   6   0   2       3325.69       3098.83        88.57 o
   7   0   2        471.32        590.10        63.67 o
   8   0   2        361.92        360.71        43.76 o
   9   0   2        197.40        138.83        27.10 o
  10   0   2        619.65        758.41        58.68 o
  -9   1   2        250.03        225.89        32.61 o
  -8   1   2        549.84        758.54        60.61 o
  -7   1   2       4053.56       4351.92       143.68 o
  -6   1   2       4077.47       4150.21       113.12 o
  -5   1   2        166.90        212.21        21.57 o
  -4   1   2      12298.35      12714.98       281.90 o
  -3   1   2       6018.76       5975.07        87.78 o
  -2   1   2       2195.08       2098.72        35.95 o
  -1   1   2       1107.72       1085.58        18.74 o
   0   1   2       3996.91       4168.50        48.32 o
   1   1   2      21576.02      20720.91       298.38 o
   2   1   2      10781.05      10516.61       103.72 o
   3   1   2       1053.58       1081.62        21.31 o
   4   1   2       1331.64       1382.69        61.41 o
   5   1   2       8311.55       8221.98       335.49 o
   6   1   2       5070.08       5136.03       137.03 o
   7   1   2       1391.24       1563.25        67.23 o
   8   1   2        419.59        503.02        40.70 o
   9   1   2       1117.15       1007.48        56.68 o
  10   1   2       2096.79       1996.49        99.15 o
  -9   2   2       1297.98       1273.21        86.50 o
  -8   2   2       2028.19       2253.74       108.67 o
  -7   2   2       1140.96       1278.58        74.78 o
  -6   2   2         59.26         85.07        16.29 o
  -5   2   2       6684.38       7085.94       150.05 o
  -4   2   2      15573.08      14963.95       543.68 o
  -3   2   2      10191.73      10665.44       158.25 o
  -2   2   2       2227.41       2315.36        42.63 o
  -1   2   2        129.10        130.40         6.50 o
   0   2   2       9744.89       9784.97       117.76 o
   1   2   2      34955.14      33895.96       282.71 o
   2   2   2      10845.69      11046.34       133.41 o
   3   2   2         34.04         43.68         4.89 o
   4   2   2       2201.85       2200.92        58.60 o
   5   2   2      11949.44      11848.30       332.21 o
   6   2   2       4813.01       5134.74       117.33 o
   7   2   2          6.45         -3.01        11.80 o
   8   2   2       1078.18        944.77        51.39 o
   9   2   2        843.11        745.80        68.63 o
  10   2   2        704.27        528.46        63.30 o
  -9   3   2       1575.49       1414.44        85.90 o
  -8   3   2       1792.81       1957.54       103.22 o
  -7   3   2        115.85        136.32        20.00 o
  -6   3   2         57.36         84.98        13.88 o
  -5   3   2       4247.58       4452.86       113.18 o
  -4   3   2      19182.03      19789.15       352.03 o
  -3   3   2       2283.77       2164.28        62.29 o
  -2   3   2        535.56        559.48        21.29 o
  -1   3   2       4476.98       4413.28        61.95 o
   0   3   2      33322.68      32203.96       336.89 o
   1   3   2      28064.63      28122.03       296.18 o
   2   3   2        246.58        269.47        10.53 o
   3   3   2       7220.20       7300.41       185.34 o
   4   3   2      10720.94      10578.37       221.81 o
   5   3   2       3146.37       3153.90       111.08 o
   6   3   2        567.73        492.81        30.60 o
   7   3   2        520.79        638.19        41.14 o
   8   3   2       2183.15       2643.99       105.12 o
   9   3   2       1648.51       1823.01        83.54 o
  10   3   2       1459.85       1342.97        72.41 o
  -9   4   2       1909.96       2035.59       105.01 o
  -8   4   2        273.23        375.37        42.06 o
  -7   4   2         20.89         37.94        15.75 o
  -6   4   2        627.69        651.10        34.64 o
  -5   4   2       5735.72       5774.96       115.11 o
  -4   4   2       7909.02       7767.44       154.44 o
  -3   4   2       1066.49       1060.55        45.34 o
  -2   4   2       5777.85       5691.94        93.52 o
  -1   4   2      11158.81      11199.76       123.56 o
   0   4   2       9298.62       9431.09       154.92 o
   1   4   2       3547.79       3599.97        62.91 o
   2   4   2       2704.75       2703.51        51.76 o
   3   4   2       8082.75       7972.84       223.12 o
   4   4   2       3526.95       3396.10        98.13 o
   5   4   2        796.70        823.65        42.59 o
   6   4   2          1.94         -1.57         6.23 o
   7   4   2       3069.97       3355.56       101.17 o
   8   4   2       2791.57       3227.45       116.48 o
   9   4   2       1490.48       1753.53        92.02 o
  -9   5   2        407.09        564.38        55.14 o
  -8   5   2          9.07         22.20        19.38 o
  -7   5   2       2106.32       2200.98        85.18 o
  -6   5   2       3782.57       3672.20       159.60 o
  -5   5   2       2905.80       2874.62        85.92 o
  -4   5   2        319.63        250.01        21.97 o
  -3   5   2       3410.85       3591.09        85.64 o
  -2   5   2      20578.51      20312.85       254.36 o
  -1   5   2       7154.48       6957.21       113.52 o
   0   5   2        917.86        873.93        30.41 o
   1   5   2       1032.57       1085.04        31.94 o
   2   5   2      10763.63      10888.13       249.56 o
   3   5   2      23734.70      23793.67       479.17 o
   4   5   2       2953.30       3137.10       126.96 o
   5   5   2         52.01         39.76         6.72 o
   6   5   2       2823.12       2525.87       167.55 o
   7   5   2       2623.18       2648.43       112.47 o
   8   5   2       2839.06       2921.57       107.55 o
   9   5   2        232.61        284.09        33.11 o
  -8   6   2        883.90        941.65        69.13 o
  -7   6   2       4133.17       4004.04       144.94 o
  -6   6   2       2802.73       2964.52        96.45 o
  -5   6   2        686.60        795.60        44.51 o
  -4   6   2        214.43        264.03        23.91 o
  -3   6   2       6255.38       6029.39       123.31 o
  -2   6   2      11112.45      10935.22       154.62 o
  -1   6   2      10442.02      10233.82       211.24 o
   0   6   2         27.15         18.16         6.16 o
   1   6   2       2911.75       2751.47        69.05 o
   2   6   2      15581.16      16342.02       270.29 o
   3   6   2      13792.70      14668.53       298.96 o
   4   6   2       2169.43       2178.67        77.51 o
   5   6   2       1368.27       1337.74        46.05 o
   6   6   2       2027.89       1905.44       165.49 o
   7   6   2       3393.96       3236.67       183.10 o
   8   6   2       1158.23       1101.02        69.77 o
   9   6   2        213.35        339.84        37.90 o
  -8   7   2        582.29        617.77        58.03 o
  -7   7   2       2620.11       2609.38       112.10 o
  -6   7   2       2898.40       2929.96        89.38 o
  -5   7   2        100.43         64.50        14.55 o
  -4   7   2       1861.07       1781.86        65.71 o
  -3   7   2       3817.56       3763.74        95.48 o
  -2   7   2      10305.83      10343.29       178.42 o
  -1   7   2        478.84        432.40        25.06 o
   0   7   2       2741.23       2704.58        73.29 o
   1   7   2       6607.17       6470.46       122.60 o
   2   7   2       8520.49       8554.19       176.77 o
   3   7   2       1844.75       1886.52        62.87 o
   4   7   2       1437.51       1427.01        73.56 o
   5   7   2       6765.92       6966.37       257.34 o
   6   7   2       3920.18       4298.06       173.52 o
   7   7   2       1381.79       1345.84        89.09 o
   8   7   2         66.24         96.72        22.57 o
  -8   8   2        781.35        701.89        63.19 o
  -7   8   2       1702.00       1700.32        76.08 o
  -6   8   2        284.69        281.68        28.76 o
  -5   8   2       1194.04       1059.23        50.79 o
  -4   8   2       2825.46       2864.22        82.24 o
  -3   8   2       3350.16       3283.91       143.75 o
  -2   8   2       1765.64       1740.21        61.99 o
  -1   8   2        841.03        805.56        46.99 o
   0   8   2       6240.71       5984.08       115.43 o
   1   8   2       6099.78       5647.86       195.40 o
   2   8   2       1119.10        943.94        54.19 o
   3   8   2         18.38         21.49         8.65 o
   4   8   2       3266.63       3322.39        91.71 o
   5   8   2       3424.06       3721.32       143.35 o
   6   8   2       3346.78       3707.10       302.55 o
   7   8   2        198.37        220.87        37.39 o
   8   8   2         85.51         45.50        19.34 o
  -7   9   2         77.62        123.95        24.03 o
  -6   9   2        329.16        271.01        32.96 o
  -5   9   2       3536.55       3471.99       114.93 o
  -4   9   2       3473.16       3352.08       144.88 o
  -3   9   2        545.05        534.84        33.62 o
  -2   9   2       2027.16       2092.50        66.92 o
  -1   9   2       5604.21       5412.31       126.90 o
   0   9   2      12614.23      12341.57       218.96 o
   1   9   2       4257.80       4602.04       122.62 o
   2   9   2         55.40         44.01        12.70 o
   3   9   2       3478.15       3765.10       119.61 o
   4   9   2       5289.36       5115.80       163.26 o
   5   9   2       5861.85       5970.05       306.09 o
   6   9   2       1125.74       1226.98        87.31 o
   7   9   2        142.68        130.22        29.79 o
  -6  10   2        921.78        773.90        57.76 o
  -5  10   2       3640.96       3742.12       124.60 o
  -4  10   2       3112.55       3240.33       111.14 o
  -3  10   2        173.63        149.56        24.26 o
  -2  10   2        698.55        771.82        45.04 o
  -1  10   2       8903.54       8373.23       190.42 o
   0  10   2       7666.48       7526.95       162.04 o
   1  10   2       2549.61       2583.77        93.15 o
   2  10   2        498.92        480.85        42.85 o
   3  10   2       2795.23       3044.64       148.13 o
   4  10   2       2449.54       2254.93       123.83 o
   5  10   2       2024.65       1805.95        86.96 o
   6  10   2         11.74          7.60        16.42 o
   7  10   2       1412.22       1586.17       109.60 o
  -6  11   2        672.19        786.43        58.90 o
  -5  11   2       1433.35       1307.44        74.82 o
  -4  11   2        773.31        811.73        57.05 o
  -3  11   2        527.46        535.52        50.97 o
  -2  11   2       4843.29       4872.53       157.15 o
  -1  11   2       4159.88       4001.62       138.47 o
   0  11   2       2546.10       2386.43       103.69 o
   1  11   2         31.02          4.30        15.54 o
   2  11   2       3816.23       3995.61       171.48 o
   3  11   2       3674.37       4240.56       269.40 o
   4  11   2       2231.51       2308.21       149.07 o
   5  11   2          1.33         55.71        23.74 o
   6  11   2        802.79        770.65        91.94 o
  -5  12   2        376.39        252.17        37.32 o
  -4  12   2         10.77         17.98        26.05 o
  -3  12   2       1604.67       1468.61        91.83 o
  -2  12   2       2687.15       2761.88       149.30 o
  -1  12   2       1356.98       1279.64       153.34 o
   0  12   2          4.78          3.18        16.11 o
   1  12   2       2883.53       2834.86       119.28 o
   2  12   2       3472.91       3383.92       160.99 o
   3  12   2       2064.80       2397.43        95.85 o
   4  12   2        143.39        154.70        28.58 o
   5  12   2        235.92        207.80        40.11 o
  -3  13   2       2733.97       2529.66       152.10 o
  -2  13   2       2032.76       2279.45       189.44 o
  -1  13   2        174.20        223.71        45.17 o
   0  13   2       1043.66       1260.12       101.27 o
   1  13   2       1551.12       1592.84       113.49 o
   2  13   2       3222.36       2921.83       156.56 o
   3  13   2       1230.90       1312.43       103.53 o
   0 -12   3       1303.04       1396.26        95.25 o
   1 -12   3       2768.84       2616.49       149.12 o
   2 -12   3       2201.12       1847.89       125.44 o
  -3 -11   3       1225.27       1133.09        92.33 o
  -2 -11   3          4.30        -19.15        21.35 o
  -1 -11   3        256.20        187.43        35.46 o
   0 -11   3       2187.75       2563.05       161.40 o
   1 -11   3       2033.63       1938.10       120.76 o
   2 -11   3        597.71        316.50        60.63 o
   3 -11   3        120.67         56.90        17.35 o
   4 -11   3        476.12        507.72        52.13 o
   5 -11   3        566.95        773.64        59.66 o
  -4 -10   3       2068.58       2108.65       122.74 o
  -3 -10   3        404.78        361.51        51.12 o
  -2 -10   3        212.74        198.01        36.33 o
  -1 -10   3       4715.44       4333.17       161.72 o
   0 -10   3       4141.78       4519.05       159.58 o
   1 -10   3       1877.56       1880.25       112.36 o
   2 -10   3        157.09        228.58        32.62 o
   3 -10   3       1845.79       1722.39        89.61 o
   4 -10   3       2406.07       2461.67       101.29 o
   5 -10   3        305.77        247.22        33.18 o
   6 -10   3         58.94        127.87        28.84 o
  -5  -9   3       3253.15       2911.78       188.92 o
  -4  -9   3        924.20        944.44        78.56 o
  -3  -9   3         41.61         20.02        15.93 o
  -2  -9   3       5320.64       5348.21       189.84 o
  -1  -9   3       4494.88       4263.30       145.27 o
   0  -9   3       1372.59       1319.15        77.65 o
   1  -9   3         55.99         62.17        18.11 o
   2  -9   3       1555.65       1603.30        85.75 o
   3  -9   3       5331.51       5449.98       161.07 o
   4  -9   3       2642.05       2413.21        95.22 o
   5  -9   3        172.47        154.62        32.72 o
   6  -9   3        211.07        235.99        34.48 o
   7  -9   3        821.76        865.65        61.10 o
  -6  -8   3       3786.47       3639.15       200.78 o
  -5  -8   3        723.46        619.40        72.67 o
  -4  -8   3        158.11        138.93        22.34 o
  -3  -8   3       2152.45       2199.34        89.51 o
  -2  -8   3       4600.83       4782.07       133.32 o
  -1  -8   3       3510.69       3307.67        93.96 o
   0  -8   3       1354.39       1336.18        74.03 o
   1  -8   3        501.12        430.87        35.02 o
   2  -8   3       1614.26       1785.14        78.73 o
   3  -8   3       3061.89       3204.72       102.00 o
   4  -8   3       1428.36       1222.56        67.74 o
   5  -8   3         39.49         40.09        16.35 o
   6  -8   3        476.15        445.91        39.50 o
   7  -8   3        416.55        428.36        40.68 o
   8  -8   3        543.88        354.51        38.20 o
  -6  -7   3        905.47       1179.59       175.73 o
  -5  -7   3        707.36        688.53        57.98 o
  -4  -7   3        856.37        812.86        53.92 o
  -3  -7   3       5945.74       5857.83       150.37 o
  -2  -7   3       5664.56       5712.82       157.25 o
  -1  -7   3       1615.66       1382.82        46.91 o
   0  -7   3       1702.73       1599.85        47.90 o
   1  -7   3       2664.20       2707.40        84.85 o
   2  -7   3       3239.82       3473.74       116.61 o
   3  -7   3       2652.91       2566.89        85.16 o
   4  -7   3          1.88          6.50        10.25 o
   5  -7   3       2865.05       2863.65       111.69 o
   6  -7   3       2168.61       2132.42        96.64 o
   7  -7   3        484.36        366.81        36.27 o
   8  -7   3        130.12         74.41        28.39 o
  -7  -6   3       1935.80       2189.23       160.91 o
  -6  -6   3       1531.56       1686.93       125.74 o
  -5  -6   3        328.05        278.00        30.54 o
  -4  -6   3       6388.74       6285.63       156.72 o
  -3  -6   3       4067.93       3875.30       118.81 o
  -2  -6   3       4200.08       4230.86        92.40 o
  -1  -6   3          1.97         12.13         3.99 o
   0  -6   3       5107.29       4957.60        89.11 o
   1  -6   3       6925.02       6706.27       120.94 o
   2  -6   3       2154.19       2080.92        68.59 o
   3  -6   3         64.64         56.03        12.96 o
   4  -6   3       2927.81       3041.00        71.30 o
   5  -6   3       4509.19       4430.51       210.62 o
   6  -6   3       2430.09       2350.52       121.83 o
   7  -6   3        127.02         94.69        19.55 o
   8  -6   3          3.36        -20.32        20.32 o
   9  -6   3        247.85        287.84        46.73 o
  -7  -5   3        758.41        662.23        85.44 o
  -6  -5   3          4.44          4.26        20.46 o
  -5  -5   3       2346.66       2514.48       223.88 o
  -4  -5   3       5448.97       5510.83       112.45 o
  -3  -5   3      10245.08       9963.67       249.94 o
  -2  -5   3        878.32        888.63        28.18 o
  -1  -5   3       3485.06       3402.63        50.94 o
   0  -5   3      14706.22      14833.57       152.40 o
   1  -5   3      10614.09      10335.04       142.61 o
   2  -5   3        533.36        540.70        28.09 o
   3  -5   3        124.25        143.82        12.10 o
   4  -5   3       1974.81       2003.87        59.12 o
   5  -5   3       7013.16       6856.24       127.62 o
   6  -5   3       1006.59       1004.41        56.47 o
   7  -5   3          2.37          6.46         9.98 o
   8  -5   3        253.98        345.04        40.56 o
   9  -5   3        248.36        185.15        38.66 o
  -8  -4   3        921.28        909.15        89.51 o
  -7  -4   3        193.25        142.68        32.11 o
  -6  -4   3        302.39        395.08        59.00 o
  -5  -4   3       2884.53       3190.23        83.13 o
  -4  -4   3       5894.41       6204.31       107.33 o
  -3  -4   3        101.86         98.85         9.33 o
  -2  -4   3       1641.06       1607.81        29.04 o
  -1  -4   3       4597.95       4363.98        51.51 o
   0  -4   3       6455.26       6118.58        69.89 o
   1  -4   3       3194.20       3072.64        54.21 o
   2  -4   3        211.67        174.05        13.86 o
   3  -4   3       2906.98       2975.23        50.83 o
   4  -4   3       2653.02       2611.62        51.79 o
   5  -4   3        786.14        786.86        41.47 o
   6  -4   3        351.53        374.85        26.73 o
   7  -4   3       1240.27       1256.61        62.11 o
   8  -4   3       1327.02       1383.11       113.56 o
   9  -4   3        294.35        211.81        35.04 o
  -8  -3   3        143.87        223.02        41.03 o
  -7  -3   3       1675.93       1489.22        95.36 o
  -6  -3   3       1746.83       1679.45        68.18 o
  -5  -3   3       2636.62       2760.64        82.70 o
  -4  -3   3       1667.38       1770.98        49.59 o
  -3  -3   3        225.97        284.79        13.72 o
  -2  -3   3       6708.99       6793.25        90.67 o
  -1  -3   3      12166.42      12387.89       117.63 o
   0  -3   3       7821.49       7899.80        68.22 o
   1  -3   3         33.74         53.98         4.35 o
   2  -3   3       7398.49       7460.79        97.81 o
   3  -3   3      14449.09      14749.33       214.20 o
   4  -3   3       6074.91       6445.80       159.01 o
   5  -3   3       1468.58       1395.29        46.96 o
   6  -3   3        502.24        550.54        32.79 o
   7  -3   3       6748.43       6940.61       278.87 o
   8  -3   3       1642.15       1613.56        75.33 o
   9  -3   3         53.20         70.15        21.87 o
  10  -3   3         11.08         -7.20        18.14 o
  -8  -2   3        437.33        327.63        58.56 o
  -7  -2   3       1606.82       1644.38        82.67 o
  -6  -2   3       3249.55       3268.12       136.24 o
  -5  -2   3       2726.32       2703.43        74.77 o
  -4  -2   3        366.53        340.34        22.40 o
  -3  -2   3       5313.93       5366.57        82.70 o
  -2  -2   3      27403.21      28055.88       240.23 o
  -1  -2   3       7557.56       7785.96        70.44 o
   0  -2   3        352.70        323.21         8.20 o
   1  -2   3       2516.97       2480.43        30.69 o
   2  -2   3      17039.09      16969.92       235.00 o
   3  -2   3      15190.49      15855.58       151.06 o
   4  -2   3       1429.84       1405.55        28.11 o
   5  -2   3          9.76         12.90         4.91 o
   6  -2   3       1053.15       1084.61        41.25 o
   7  -2   3        604.05        583.00        30.36 o
   8  -2   3       1500.21       1410.65        68.52 o
   9  -2   3        157.10        172.06        26.62 o
  10  -2   3        270.75        359.31        46.13 o
  -9  -1   3         37.35         -8.56        46.62 o
  -8  -1   3       1212.42       1217.16       112.68 o
  -7  -1   3       5523.53       5842.48       152.58 o
  -6  -1   3       4150.79       4228.34        97.85 o
  -5  -1   3        132.55        105.99         8.57 o
  -4  -1   3       1309.07       1344.56        42.45 o
  -3  -1   3      16679.94      16975.96       197.40 o
  -2  -1   3      22930.48      23288.14       197.75 o
  -1  -1   3       7458.82       7619.94        67.54 o
   0  -1   3       6287.42       6722.75        65.93 o
   1  -1   3       2222.95       2203.87        26.77 o
   2  -1   3       9923.31       9928.38        82.24 o
   3  -1   3      10011.63      10535.41       126.68 o
   4  -1   3       1534.26       1696.77        33.15 o
   5  -1   3        368.44        347.37        17.33 o
   6  -1   3       1198.55       1224.67        54.18 o
   7  -1   3       5631.46       5510.42       281.10 o
   8  -1   3        197.75        130.21        27.15 o
   9  -1   3        787.46       1042.67        62.96 o
  10  -1   3        736.01        872.40       130.08 o
  -9   0   3        276.31        422.73        77.29 o
  -8   0   3        842.94       1063.98        78.73 o
  -7   0   3       4109.80       4410.61       114.51 o
  -6   0   3        403.26        446.41        28.20 o
  -5   0   3        192.62        191.85        13.24 o
  -4   0   3       2794.63       2692.12        58.07 o
  -3   0   3       8282.14       8378.69        98.58 o
  -2   0   3      12224.95      12358.67       104.73 o
  -1   0   3        670.37        762.83        14.58 o
   0   0   3        461.11        517.02        11.78 o
   1   0   3        567.83        595.32        11.85 o
   2   0   3        781.95        801.29        17.42 o
   3   0   3         59.94         76.55         5.51 o
   4   0   3       4897.78       4801.53        81.02 o
   5   0   3       7323.82       7012.10       284.89 o
   6   0   3       1997.88       1909.21        89.44 o
   7   0   3         37.09         51.51        12.87 o
   8   0   3        203.45        235.46        27.73 o
   9   0   3        765.86        887.97        59.87 o
  10   0   3       1878.58       1755.88       123.23 o
  -9   1   3        637.27        665.74        74.75 o
  -8   1   3       1530.98       1653.30        73.06 o
  -7   1   3        774.90        785.87        42.34 o
  -6   1   3         11.31         20.14         9.70 o
  -5   1   3       6453.02       6620.72       127.43 o
  -4   1   3       8042.70       8235.49       157.19 o
  -3   1   3       9131.17       9334.25       136.92 o
  -2   1   3       2078.38       2072.97        37.05 o
  -1   1   3       8040.13       8169.99        80.85 o
   0   1   3      27337.46      27484.85       233.19 o
   1   1   3      23298.56      23489.20       420.80 o
   2   1   3         91.25        102.16         5.42 o
   3   1   3       2806.87       2821.53        39.54 o
   4   1   3       7664.04       8054.33       128.89 o
   5   1   3      10946.18      10612.33       408.93 o
   6   1   3       2125.65       2154.96       118.61 o
   7   1   3        135.72        104.41        17.79 o
   8   1   3        205.66        146.35        26.13 o
   9   1   3       3354.08       2913.14       167.77 o
  10   1   3        489.43        334.54        40.70 o
  -9   2   3        753.88        613.97        65.47 o
  -8   2   3        649.22        609.27        55.33 o
  -7   2   3        419.16        416.74        36.31 o
  -6   2   3        307.59        339.47        30.58 o
  -5   2   3       6604.96       6739.28       192.19 o
  -4   2   3       8137.17       8137.47       146.03 o
  -3   2   3        658.50        739.69        32.87 o
  -2   2   3       1995.85       2007.22        35.23 o
  -1   2   3       8663.62       8460.97        91.56 o
   0   2   3      40134.15      38294.45       340.09 o
   1   2   3       1539.04       1474.28        28.05 o
   2   2   3        147.51        137.41         5.70 o
   3   2   3       3272.79       3361.76        57.84 o
   4   2   3      13593.55      14234.59       234.96 o
   5   2   3       7197.21       6886.31       184.82 o
   6   2   3         73.25         74.43        12.53 o
   7   2   3       1134.96       1209.96        58.68 o
   8   2   3       2178.08       2131.06        78.24 o
   9   2   3        741.70        645.84        51.11 o
  10   2   3        530.59        334.14        35.90 o
  -9   3   3       1908.97       1705.28       129.69 o
  -8   3   3         50.29         31.96        19.47 o
  -7   3   3        237.39        257.84        30.06 o
  -6   3   3       4981.46       5455.62       138.96 o
  -5   3   3       8986.06       8990.56       156.37 o
  -4   3   3       4098.97       4064.73       100.63 o
  -3   3   3        994.72       1108.03        38.25 o
  -2   3   3       3597.76       3601.13        54.86 o
  -1   3   3       8787.35       8679.21       110.71 o
   0   3   3      11708.88      11975.08       144.77 o
   1   3   3       3700.04       3602.21        57.66 o
   2   3   3       4663.57       4415.78        61.75 o
   3   3   3       5217.49       5139.80        86.76 o
   4   3   3       3217.45       2910.97        57.83 o
   5   3   3       1368.32       1332.61        40.91 o
   6   3   3         85.04         98.51         9.85 o
   7   3   3       3630.29       3883.11       117.71 o
   8   3   3       2087.85       2388.70       114.69 o
   9   3   3        586.48        654.99        46.74 o
  10   3   3          1.58         10.83        17.60 o
  -9   4   3        345.76        476.30        49.56 o
  -8   4   3        231.48        207.00        49.11 o
  -7   4   3       1456.23       1532.64        74.19 o
  -6   4   3       1173.82       1294.36        53.76 o
  -5   4   3       3832.65       3760.73       106.58 o
  -4   4   3          2.80          8.80         9.03 o
  -3   4   3       5380.42       5614.92       114.40 o
  -2   4   3       5523.95       4967.48        94.81 o
  -1   4   3       1465.07       1330.29        32.75 o
   0   4   3        791.79        778.72        23.55 o
   1   4   3       2415.13       2475.08        49.69 o
   2   4   3      15940.29      15787.45       168.16 o
   3   4   3      11220.53      11096.48       297.14 o
   4   4   3       3433.26       3430.90        78.49 o
   5   4   3        331.51        391.62        27.84 o
   6   4   3       4242.30       4313.96       246.99 o
   7   4   3       5249.93       5358.94       201.96 o
   8   4   3        635.80        758.34        42.94 o
   9   4   3         21.97        -14.43        14.43 o
  -8   5   3        837.54        784.13        54.67 o
  -7   5   3       3096.06       3129.58       104.73 o
  -6   5   3       2165.25       2257.83        81.60 o
  -5   5   3        855.39        953.60        51.82 o
  -4   5   3       1127.28       1212.11        54.50 o
  -3   5   3      13164.97      12470.94       220.03 o
  -2   5   3       7107.92       6460.10       121.37 o
  -1   5   3        845.99        765.90        28.84 o
   0   5   3       1246.09       1449.94        50.85 o
   1   5   3      13574.33      13288.92       269.06 o
   2   5   3      18608.22      18470.13       446.92 o
   3   5   3       7062.53       6936.07       163.37 o
   4   5   3         24.04         18.26         6.30 o
   5   5   3       2874.07       2629.91        91.38 o
   6   5   3       2361.97       2138.40       127.45 o
   7   5   3       1920.63       1794.84        73.90 o
   8   5   3        285.26        240.67        28.63 o
   9   5   3        684.79        687.34        47.77 o
  -8   6   3       1269.78       1357.24        87.32 o
  -7   6   3       1946.99       2162.85       105.41 o
  -6   6   3        888.07        979.94        72.56 o
  -5   6   3        133.29        121.71        17.91 o
  -4   6   3       4670.22       5056.60       118.48 o
  -3   6   3      13088.85      12906.07       212.15 o
  -2   6   3       7915.80       7444.51       139.28 o
  -1   6   3        835.74        920.81        33.98 o
   0   6   3       3825.59       3836.50       129.08 o
   1   6   3       5784.94       5377.05       154.06 o
   2   6   3      11778.89      11518.46       303.50 o
   3   6   3        695.40        857.63        43.48 o
   4   6   3       2290.61       2288.63       120.87 o
   5   6   3       3679.37       3634.37       156.15 o
   6   6   3       2846.86       2752.18       196.68 o
   7   6   3       1661.37       1607.62       132.75 o
   8   6   3        114.19        242.78        45.92 o
   9   6   3       1184.13       1646.17        82.06 o
  -8   7   3        861.00        950.64        62.70 o
  -7   7   3        958.05        944.01        59.02 o
  -6   7   3         62.48         45.39        14.31 o
  -5   7   3       2186.64       2168.15        79.65 o
  -4   7   3       3776.48       3824.08       103.96 o
  -3   7   3       3830.41       3781.96        98.39 o
  -2   7   3        156.32        125.77        16.14 o
  -1   7   3       2087.36       2078.02        65.18 o
   0   7   3       4457.61       4079.60       113.44 o
   1   7   3       5964.32       5872.50       180.50 o
   2   7   3       1435.10       1312.77        47.78 o
   3   7   3        172.81        156.31        18.14 o
   4   7   3       6150.08       6404.89       214.56 o
   5   7   3       4020.00       4444.01       165.93 o
   6   7   3       1221.68       1359.30       105.04 o
   7   7   3         11.21         11.45        13.53 o
   8   7   3        421.01        394.15        97.47 o
   9   7   3       1081.57       1481.88       115.88 o
  -7   8   3         36.75         50.30        15.98 o
  -6   8   3       1212.96       1228.53        64.97 o
  -5   8   3       3196.55       3279.92       104.00 o
  -4   8   3       2123.98       2170.31        78.33 o
  -3   8   3        422.08        400.50        31.51 o
  -2   8   3       1870.72       1914.26        54.22 o
  -1   8   3       6367.33       6405.73       212.71 o
   0   8   3      11225.67      10725.99       218.82 o
   1   8   3       1905.32       1706.27        58.76 o
   2   8   3        154.63        115.91        13.80 o
   3   8   3       3773.19       3753.87       100.29 o
   4   8   3      11552.86      11690.28       542.86 o
   5   8   3       3893.69       4282.89       219.51 o
   6   8   3         86.91         21.48        13.46 o
   7   8   3        663.12        587.99        59.71 o
   8   8   3       1936.93       1849.24       123.18 o
  -7   9   3         15.80         10.14        14.66 o
  -6   9   3       2591.57       2701.13       115.01 o
  -5   9   3       5375.94       5380.58       142.81 o
  -4   9   3       1258.96       1388.47        64.12 o
  -3   9   3        336.31        363.29        31.36 o
  -2   9   3       1277.90       1247.74        56.04 o
  -1   9   3      11187.05      10786.82       230.92 o
   0   9   3       5349.71       5297.44       121.35 o
   1   9   3       1523.17       1479.26        73.27 o
   2   9   3        598.73        658.99        46.88 o
   3   9   3       6845.58       6966.09       163.56 o
   4   9   3       2375.09       2413.68        82.12 o
   5   9   3         22.35         31.23         9.02 o
   6   9   3        667.28        790.81       145.66 o
   7   9   3       1657.35       1711.95       107.39 o
   8   9   3        995.02        827.56        79.26 o
  -6  10   3       2280.84       2234.62        99.53 o
  -5  10   3       2789.61       2914.02       109.38 o
  -4  10   3         32.77         66.37        17.77 o
  -3  10   3       1080.55       1147.87        53.72 o
  -2  10   3       5005.09       5025.09       118.36 o
  -1  10   3       2549.20       2351.15        84.33 o
   0  10   3        412.52        399.41        46.13 o
   1  10   3        397.45        342.94        36.90 o
   2  10   3       4907.02       5167.80       152.13 o
   3  10   3       3101.68       3263.03       133.28 o
   4  10   3       1901.55       1875.84        82.58 o
   5  10   3          6.23          1.30        12.20 o
   6  10   3       2208.38       2561.84       223.66 o
   7  10   3       3003.72       3538.08       269.37 o
  -6  11   3       1336.27       1491.11        83.35 o
  -5  11   3        396.45        548.49        48.21 o
  -4  11   3        290.65        311.60        34.73 o
  -3  11   3       1536.91       1588.22        77.17 o
  -2  11   3        528.89        541.03        49.67 o
  -1  11   3         80.75         57.59        26.81 o
   0  11   3         45.27         28.84        13.92 o
   1  11   3       2899.52       2917.26        98.02 o
   2  11   3       3902.53       4219.31       142.93 o
   3  11   3       2218.62       2434.26        92.29 o
   4  11   3          1.28         12.77        10.86 o
   5  11   3       2059.70       2026.54       143.91 o
   6  11   3       2839.93       3015.69       199.00 o
  -5  12   3        295.94        365.01        41.04 o
  -4  12   3       1933.04       1844.51        90.28 o
  -3  12   3       4156.96       4039.22       194.21 o
  -2  12   3       1043.47       1094.31       135.17 o
  -1  12   3         22.85         -7.60        30.75 o
   0  12   3       4677.19       4607.72       157.55 o
   1  12   3       5571.27       4998.33       182.02 o
   2  12   3       4088.86       4362.31       162.35 o
   3  12   3        330.80        390.38        37.53 o
   4  12   3       1196.62       1264.55        80.19 o
   5  12   3       2217.74       2051.65       192.30 o
  -3  13   3       2303.23       2478.77       161.11 o
  -2  13   3        174.11        189.05        40.27 o
  -1  13   3       1079.61       1203.12       124.63 o
   0  13   3       1468.08       1599.83       122.21 o
   1  13   3       2360.28       2273.73       192.56 o
   2  13   3       1450.00       1639.23       138.88 o
   3  13   3        346.78        356.17        39.06 o
   4  13   3       2019.30       2278.48       114.96 o
  -1  14   3       1358.31       1359.13       110.67 o
   0  14   3       2036.85       2297.05       215.66 o
   1  14   3       1842.24       1731.00       151.34 o
  -1 -11   4       2798.77       2871.12       294.86 o
   0 -11   4       1644.10       1826.80       156.34 o
   1 -11   4        175.84        135.46        32.66 o
   2 -11   4        932.02        880.91       116.01 o
   3 -11   4       1125.51       1049.17       103.49 o
   4 -11   4        654.68        730.82        63.60 o
  -3 -10   4        618.23        665.35        68.75 o
  -2 -10   4       3665.09       3247.35       155.51 o
  -1 -10   4       3051.61       3051.05       153.41 o
   0 -10   4        278.59        415.15        47.26 o
   1 -10   4       1114.08       1261.33        82.70 o
   2 -10   4       3091.64       3160.50       150.69 o
   3 -10   4       3074.33       2710.94       141.07 o
   4 -10   4        809.91        837.17        64.00 o
   5 -10   4        101.28        121.58        23.76 o
  -4  -9   4         88.93         62.98        19.05 o
  -3  -9   4       3246.80       3534.53       155.28 o
  -2  -9   4       5425.09       5088.91       286.25 o
  -1  -9   4       2364.92       2649.77       113.32 o
   0  -9   4        109.93        178.25        29.07 o
   1  -9   4       1473.96       1569.87        87.03 o
   2  -9   4       4130.78       4134.36       135.30 o
   3  -9   4       3458.87       3288.51       120.51 o
   4  -9   4        629.27        609.07        46.76 o
   5  -9   4         21.23         35.63        15.48 o
   6  -9   4        415.82        484.68        65.88 o
   7  -9   4        453.33        348.46        43.69 o
  -5  -8   4        214.79        101.44        35.29 o
  -4  -8   4        684.99        742.74        65.67 o
  -3  -8   4       4184.97       4422.06       167.31 o
  -2  -8   4       3598.71       3470.54       144.58 o
  -1  -8   4        153.73        123.99        23.67 o
   0  -8   4       2042.61       1890.60        90.36 o
   1  -8   4       3397.76       3421.89       147.76 o
   2  -8   4       3316.61       3622.94       116.80 o
   3  -8   4        133.40        110.27        21.15 o
   4  -8   4        381.68        530.22        41.47 o
   5  -8   4       2052.67       1855.35        88.27 o
   6  -8   4        978.00        979.19        66.18 o
   7  -8   4        447.53        408.32        40.37 o
  -6  -7   4         33.98         22.45        43.31 o
  -5  -7   4        115.68         76.65        24.32 o
  -4  -7   4       6176.56       5891.98       275.27 o
  -3  -7   4       5564.02       5471.49       180.41 o
  -2  -7   4        903.06        797.21        76.64 o
  -1  -7   4       1336.22       1467.23        73.04 o
   0  -7   4       4407.68       4237.59       132.16 o
   1  -7   4       4211.13       4418.16       113.97 o
   2  -7   4        844.95        991.29        59.92 o
   3  -7   4        142.27        191.25        22.61 o
   4  -7   4       4902.21       5220.44       145.45 o
   5  -7   4       3613.88       3339.18       124.46 o
   6  -7   4        891.26        797.76        52.50 o
   7  -7   4          2.82         32.52        11.81 o
   8  -7   4        154.90        174.13        32.62 o
  -6  -6   4        374.33        401.09        65.65 o
  -5  -6   4       6544.43       6348.56       425.87 o
  -4  -6   4       4000.78       4100.77       149.08 o
  -3  -6   4        370.09        308.96        37.49 o
  -2  -6   4        891.62        957.69        64.08 o
  -1  -6   4       6302.15       6225.59       158.08 o
   0  -6   4      12023.23      11228.92       156.07 o
   1  -6   4       5228.22       5385.96       105.08 o
   2  -6   4        260.18        255.44        22.36 o
   3  -6   4        372.44        382.69        26.81 o
   4  -6   4       5191.39       5415.22       227.35 o
   5  -6   4       6704.61       6578.47       207.57 o
   6  -6   4        717.51        621.95        43.89 o
   7  -6   4         45.58         83.71        18.13 o
   8  -6   4        612.28        509.90        52.25 o
  -7  -5   4          5.91        -22.04        22.48 o
  -6  -5   4       1738.83       1844.84       138.26 o
  -5  -5   4       5448.19       5717.37       243.37 o
  -4  -5   4       2165.40       2054.87        97.16 o
  -3  -5   4         47.06         89.29        19.95 o
  -2  -5   4       2695.10       2512.63        61.62 o
  -1  -5   4       9843.24       9509.23       160.37 o
   0  -5   4       9407.45       9355.16       128.85 o
   1  -5   4       1719.43       1747.52        60.86 o
   2  -5   4         92.86         74.72        16.29 o
   3  -5   4       3403.77       3469.63       102.35 o
   4  -5   4       6256.39       6421.40       273.12 o
   5  -5   4       1512.43       1502.02        62.83 o
   6  -5   4        682.77        746.32        60.70 o
   7  -5   4       1304.80       1180.61        60.23 o
   8  -5   4        706.08        635.79        56.78 o
   9  -5   4        256.84        121.97        27.41 o
  -7  -4   4        932.92        948.14        80.11 o
  -6  -4   4       5286.27       5567.77       246.91 o
  -5  -4   4       5235.91       5351.65       180.27 o
  -4  -4   4       1308.93       1403.61        67.94 o
  -3  -4   4       4056.13       3974.46        79.18 o
  -2  -4   4       8303.44       8160.84       116.34 o
  -1  -4   4       9633.09       9776.78       108.83 o
   0  -4   4       3245.83       3482.18        49.73 o
   1  -4   4        711.87        738.98        20.52 o
   2  -4   4       7308.12       7298.00        93.34 o
   3  -4   4       3352.06       3514.50        83.83 o
   4  -4   4        801.43        778.54        30.09 o
   5  -4   4          0.38         12.81         5.83 o
   6  -4   4        713.96        688.68        36.97 o
   7  -4   4       2601.23       2590.20       131.84 o
   8  -4   4        490.75        460.23        38.96 o
   9  -4   4        107.13         78.48        22.28 o
  -8  -3   4        937.66        699.21        90.71 o
  -7  -3   4       3288.55       3192.73       147.96 o
  -6  -3   4       3486.45       3299.06       140.88 o
  -5  -3   4       3060.54       2999.02       114.71 o
  -4  -3   4        856.00        825.16        32.64 o
  -3  -3   4       9646.36       9718.32       180.74 o
  -2  -3   4      11699.12      11720.08       176.13 o
  -1  -3   4       2239.55       2267.68        36.35 o
   0  -3   4        441.17        464.32        12.98 o
   1  -3   4       6916.03       6689.18        99.93 o
   2  -3   4      13929.27      14766.80       211.95 o
   3  -3   4       5566.92       5510.32       143.92 o
   4  -3   4        981.50        893.96        26.15 o
   5  -3   4        672.68        684.73        28.56 o
   6  -3   4       6719.75       6853.80       198.27 o
   7  -3   4       1840.57       2060.24        78.78 o
   8  -3   4         47.19          0.68        11.62 o
   9  -3   4        210.69        267.28        37.01 o
  -8  -2   4       2542.43       2452.81       323.27 o
  -7  -2   4       2845.03       2660.70       194.89 o
  -6  -2   4       2138.96       1909.59        81.47 o
  -5  -2   4         55.92         50.95         9.09 o
  -4  -2   4       3878.68       3919.65        80.79 o
  -3  -2   4      12167.69      12396.74       180.21 o
  -2  -2   4       9205.86       9512.06       114.89 o
  -1  -2   4       1371.57       1419.81        26.98 o
   0  -2   4        959.24        959.76        16.74 o
   1  -2   4       9616.54       9725.79       130.49 o
   2  -2   4      19744.60      20655.97       213.66 o
   3  -2   4       4417.68       4680.11        81.19 o
   4  -2   4       1489.43       1521.50        55.37 o
   5  -2   4       4157.85       4498.04       118.83 o
   6  -2   4       2872.97       2912.47        99.42 o
   7  -2   4       3213.37       3144.75       157.05 o
   8  -2   4          0.36         -2.31        10.98 o
   9  -2   4        558.97        602.15        47.44 o
  10  -2   4        339.80        415.72        70.51 o
  -8  -1   4       2341.28       2826.53       180.74 o
  -7  -1   4       2001.02       1996.96       140.03 o
  -6  -1   4         26.21         36.85         9.08 o
  -5  -1   4        975.16       1075.96        38.64 o
  -4  -1   4       3762.22       3696.29        72.58 o
  -3  -1   4      12901.58      12517.75       152.61 o
  -2  -1   4       3961.21       4104.65        56.41 o
  -1  -1   4       2683.09       2817.40        38.09 o
   0  -1   4       2887.16       2988.14        35.52 o
   1  -1   4       3794.31       3879.76        43.49 o
   2  -1   4       2199.15       2285.81        33.04 o
   3  -1   4         31.43         11.88         3.23 o
   4  -1   4      11215.09      11376.61       254.29 o
   5  -1   4       8761.00       8968.29       252.73 o
   6  -1   4       3115.64       3214.83       149.58 o
   7  -1   4         21.32         11.39         5.39 o
   8  -1   4       2593.12       2787.42       180.71 o
   9  -1   4       1068.54       1224.25        78.25 o
  10  -1   4        201.30        246.37        39.63 o
  -8   0   4       2420.28       2600.47       171.58 o
  -7   0   4        369.50        420.92        35.13 o
  -6   0   4        663.48        699.03        35.81 o
  -5   0   4       4961.14       4843.64        79.23 o
  -4   0   4       6475.56       6242.20        93.31 o
  -3   0   4       4234.25       4042.93        55.27 o
  -2   0   4       1224.11       1307.14        24.22 o
  -1   0   4      20751.80      21545.38       183.96 o
   0   0   4      14690.73      15226.67       135.41 o
   1   0   4       4201.34       4496.69        53.63 o
   2   0   4       3479.13       3723.82        47.08 o
   3   0   4       8033.43       8340.95       157.20 o
   4   0   4      22164.39      22178.29       509.82 o
   5   0   4       7462.17       7397.90       204.98 o
   6   0   4        692.80        750.57        36.02 o
   7   0   4        246.55        258.31        19.61 o
   8   0   4        140.32        113.56        26.92 o
   9   0   4       1774.43       1734.94        94.30 o
  10   0   4        290.64        201.78        29.51 o
  -8   1   4        834.28        933.02        74.46 o
  -7   1   4          3.59          4.16         9.92 o
  -6   1   4       4663.79       4752.32       151.29 o
  -5   1   4       6304.84       6397.45       105.96 o
  -4   1   4       2047.29       2031.51        59.90 o
  -3   1   4         54.07         79.63         7.58 o
  -2   1   4      10845.74      11078.78       130.37 o
  -1   1   4      31244.76      31138.69       384.92 o
   0   1   4      11614.72      11647.68       107.54 o
   1   1   4        403.20        488.43        14.39 o
   2   1   4        364.78        406.44        10.77 o
   3   1   4       7565.73       7822.96       142.15 o
   4   1   4      12184.19      12648.59       363.20 o
   5   1   4       5341.43       5693.91       153.83 o
   6   1   4        646.17        577.97        50.94 o
   7   1   4       1353.84       1305.20        66.61 o
   8   1   4       3802.73       3697.81       176.24 o
   9   1   4       1190.46        830.89        71.89 o
  10   1   4          9.76         -0.49        14.24 o
  -8   2   4         58.55         34.66        15.41 o
  -7   2   4        764.25        804.27        46.83 o
  -6   2   4       7845.56       8169.77       223.09 o
  -5   2   4       5955.09       5968.02       114.24 o
  -4   2   4       1236.01       1236.05        41.46 o
  -3   2   4       1000.68       1085.50        41.44 o
  -2   2   4      11059.34      10919.02       118.56 o
  -1   2   4      28605.12      28706.83       428.49 o
   0   2   4       9231.93       9582.95       124.36 o
   1   2   4       2961.75       3188.49        51.95 o
   2   2   4       4114.39       3924.26        47.17 o
   3   2   4       5505.13       5608.53        90.36 o
   4   2   4      16745.19      17522.47       332.43 o
   5   2   4        204.70        167.40        11.46 o
   6   2   4       3037.27       2996.35       119.08 o
   7   2   4       2028.79       2049.55       110.23 o
   8   2   4        436.02        458.64        38.48 o
   9   2   4        156.31        121.70        20.60 o
  10   2   4         29.38         56.46        17.89 o
  -8   3   4        410.08        477.80        55.06 o
  -7   3   4       1521.09       1663.87        76.40 o
  -6   3   4       1519.47       1678.57        71.44 o
  -5   3   4       2609.50       2541.85        67.11 o
  -4   3   4        877.78        903.29        45.49 o
  -3   3   4       3699.22       3602.09        77.28 o
  -2   3   4       7488.46       7604.49       102.57 o
  -1   3   4       3081.80       2815.39        48.46 o
   0   3   4         76.14         82.40         7.00 o
   1   3   4      24899.75      24860.38       336.22 o
   2   3   4      15591.52      14838.53       207.46 o
   3   3   4       4564.36       4774.01        59.71 o
   4   3   4        192.28        153.14         9.39 o
   5   3   4       2206.39       2319.27        64.09 o
   6   3   4       5462.05       5548.06       138.72 o
   7   3   4       2332.38       2448.79        80.27 o
   8   3   4         20.26         31.12        12.21 o
   9   3   4          9.86          3.26        14.62 o
  10   3   4        937.26        948.12        64.23 o
  -8   4   4       1963.50       1903.86        90.30 o
  -7   4   4       1569.09       1708.88        79.81 o
  -6   4   4       2335.12       2496.15        91.43 o
  -5   4   4         32.14         46.27        14.03 o
  -4   4   4       4658.75       4929.94       158.32 o
  -3   4   4      15814.73      16079.34       226.62 o
  -2   4   4       5422.87       5182.01        86.58 o
  -1   4   4       1332.42       1447.02        42.61 o
   0   4   4       3208.22       3342.16        60.73 o
   1   4   4      33157.16      32608.93       547.86 o
   2   4   4      11652.22      11341.44       134.62 o
   3   4   4       2713.31       2729.12        74.96 o
   4   4   4        675.48        643.39        27.34 o
   5   4   4       3750.21       3658.27        89.20 o
   6   4   4       8168.68       8122.04       261.67 o
   7   4   4        965.75        924.56        45.61 o
   8   4   4         11.01          2.80        12.18 o
   9   4   4        764.07        624.79        44.42 o
  10   4   4        615.14        380.36        38.08 o
  -8   5   4       2588.22       2519.74       111.95 o
  -7   5   4        538.80        542.62        45.54 o
  -6   5   4        266.98        218.62        36.34 o
  -5   5   4       2256.14       2441.99        66.50 o
  -4   5   4       8954.94       9118.89       216.72 o
  -3   5   4      13245.37      13027.17       230.69 o
  -2   5   4       1844.43       1654.01        69.13 o
  -1   5   4        425.70        305.59        18.94 o
   0   5   4      12951.76      13393.23       190.21 o
   1   5   4      11417.71      11206.21       176.14 o
   2   5   4       9843.02       9636.98       153.50 o
   3   5   4        566.30        550.72        17.79 o
   4   5   4       2284.53       2077.80        96.44 o
   5   5   4       7268.15       7403.63       265.54 o
   6   5   4       4697.42       4300.46       174.01 o
   7   5   4        220.32        124.62        16.02 o
   8   5   4        994.43       1118.76        60.41 o
   9   5   4       1235.48       1384.47        81.95 o
  -8   6   4       2683.74       2856.96       110.74 o
  -7   6   4         68.39         76.57        18.90 o
  -6   6   4        831.21        833.89        50.69 o
  -5   6   4       1554.18       1546.91        70.96 o
  -4   6   4       9181.59       9673.92       182.94 o
  -3   6   4       4843.33       4597.47       108.43 o
  -2   6   4        646.49        572.41        33.34 o
  -1   6   4       3168.00       2941.99        67.58 o
   0   6   4       3880.84       3649.59        82.70 o
   1   6   4      10535.55      10729.98       191.40 o
   2   6   4       1580.48       1645.74        81.76 o
   3   6   4       2556.78       2452.79        70.88 o
   4   6   4       9136.67       9541.20       313.76 o
   5   6   4       5476.76       5788.12       333.95 o
   6   6   4        862.45        898.45        52.42 o
   7   6   4        187.80        225.70        23.70 o
   8   6   4       2342.85       2773.53       128.26 o
   9   6   4       1181.28       1584.90        75.33 o
  -8   7   4        951.53        943.91        63.30 o
  -7   7   4        131.18        103.23        22.77 o
  -6   7   4       1840.74       1828.80        79.28 o
  -5   7   4       2292.09       2470.92        87.46 o
  -4   7   4       1195.22       1320.24        58.84 o
  -3   7   4       1395.19       1344.16        56.85 o
  -2   7   4       3782.83       3763.52        96.53 o
  -1   7   4      10452.67       9910.08       168.87 o
   0   7   4       6185.75       6088.53       232.53 o
   1   7   4        216.29        196.02        28.07 o
   2   7   4       4308.78       4701.74       168.56 o
   3   7   4       6196.72       6366.54       179.27 o
   4   7   4       6319.45       6757.79       303.42 o
   5   7   4        516.67        593.72        34.29 o
   6   7   4        187.84         99.42        17.16 o
   7   7   4       1681.63       1461.53        86.96 o
   8   7   4       2923.07       3055.77       142.59 o
   9   7   4       1094.59       1127.21        65.11 o
  -7   8   4        683.90        593.47        49.02 o
  -6   8   4       3888.16       4059.09       125.58 o
  -5   8   4       2708.76       2721.30        95.66 o
  -4   8   4        514.52        550.45        39.35 o
  -3   8   4       1823.82       1844.84        70.20 o
  -2   8   4      11347.48      11398.27       203.41 o
  -1   8   4      10803.66      10495.79       206.15 o
   0   8   4       1691.47       1598.15        61.88 o
   1   8   4       1100.30       1163.43       121.49 o
   2   8   4       1907.58       1929.75       101.58 o
   3   8   4       8867.81       8476.64       662.02 o
   4   8   4       4348.44       4471.78       144.33 o
   5   8   4          3.01         10.90         9.27 o
   6   8   4       1319.60       1140.95        61.21 o
   7   8   4       2466.69       2342.93       212.79 o
   8   8   4       1782.84       1650.91       131.53 o
  -7   9   4       1563.15       1612.66        83.28 o
  -6   9   4       2561.40       2549.88       100.55 o
  -5   9   4        656.03        687.10        65.62 o
  -4   9   4        195.09        169.54        26.51 o
  -3   9   4       1711.73       1724.54        70.73 o
  -2   9   4       3628.60       3538.82       106.10 o
  -1   9   4       7190.46       7149.96       161.54 o
   0   9   4          2.62         10.42        11.00 o
   1   9   4       4711.45       4710.37       163.53 o
   2   9   4       8856.98       9193.21       526.81 o
   3   9   4       6886.40       7002.79       238.51 o
   4   9   4        654.07        635.69        44.75 o
   5   9   4        850.03        930.68        56.28 o
   6   9   4       2557.34       2977.48       270.05 o
   7   9   4       2444.01       2701.82       332.21 o
   8   9   4       1079.40        989.25        96.84 o
  -6  10   4       1239.13       1139.93        71.34 o
  -5  10   4         88.15         71.88        22.06 o
  -4  10   4        854.96        914.96        55.08 o
  -3  10   4       1877.85       1889.61        77.16 o
  -2  10   4       4745.59       4972.90       197.80 o
  -1  10   4        144.81        120.11        18.85 o
   0  10   4       2292.87       2130.57        89.76 o
   1  10   4       5874.88       5913.45       160.94 o
   2  10   4       5687.11       5821.50       263.60 o
   3  10   4       1161.94       1129.53        58.70 o
   4  10   4        185.18        187.54        24.30 o
   5  10   4       2567.53       2720.66       152.30 o
   6  10   4       2907.45       3411.72       322.43 o
   7  10   4        577.08        767.36        73.03 o
  -5  11   4       1414.83       1352.58        76.87 o
  -4  11   4       3448.56       3514.87       122.38 o
  -3  11   4       3053.79       3083.19       120.31 o
  -2  11   4        229.80        207.16        28.28 o
  -1  11   4        221.36        221.61        31.82 o
   0  11   4       4546.89       4507.78       128.42 o
   1  11   4       9906.49      10203.55       285.14 o
   2  11   4       4075.68       4106.48       184.09 o
   3  11   4         30.75         20.65        13.79 o
   4  11   4       1909.39       1962.23        97.57 o
   5  11   4       2954.57       2779.81       353.15 o
   6  11   4       1771.51       1794.25       122.75 o
  -4  12   4       3981.88       4051.58       137.56 o
  -3  12   4       1765.03       1803.29       153.44 o
  -2  12   4          4.82         29.75        17.32 o
  -1  12   4       1859.33       2049.35       102.52 o
   0  12   4       4809.92       4817.49       162.71 o
   1  12   4       2469.03       2477.08       112.66 o
   2  12   4          6.96          8.47        13.63 o
   3  12   4        923.80       1028.38        62.48 o
   4  12   4       2422.22       2462.17       111.53 o
   5  12   4       2335.38       2014.41       122.62 o
  -3  13   4        136.13        165.62        35.68 o
  -2  13   4        479.60        461.33        62.35 o
  -1  13   4       2413.75       2469.18       144.23 o
   0  13   4       1878.74       1895.51       102.11 o
   1  13   4       1302.89       1319.42        96.47 o
   2  13   4         23.12          0.14        34.60 o
   3  13   4       2302.26       2522.48       104.09 o
   4  13   4       2891.51       3050.19       192.07 o
  -1  14   4       2199.96       2332.68       146.81 o
   0  14   4        768.63        817.01        83.63 o
   1  14   4        289.42        248.98       103.64 o
   2  14   4       2264.99       2348.67       175.04 o
   1 -11   5        757.42        757.04        77.11 o
   2 -11   5       2337.06       2248.78       134.59 o
  -2 -10   5       2728.60       2584.35       141.77 o
  -1 -10   5        950.93        996.76        86.69 o
   0 -10   5         99.24        120.79        25.69 o
   1 -10   5       1836.63       1983.15       122.29 o
   2 -10   5       3488.55       3179.49       205.30 o
   3 -10   5       1958.93       1690.07       110.88 o
   4 -10   5        165.35        134.37        34.20 o
   5 -10   5        219.09        333.92        42.91 o
  -3  -9   5       3138.78       2960.55       145.22 o
  -2  -9   5       1700.68       1636.05       104.59 o
  -1  -9   5         36.99        -18.15        24.01 o
   0  -9   5       1179.14       1144.51        76.04 o
   1  -9   5       3168.35       3511.64       137.81 o
   2  -9   5       1738.53       1483.67        96.63 o
   3  -9   5         27.93         68.28        20.00 o
   4  -9   5        196.39        158.83        27.20 o
   5  -9   5        599.64        712.78        53.52 o
   6  -9   5        742.90        627.38        52.97 o
  -4  -8   5       2423.06       2800.80       136.68 o
  -3  -8   5       2305.66       2137.88       217.23 o
  -2  -8   5         91.26         95.88        25.12 o
  -1  -8   5        807.36        760.39        56.56 o
   0  -8   5       2505.63       2351.71       104.26 o
   1  -8   5       1607.74       1719.39        88.38 o
   2  -8   5        103.42        100.58        20.25 o
   3  -8   5         42.43         60.23        16.20 o
   4  -8   5       1619.97       1620.92        74.49 o
   5  -8   5       1015.53       1022.97        61.11 o
   6  -8   5        522.66        456.70        54.99 o
   7  -8   5         76.83         90.21        25.90 o
  -5  -7   5       2618.65       2121.25       157.20 o
  -4  -7   5       2414.97       2442.91       121.22 o
  -3  -7   5        579.96        540.48        54.66 o
  -2  -7   5       1111.41       1105.06        76.93 o
  -1  -7   5       6768.34       6520.42       195.01 o
   0  -7   5       9189.42       8818.91       222.36 o
   1  -7   5       2721.76       2911.03        83.12 o
   2  -7   5         50.48         50.56        12.96 o
   3  -7   5       5149.84       5519.49       198.75 o
   4  -7   5       4756.91       4652.25       127.21 o
   5  -7   5       1444.97       1298.39        71.25 o
   6  -7   5         42.46         52.41        16.57 o
   7  -7   5        164.64        159.98        25.40 o
   8  -7   5        691.53        648.12        63.95 o
  -6  -6   5       2752.88       2587.43       178.11 o
  -5  -6   5       3296.75       3026.97       191.33 o
  -4  -6   5       1679.73       1677.85       138.15 o
  -3  -6   5        132.31        119.91        25.08 o
  -2  -6   5       2092.46       2144.74        87.93 o
  -1  -6   5       9506.01       9556.07       186.45 o
   0  -6   5       4980.30       4729.84       121.07 o
   1  -6   5        189.19        204.31        20.72 o
   2  -6   5        677.24        758.61        37.77 o
   3  -6   5       1552.94       1547.56        57.03 o
   4  -6   5       1213.13       1257.23        52.76 o
   5  -6   5        770.80        793.49        52.49 o
   6  -6   5        461.82        442.79        38.11 o
   7  -6   5        412.71        443.22        39.11 o
   8  -6   5        644.12        541.27        68.82 o
  -6  -5   5       4032.22       4190.82       227.88 o
  -5  -5   5       1928.47       2200.22       255.35 o
  -4  -5   5         60.47         89.05        23.40 o
  -3  -5   5       1890.20       1821.33        78.60 o
  -2  -5   5       3664.74       3684.96        96.53 o
  -1  -5   5       5641.17       5450.78        91.05 o
   0  -5   5       1174.02       1104.17        31.59 o
   1  -5   5       1350.01       1394.96        37.60 o
   2  -5   5       4341.67       4484.81        97.10 o
   3  -5   5       2217.27       2414.48        68.46 o
   4  -5   5       1647.61       1614.45        91.69 o
   5  -5   5       1796.46       1800.12        89.34 o
   6  -5   5       1162.30       1363.29        64.89 o
   7  -5   5        582.81        437.33        36.76 o
   8  -5   5        139.92        109.03        26.79 o
   9  -5   5         41.86         34.11        18.87 o
  -7  -4   5       2710.86       2623.63       217.70 o
  -6  -4   5       2402.46       2607.20       168.15 o
  -5  -4   5        372.46        458.72        54.75 o
  -4  -4   5       1438.40       1352.06        57.50 o
  -3  -4   5       1303.24       1221.74        47.01 o
  -2  -4   5       3038.97       3046.67        60.82 o
  -1  -4   5       1508.71       1522.56        35.05 o
   0  -4   5       1201.04       1222.03        30.09 o
   1  -4   5      11727.50      12207.24       175.70 o
   2  -4   5       5752.09       6016.08       122.69 o
   3  -4   5       1801.53       1937.52        49.10 o
   4  -4   5         46.45         64.28         7.88 o
   5  -4   5        988.77       1094.70        46.10 o
   6  -4   5       4783.07       4798.52       171.50 o
   7  -4   5       2308.03       2030.29       129.24 o
   8  -4   5         51.71         58.64        16.94 o
   9  -4   5        121.93        194.20        34.64 o
  -7  -3   5       1653.52       1671.63       129.06 o
  -6  -3   5        680.79        653.49        63.10 o
  -5  -3   5        759.19        819.05        52.31 o
  -4  -3   5       5093.87       4897.75       116.35 o
  -3  -3   5       7492.72       7840.97       150.93 o
  -2  -3   5       2600.58       2614.00        49.96 o
  -1  -3   5         38.51         54.89         6.69 o
   0  -3   5       4681.62       4438.18        54.68 o
   1  -3   5      14661.19      15273.92       165.74 o
   2  -3   5      12117.13      13022.27       188.31 o
   3  -3   5        533.68        513.42        20.53 o
   4  -3   5       1443.66       1577.26        63.24 o
   5  -3   5       4678.84       4823.50       131.07 o
   6  -3   5       6918.05       7061.96       217.51 o
   7  -3   5        283.23        283.25        25.13 o
   8  -3   5         40.65         60.46        31.20 o
   9  -3   5        229.92        300.99        41.11 o
  -7  -2   5       1190.39       1103.81        86.64 o
  -6  -2   5         30.84         47.49        13.49 o
  -5  -2   5       2148.85       2202.51        68.56 o
  -4  -2   5       7860.40       7870.42       131.83 o
  -3  -2   5       7524.29       7333.14       106.45 o
  -2  -2   5        421.74        434.89        16.45 o
  -1  -2   5        583.15        505.17        21.55 o
   0  -2   5      10425.34      10744.88       111.29 o
   1  -2   5      16922.96      17652.85       202.24 o
   2  -2   5        732.71        799.68        21.13 o
   3  -2   5       2712.69       2832.29        54.57 o
   4  -2   5        910.98        830.11        29.33 o
   5  -2   5       1936.88       1971.35        62.08 o
   6  -2   5        891.08        886.28        40.06 o
   7  -2   5       1037.10        970.31        38.12 o
   8  -2   5        466.58        564.10        40.94 o
   9  -2   5        582.22        493.12        47.21 o
  10  -2   5        128.09        100.11        25.93 o
  -8  -1   5       1497.63       1655.11       138.95 o
  -7  -1   5         10.60          5.52        22.37 o
  -6  -1   5       1304.43       1371.03        63.99 o
  -5  -1   5       3940.10       3822.21        81.88 o
  -4  -1   5       5575.54       5553.92        86.55 o
  -3  -1   5        483.13        413.41        17.11 o
  -2  -1   5       1422.20       1306.23        31.55 o
  -1  -1   5      13512.77      14317.90       150.76 o
   0  -1   5       7880.49       8407.13        84.36 o
   1  -1   5       1950.88       2144.50        35.08 o
   2  -1   5         49.26         32.17         4.79 o
   3  -1   5       3745.48       3561.46        60.26 o
   4  -1   5       5722.49       5967.01       103.13 o
   5  -1   5        728.33        712.41        28.59 o
   6  -1   5       1021.31        956.03        34.86 o
   7  -1   5        350.94        382.40        32.84 o
   8  -1   5       2208.15       2138.41       110.27 o
   9  -1   5        488.52        529.87        51.46 o
  10  -1   5         18.23          2.87        13.79 o
  -8   0   5        604.55        777.94        94.72 o
  -7   0   5        673.52        669.56        56.56 o
  -6   0   5       3385.45       3478.85       100.34 o
  -5   0   5       2873.00       2811.95        68.77 o
  -4   0   5       1140.68       1014.50        26.41 o
  -3   0   5         47.09         72.26         6.94 o
  -2   0   5       9186.03       9282.20       114.26 o
  -1   0   5      17996.04      18856.10       196.73 o
   0   0   5       9479.83      10240.75       113.56 o
   1   0   5        934.57       1019.01        21.61 o
   2   0   5       2236.78       2221.27        46.30 o
   3   0   5      20359.18      20925.28       343.59 o
   4   0   5       3809.70       3870.37        67.93 o
   5   0   5        149.84        149.96        12.70 o
   6   0   5        579.93        570.26        25.85 o
   7   0   5       2554.97       2554.04       140.99 o
   8   0   5       2820.43       2511.91       151.54 o
   9   0   5        462.65        350.96        36.17 o
  10   0   5        129.29        114.20        23.12 o
  -8   1   5         44.98         53.50        23.46 o
  -7   1   5       1908.05       2030.19        81.24 o
  -6   1   5       4997.61       5144.80       129.43 o
  -5   1   5       1578.48       1514.94        41.92 o
  -4   1   5        302.58        248.76        16.97 o
  -3   1   5       1381.51       1287.83        30.69 o
  -2   1   5      16888.82      17029.61       202.14 o
  -1   1   5      23409.77      23514.02       383.46 o
   0   1   5       3227.65       3475.35        42.10 o
   1   1   5        304.26        309.74         9.78 o
   2   1   5       7861.08       7892.68        91.08 o
   3   1   5       9090.14       9071.82        98.64 o
   4   1   5       4108.16       4342.44       110.24 o
   5   1   5        125.79         83.79        10.19 o
   6   1   5       2120.29       2183.85        63.35 o
   7   1   5        866.24        846.86        79.74 o
   8   1   5       1019.49        927.14        63.44 o
   9   1   5         12.89          6.13        13.50 o
  10   1   5        458.51        544.06        83.96 o
  -8   2   5        474.15        537.70        69.50 o
  -7   2   5       2822.55       2787.11        98.94 o
  -6   2   5       3945.39       3979.46        98.49 o
  -5   2   5        582.98        596.40        28.46 o
  -4   2   5       1445.60       1480.10        46.91 o
  -3   2   5       2313.87       2330.18        60.50 o
  -2   2   5       9632.53       9322.75       128.54 o
  -1   2   5       5001.51       5009.85        69.09 o
   0   2   5       5130.42       5288.49        72.63 o
   1   2   5       9489.32       9685.73       116.26 o
   2   2   5       5717.24       5608.85        75.69 o
   3   2   5       4653.41       4912.88       103.15 o
   4   2   5         24.34         35.57         5.28 o
   5   2   5       5447.34       5678.99       234.09 o
   6   2   5       3998.82       4037.38       124.45 o
   7   2   5       1726.34       1795.65       102.03 o
   8   2   5        318.21        284.22        30.38 o
   9   2   5         85.36         89.18        20.45 o
  10   2   5       1439.81       1548.23       103.16 o
  -8   3   5       1217.39       1276.81        73.63 o
  -7   3   5       2410.40       2465.43       101.40 o
  -6   3   5       1836.38       2042.66        73.44 o
  -5   3   5       1254.16       1236.60        46.80 o
  -4   3   5       5360.14       5634.37       127.71 o
  -3   3   5       7721.76       7814.52       174.76 o
  -2   3   5       4005.70       3940.64        83.89 o
  -1   3   5        442.19        519.86        19.33 o
   0   3   5       4522.65       4095.75       102.42 o
   1   3   5       8991.80       8036.86       144.22 o
   2   3   5       2064.53       1892.19        38.78 o
   3   3   5       1095.31       1246.12        25.90 o
   4   3   5        491.52        543.34        18.11 o
   5   3   5       4928.28       4955.06       122.25 o
   6   3   5       5587.94       5575.72       130.13 o
   7   3   5        382.17        413.56        28.95 o
   8   3   5         24.16         -6.34         9.76 o
   9   3   5        599.90        514.92        39.88 o
  10   3   5        958.47        772.69        52.54 o
  -8   4   5        949.88        880.21        65.10 o
  -7   4   5        726.82        701.43        50.63 o
  -6   4   5         55.52         58.09        22.08 o
  -5   4   5       3902.45       3962.61       113.06 o
  -4   4   5       9599.25       9941.70       194.28 o
  -3   4   5       6435.58       6492.89       118.32 o
  -2   4   5          9.73         10.19         3.94 o
  -1   4   5        798.93        745.85        34.38 o
   0   4   5      17987.41      17356.39       395.26 o
   1   4   5      23199.29      22595.01       618.19 o
   2   4   5       1627.90       1615.90        51.88 o
   3   4   5       2808.35       2804.89        51.42 o
   4   4   5       4328.67       4270.86       151.64 o
   5   4   5      12570.51      12553.89       286.94 o
   6   4   5       3872.50       3736.41        66.98 o
   7   4   5         16.77          9.63         7.93 o
   8   4   5        729.57        679.91        40.30 o
   9   4   5        810.61        694.52        46.23 o
  10   4   5        841.06        610.37        47.28 o
  -8   5   5       1340.40       1229.69        89.42 o
  -7   5   5         60.78         77.33        18.45 o
  -6   5   5         33.44         40.66        14.65 o
  -5   5   5       1743.40       1829.92        85.73 o
  -4   5   5      15457.16      14972.59       534.87 o
  -3   5   5       2368.91       2395.00        62.89 o
  -2   5   5         26.29         48.05        12.66 o
  -1   5   5       5651.32       5248.10       109.68 o
   0   5   5      10699.58      11251.29       206.42 o
   1   5   5       2183.16       1738.11        44.95 o
   2   5   5        709.85        661.03        26.85 o
   3   5   5       1959.19       1915.01        47.53 o
   4   5   5       4737.99       4344.84       124.97 o
   5   5   5       2649.72       2698.88       114.79 o
   6   5   5        293.24        280.41        17.78 o
   7   5   5        658.68        720.80        35.79 o
   8   5   5       1284.03       1395.03        54.50 o
   9   5   5        448.70        557.59        47.15 o
  -8   6   5        284.12        376.05        46.39 o
  -7   6   5        246.15        225.97        32.36 o
  -6   6   5        784.64        774.55        53.26 o
  -5   6   5       4080.30       4204.10       126.09 o
  -4   6   5        794.74        742.03        47.38 o
  -3   6   5        280.76        400.20        32.78 o
  -2   6   5       8522.69       8495.82       182.64 o
  -1   6   5       6854.65       6614.73       195.82 o
   0   6   5       1936.09       1858.04        62.07 o
   1   6   5        285.73        282.44        22.51 o
   2   6   5       4522.02       4218.69       194.24 o
   3   6   5      10932.40      10547.12       263.30 o
   4   6   5       3532.43       3286.11       101.23 o
   5   6   5        182.63        221.94        18.38 o
   6   6   5        274.46        249.49        20.44 o
   7   6   5       3425.40       3398.00       159.75 o
   8   6   5       2335.31       2729.89       102.31 o
   9   6   5        517.59        654.08        47.55 o
  -7   7   5       1260.85       1242.44        69.95 o
  -6   7   5       1189.17       1341.33        93.43 o
  -5   7   5        113.27        146.67        20.88 o
  -4   7   5        202.63        184.68        22.73 o
  -3   7   5       1707.54       1789.51        75.12 o
  -2   7   5      15507.10      15206.43       323.24 o
  -1   7   5       5744.90       5596.52       136.69 o
   0   7   5        534.83        455.46        30.03 o
   1   7   5       1779.94       1657.04        66.48 o
   2   7   5       7434.03       7154.62       313.69 o
   3   7   5       8523.20       8625.67       252.22 o
   4   7   5       2250.78       2169.43        93.04 o
   5   7   5        183.20        183.88        18.19 o
   6   7   5       2440.18       2197.40       155.25 o
   7   7   5       2874.27       2636.08       239.00 o
   8   7   5       1074.88       1086.82        73.38 o
   9   7   5          5.76        -17.38        17.67 o
  -7   8   5       2618.93       2703.72       115.51 o
  -6   8   5       1342.83       1327.91        70.53 o
  -5   8   5         95.88        105.09        20.12 o
  -4   8   5        337.77        349.34        34.59 o
  -3   8   5      10254.20       9823.61       217.21 o
  -2   8   5       6310.76       6129.58       137.79 o
  -1   8   5       2862.00       2649.76        76.01 o
   0   8   5        652.00        681.58        33.22 o
   1   8   5       4614.82       4516.21       130.52 o
   2   8   5       8006.40       7864.99       272.43 o
   3   8   5       7436.97       7649.06       175.07 o
   4   8   5        958.38        887.41        38.85 o
   5   8   5       3434.40       3471.82       111.84 o
   6   8   5       3337.08       3174.63       255.86 o
   7   8   5       1604.41       1447.98       124.67 o
   8   8   5        120.08         48.57        20.54 o
  -6   9   5        746.08        863.29        58.97 o
  -5   9   5         15.19          4.96        13.37 o
  -4   9   5       1976.26       1977.18        81.03 o
  -3   9   5       1991.04       2136.47        80.89 o
  -2   9   5       7834.23       7789.38       221.38 o
  -1   9   5        419.35        427.67        29.79 o
   0   9   5       3650.68       3659.86       103.53 o
   1   9   5       3860.31       3795.01       107.26 o
   2   9   5       2453.25       2381.39        94.02 o
   3   9   5       1160.86       1141.22        65.07 o
   4   9   5        268.19        300.76        28.23 o
   5   9   5       2476.79       2883.90       148.82 o
   6   9   5       1556.38       1805.10       176.13 o
   7   9   5        232.59        281.95        42.48 o
   8   9   5        237.00        191.90        40.65 o
  -6  10   5         22.29         38.87        23.68 o
  -5  10   5       2002.44       2140.07        92.00 o
  -4  10   5       3149.48       3173.91       108.75 o
  -3  10   5       2301.25       2308.54       107.87 o
  -2  10   5         21.61         12.97        10.51 o
  -1  10   5       4228.70       4478.91       185.32 o
   0  10   5       4705.93       4799.79       125.41 o
   1  10   5       1802.44       1741.83        72.22 o
   2  10   5        227.97        206.39        32.48 o
   3  10   5         83.26         80.30        23.45 o
   4  10   5       3051.83       3367.72       141.56 o
   5  10   5       4208.24       4666.47       285.37 o
   6  10   5       1639.84       1921.89       163.23 o
   7  10   5          1.04        -15.04        21.47 o
  -5  11   5       2761.93       2684.83       122.18 o
  -4  11   5       2350.18       2484.44       111.97 o
  -3  11   5        774.04        645.62        51.17 o
  -2  11   5        269.21        272.25        32.16 o
  -1  11   5       1418.88       1496.31        79.21 o
   0  11   5       5710.61       5754.38       165.56 o
   1  11   5       1581.14       1658.19        73.02 o
   2  11   5        176.42        181.80        56.65 o
   3  11   5       1948.19       2241.78       136.40 o
   4  11   5       4072.26       4168.33       149.42 o
   5  11   5       2843.44       2763.31       187.68 o
   6  11   5        114.78         84.21        62.06 o
  -4  12   5       1687.33       1648.87       112.13 o
  -3  12   5          1.91        -28.31        30.89 o
  -2  12   5       1300.13       1295.37        93.73 o
  -1  12   5       6029.02       5929.40       211.39 o
   0  12   5       2897.63       2623.72       116.99 o
   1  12   5         58.17         27.37        17.79 o
   2  12   5        868.26        842.01        85.76 o
   3  12   5       3489.35       3792.73       231.82 o
   4  12   5       2448.85       2539.79       100.48 o
   5  12   5        521.28        376.09        63.01 o
  -3  13   5        593.47        536.24        81.34 o
  -2  13   5       2070.29       2193.13       113.36 o
  -1  13   5       1490.03       1503.91        91.67 o
   0  13   5        234.04        223.40        36.25 o
   1  13   5        361.11        281.62        44.90 o
   2  13   5       3179.75       3239.84       269.08 o
   3  13   5       2726.07       2996.10       187.13 o
   4  13   5        675.01        762.40        62.79 o
  -1  14   5        352.95        348.83        55.50 o
   0  14   5        103.67        139.06        39.55 o
   1  14   5       1620.25       1489.86       108.28 o
   2  14   5       2545.53       2659.90       123.39 o
   0 -10   6       1102.98       1206.17        97.46 o
   1 -10   6       2151.94       1964.42       126.78 o
   2 -10   6       1441.54       1334.30        99.04 o
   3 -10   6         42.56         28.41        21.37 o
   4 -10   6        517.65        507.77        61.24 o
  -2  -9   6          1.94        -19.30        19.53 o
  -1  -9   6       1109.38       1018.29        84.68 o
   0  -9   6       3827.23       4229.36       229.74 o
   1  -9   6       1735.42       1681.21        94.66 o
   2  -9   6         44.19         88.06        24.55 o
   3  -9   6        997.75        999.06       106.56 o
   4  -9   6       1057.93        984.84        82.49 o
   5  -9   6        391.81        446.92        45.69 o
  -3  -8   6         16.33         24.87        17.62 o
  -2  -8   6       1809.24       1626.12       102.65 o
  -1  -8   6       4698.15       4248.55       171.21 o
   0  -8   6       2253.37       2540.56       111.46 o
   1  -8   6        261.74        293.22        46.27 o
   2  -8   6        649.74        819.33        67.09 o
   3  -8   6       4043.00       3783.97       125.37 o
   4  -8   6       3690.96       3668.79       147.37 o
   5  -8   6        376.29        399.71        38.52 o
   6  -8   6         50.06         91.33        20.18 o
  -4  -7   6        340.85        343.33        45.75 o
  -3  -7   6        482.43        606.21        60.06 o
  -2  -7   6       4317.63       4195.79       163.06 o
  -1  -7   6       4625.43       4459.15       166.90 o
   0  -7   6        992.63       1101.54        59.66 o
   1  -7   6         36.89         19.99        10.32 o
   2  -7   6       3118.57       3431.24        93.79 o
   3  -7   6       3975.21       3960.71       125.15 o
   4  -7   6        379.27        380.53        31.34 o
   5  -7   6         83.82         51.00        16.77 o
   6  -7   6        237.60        246.97        33.24 o
   7  -7   6        948.71       1047.73       120.16 o
  -5  -6   6        639.67        640.89       202.62 o
  -4  -6   6        117.32         77.90        31.35 o
  -3  -6   6       3708.35       3901.05       191.17 o
  -2  -6   6       6235.14       6459.89       173.18 o
  -1  -6   6       1549.97       1505.21        74.92 o
   0  -6   6         94.20         71.52        15.42 o
   1  -6   6       2333.17       2290.20        82.35 o
   2  -6   6       2876.45       3171.08        84.33 o
   3  -6   6       2555.98       2644.42        84.32 o
   4  -6   6       2581.17       2376.14        83.44 o
   5  -6   6        169.76        140.04        18.34 o
   6  -6   6       1234.11       1266.78        78.28 o
   7  -6   6       1062.99       1071.26        68.14 o
   8  -6   6        352.72        166.38        32.90 o
  -6  -5   6       1288.94       1272.87       123.00 o
  -5  -5   6         11.75         29.57        25.23 o
  -4  -5   6       1666.02       1569.94       122.91 o
  -3  -5   6       3468.86       3380.25       100.11 o
  -2  -5   6       2606.83       2584.14        82.53 o
  -1  -5   6         21.41         -8.01         9.04 o
   0  -5   6       3034.90       3042.29        76.52 o
   1  -5   6       7730.47       7792.55       119.44 o
   2  -5   6       3244.71       3306.92        66.32 o
   3  -5   6        825.67        797.69        29.08 o
   4  -5   6       1420.24       1411.35        60.24 o
   5  -5   6       3791.72       3975.38       200.87 o
   6  -5   6       1568.90       1731.77        90.29 o
   7  -5   6        171.85        122.53        26.64 o
   8  -5   6          6.54         37.64        25.49 o
  -6  -4   6         45.75         25.90        31.38 o
  -5  -4   6       1747.54       1747.99       133.33 o
  -4  -4   6       7408.21       7084.90       156.30 o
  -3  -4   6       9326.99       8996.65       159.82 o
  -2  -4   6       2399.36       2458.94        77.90 o
  -1  -4   6        916.41        971.63        50.38 o
   0  -4   6      16511.80      16346.94       222.79 o
   1  -4   6      10909.86      11258.67       178.80 o
   2  -4   6       2276.26       2295.44        61.69 o
   3  -4   6         11.71         22.56         7.37 o
   4  -4   6       1331.04       1464.97        57.13 o
   5  -4   6       3738.62       4030.11       206.79 o
   6  -4   6       4007.93       3868.82       235.00 o
   7  -4   6         22.78          4.54        12.97 o
   8  -4   6         78.33         55.57        30.54 o
   9  -4   6        306.06        339.05        52.07 o
  -7  -3   6        176.19        109.63        30.56 o
  -6  -3   6        504.19        568.11        60.92 o
  -5  -3   6       3637.87       3793.57       109.67 o
  -4  -3   6       8044.02       7764.05       162.76 o
  -3  -3   6       2069.47       2108.19       103.36 o
  -2  -3   6         91.01         60.49         8.60 o
  -1  -3   6       2686.72       2577.35        60.46 o
   0  -3   6       8094.72       8191.11       118.62 o
   1  -3   6       6351.36       6640.22        93.59 o
   2  -3   6        379.37        407.69        14.01 o
   3  -3   6        701.73        678.31        21.63 o
   4  -3   6       1432.35       1504.21        47.62 o
   5  -3   6       5746.11       6040.46       238.94 o
   6  -3   6         87.28         97.78        12.31 o
   7  -3   6        228.68        205.42        17.58 o
   8  -3   6        670.04        663.82        48.69 o
   9  -3   6        275.97        267.44        36.58 o
  -7  -2   6        185.08        207.85        46.25 o
  -6  -2   6       1571.13       1817.17        77.62 o
  -5  -2   6       6125.29       6090.46       130.04 o
  -4  -2   6       3894.00       3750.30       101.98 o
  -3  -2   6          2.80         18.10         8.85 o
  -2  -2   6        975.93        950.32        36.61 o
  -1  -2   6       7250.18       6854.45       112.67 o
   0  -2   6       7261.34       7299.57        81.59 o
   1  -2   6       2770.96       3007.07        50.87 o
   2  -2   6       2984.31       3003.14        48.12 o
   3  -2   6       2985.52       3092.75        67.32 o
   4  -2   6       3456.78       3653.97       130.98 o
   5  -2   6        718.37        745.39        27.39 o
   6  -2   6         21.99         22.18         7.50 o
   7  -2   6       4152.73       4275.29       195.44 o
   8  -2   6       2943.59       3167.91       133.94 o
   9  -2   6        194.05        126.27        22.20 o
  -7  -1   6       1428.96       1360.46        95.73 o
  -6  -1   6       2688.85       2605.49       104.36 o
  -5  -1   6       2767.26       2722.11        79.86 o
  -4  -1   6        211.65        205.78        16.63 o
  -3  -1   6       1253.49       1237.62        40.15 o
  -2  -1   6      10234.57      10251.54       191.50 o
  -1  -1   6       4563.33       4501.67        75.98 o
   0  -1   6       2855.84       2869.18        53.68 o
   1  -1   6       1346.59       1308.41        29.28 o
   2  -1   6       6944.47       6862.54       119.59 o
   3  -1   6       9723.40       9786.25       166.51 o
   4  -1   6       1184.18       1241.72        34.46 o
   5  -1   6        131.40        173.10        16.47 o
   6  -1   6       1869.87       1940.12        69.28 o
   7  -1   6       6940.92       6918.64       172.07 o
   8  -1   6       1694.59       1479.35       111.57 o
   9  -1   6          5.08         16.85        13.87 o
  10  -1   6        139.46         73.02        22.71 o
  -7   0   6       3497.60       3548.84       131.10 o
  -6   0   6       5179.74       5121.49       153.38 o
  -5   0   6        851.34        770.03        37.69 o
  -4   0   6         30.81         43.21         6.88 o
  -3   0   6      10129.67      10020.94       121.42 o
  -2   0   6      18029.60      18243.00       201.26 o
  -1   0   6       5711.02       5935.42       104.67 o
   0   0   6        142.98        157.34         8.67 o
   1   0   6       8165.06       8193.15       127.03 o
   2   0   6      16953.82      17678.39       247.00 o
   3   0   6      11388.46      11727.13       227.80 o
   4   0   6        647.00        716.70        27.05 o
   5   0   6         34.79         40.26         8.84 o
   6   0   6       2754.19       2748.28       102.29 o
   7   0   6       3348.34       3081.27       160.15 o
   8   0   6       2162.76       1961.55        92.12 o
   9   0   6        242.70        307.30        34.43 o
  10   0   6        298.16        419.02        43.33 o
  -7   1   6       5475.53       5420.74       169.10 o
  -6   1   6       2141.39       2118.74        79.90 o
  -5   1   6          1.13         13.10         9.09 o
  -4   1   6       2493.95       2502.10        58.65 o
  -3   1   6       5928.04       5611.22        78.64 o
  -2   1   6       4343.51       4168.81        74.04 o
  -1   1   6       1135.86       1106.73        29.56 o
   0   1   6       5922.01       6071.08        90.95 o
   1   1   6       3131.34       3174.19        89.36 o
   2   1   6       8257.93       8058.32       130.77 o
   3   1   6       2376.31       2399.79        64.57 o
   4   1   6        188.53        159.51        14.14 o
   5   1   6       3533.52       3332.83       103.41 o
   6   1   6       1889.27       1847.91        76.24 o
   7   1   6       2700.73       2553.68       116.64 o
   8   1   6          9.85        -17.96        17.96 o
   9   1   6       1010.70       1113.68        64.41 o
  10   1   6        749.08        799.60        74.22 o
  -7   2   6       2838.22       2865.70       123.68 o
  -6   2   6         12.07         23.02        11.40 o
  -5   2   6       2116.40       2075.68        66.83 o
  -4   2   6       3841.26       3703.23        74.49 o
  -3   2   6       3822.15       3552.32        70.63 o
  -2   2   6       8601.27       8733.94       194.89 o
  -1   2   6       1508.64       1544.80        40.48 o
   0   2   6      12837.71      12765.91       144.15 o
   1   2   6      11594.28      11641.50       171.70 o
   2   2   6       2412.14       2318.11        54.15 o
   3   2   6         55.53         78.56         6.43 o
   4   2   6       6056.76       6006.56       123.85 o
   5   2   6       6900.10       6716.62       212.02 o
   6   2   6       1981.97       1935.98        83.83 o
   7   2   6         43.87         57.28        12.25 o
   8   2   6        658.09        669.74        80.25 o
   9   2   6       1126.33       1078.54        63.73 o
  10   2   6        437.56        329.17        34.21 o
  -7   3   6        680.47        678.71        50.19 o
  -6   3   6         49.31         72.32        17.35 o
  -5   3   6       7705.52       7872.71       138.81 o
  -4   3   6       3573.69       3573.22        90.09 o
  -3   3   6       2023.08       2005.68        55.99 o
  -2   3   6        303.88        332.92        17.07 o
  -1   3   6      11631.55      11267.16       206.57 o
   0   3   6      17149.41      15863.59       275.97 o
   1   3   6       8169.78       7709.17       214.57 o
   2   3   6         13.81          8.37         6.62 o
   3   3   6       5852.36       5991.94        82.33 o
   4   3   6      12989.94      13239.96       326.05 o
   5   3   6       9776.99       9863.97       286.12 o
   6   3   6        660.53        636.83        26.82 o
   7   3   6        633.15        525.15        32.50 o
   8   3   6        496.82        387.75        28.50 o
   9   3   6       1228.69       1028.56        61.57 o
  10   3   6        338.38        251.83        29.75 o
  -7   4   6         14.51         -4.58        12.62 o
  -6   4   6       4068.21       4122.04       216.27 o
  -5   4   6       6349.93       6531.49       143.08 o
  -4   4   6       3375.25       3317.31       106.65 o
  -3   4   6          3.31          4.72         4.91 o
  -2   4   6       1308.00       1293.79        40.98 o
  -1   4   6       7196.00       6865.76       148.76 o
   0   4   6      23896.98      24007.53       627.05 o
   1   4   6       3090.05       3174.87        69.21 o
   2   4   6       1862.00       1804.17        40.61 o
   3   4   6       4900.32       4752.01        99.26 o
   4   4   6       5158.98       5288.80       157.13 o
   5   4   6       2797.14       2768.66       101.18 o
   6   4   6         58.47         50.06         7.22 o
   7   4   6       2149.51       2213.02        69.22 o
   8   4   6       2106.67       2079.74        77.15 o
   9   4   6        554.97        473.92        38.14 o
  10   4   6         24.21         17.25        25.29 o
  -7   5   6        673.15        717.40        65.29 o
  -6   5   6       2234.18       2374.87        95.03 o
  -5   5   6       3850.41       3915.21       119.20 o
  -4   5   6        386.15        369.38        32.18 o
  -3   5   6       4549.34       4437.00       128.89 o
  -2   5   6       6248.05       6543.54       156.38 o
  -1   5   6       7212.71       7176.67       195.09 o
   0   5   6       5314.13       5564.41       109.87 o
   1   5   6         40.37         49.76         7.79 o
   2   5   6       5484.68       4889.61       101.31 o
   3   5   6       5998.19       5850.22       128.35 o
   4   5   6       3746.51       3861.37       110.21 o
   5   5   6        561.83        536.51        27.07 o
   6   5   6       1898.36       2014.50        73.99 o
   7   5   6       4690.08       4824.96       153.84 o
   8   5   6       1419.06       1502.48        62.54 o
   9   5   6        207.11        321.00        40.08 o
  -7   6   6       2287.76       2255.83       120.97 o
  -6   6   6       2133.33       2194.34        94.58 o
  -5   6   6       1093.71       1047.64        60.12 o
  -4   6   6       1851.71       2012.21       103.37 o
  -3   6   6       5038.60       5066.88       108.91 o
  -2   6   6       4642.15       4558.29       109.49 o
  -1   6   6       2897.47       3005.22        95.64 o
   0   6   6        811.79        912.12        43.66 o
   1   6   6       3229.10       3200.15        75.61 o
   2   6   6      17203.70      16516.09       284.45 o
   3   6   6       5681.10       5689.52       204.35 o
   4   6   6         14.47         10.05         5.07 o
   5   6   6        704.54        599.49        28.94 o
   6   6   6       3778.07       3798.28       164.64 o
   7   6   6       2872.02       2835.90       132.23 o
   8   6   6        442.40        421.11        32.89 o
   9   6   6        211.05        114.85        25.64 o
  -7   7   6       3072.06       3240.48       136.82 o
  -6   7   6       1351.70       1421.64        78.24 o
  -5   7   6          8.66         22.25        12.83 o
  -4   7   6       1136.04       1296.12        67.52 o
  -3   7   6      13192.22      13263.54       306.90 o
  -2   7   6      10216.32       9868.34       367.68 o
  -1   7   6        533.84        489.64        34.28 o
   0   7   6       2090.49       2145.93        73.25 o
   1   7   6      11314.76      11067.45       378.15 o
   2   7   6      12242.17      11611.56       383.80 o
   3   7   6       1647.29       1581.39        59.53 o
   4   7   6        554.09        561.13        28.24 o
   5   7   6       3341.74       3333.52       163.87 o
   6   7   6       2114.04       2123.80        89.90 o
   7   7   6       1920.68       1793.56        94.78 o
   8   7   6          5.75         -8.69        14.38 o
   9   7   6        628.32        688.11       101.40 o
  -7   8   6       2802.37       3075.04       117.95 o
  -6   8   6        123.37        109.44        22.95 o
  -5   8   6        571.34        600.88        45.76 o
  -4   8   6       3662.91       3711.42       159.01 o
  -3   8   6       5225.73       5386.95       161.68 o
  -2   8   6       1454.96       1309.09        70.14 o
  -1   8   6        435.02        502.78        37.58 o
   0   8   6       1894.58       2014.15        70.26 o
   1   8   6       5799.58       5653.19       167.24 o
   2   8   6       3449.80       3521.52       181.47 o
   3   8   6         53.37         47.39         8.99 o
   4   8   6       3174.97       3318.24       120.65 o
   5   8   6       2088.79       2184.90        78.49 o
   6   8   6       1851.84       1798.94       121.39 o
   7   8   6        126.49        107.73        28.47 o
   8   8   6        365.93        432.23        57.73 o
  -6   9   6        528.65        499.00        45.55 o
  -5   9   6       1381.87       1467.98        75.04 o
  -4   9   6       1403.17       1418.86        69.98 o
  -3   9   6       1318.48       1298.85        81.66 o
  -2   9   6         71.66         47.58        14.80 o
  -1   9   6       2759.92       2739.23       100.76 o
   0   9   6       8045.55       8427.80       149.49 o
   1   9   6       2916.17       2762.88        99.91 o
   2   9   6         12.88         31.20        11.65 o
   3   9   6       2685.80       2857.16        79.56 o
   4   9   6       9279.34       9356.40       393.69 o
   5   9   6       7118.29       7696.36       345.78 o
   6   9   6        616.74        716.73        52.87 o
   7   9   6        445.73        295.05        41.01 o
   8   9   6        737.70        753.10        78.17 o
  -6  10   6       1198.96       1449.81        80.60 o
  -5  10   6       2861.00       3051.10       113.97 o
  -4  10   6        845.39        801.29        53.98 o
  -3  10   6         22.75         17.16        14.84 o
  -2  10   6       1603.24       1564.40        76.51 o
  -1  10   6       5565.09       5513.55       246.34 o
   0  10   6       5728.82       5820.21       141.95 o
   1  10   6        356.34        294.71        32.26 o
   2  10   6        728.39        841.11        56.58 o
   3  10   6       5217.29       5533.34       187.28 o
   4  10   6       6614.86       6545.06       308.42 o
   5  10   6       1005.97       1059.26        58.98 o
   6  10   6        424.59        340.24        39.74 o
   7  10   6        210.73         55.10        52.52 o
  -5  11   6       2108.50       1966.23       104.43 o
  -4  11   6        114.97        108.04        20.35 o
  -3  11   6       1076.62       1028.77        66.81 o
  -2  11   6       3727.91       3735.73       155.26 o
  -1  11   6       9828.02       9631.06       233.18 o
   0  11   6       2960.01       3038.00       116.74 o
   1  11   6         16.73         44.05        16.48 o
   2  11   6       2981.30       3096.33       118.44 o
   3  11   6       5121.58       4830.93       195.14 o
   4  11   6       3400.26       3428.62       122.44 o
   5  11   6        207.03        159.83        29.07 o
   6  11   6        341.23        392.57        55.71 o
   7  11   6       2843.71       2838.23       270.80 o
  -4  12   6         48.60         45.74        43.87 o
  -3  12   6       1407.51       1421.91       139.10 o
  -2  12   6       2201.84       2342.10       228.57 o
  -1  12   6       1167.36       1097.01        81.00 o
   0  12   6        100.15         72.33        19.68 o
   1  12   6       1093.34       1111.09       128.23 o
   2  12   6       2707.84       2793.22       101.30 o
   3  12   6       1963.58       1877.28        93.01 o
   4  12   6        189.50        177.69        26.37 o
   5  12   6        421.83        430.19        48.20 o
   6  12   6       2078.27       2356.15       200.74 o
  -3  13   6       2081.76       2171.02       234.39 o
  -2  13   6       1758.32       1731.96       113.93 o
  -1  13   6        183.06         85.16        25.69 o
   0  13   6        754.86        814.68        75.71 o
   1  13   6       4716.93       4723.51       192.97 o
   2  13   6       3701.48       3993.76       149.66 o
   3  13   6        687.96        754.63        56.38 o
   4  13   6         67.82         58.53        18.36 o
  -1  14   6        289.62        335.76        45.17 o
   0  14   6       3365.72       3753.84       174.32 o
   1  14   6       3521.23       3382.95       167.08 o
   2  14   6       1840.53       2072.01       109.39 o
  -1  -9   7       2307.06       2237.52       131.39 o
   0  -9   7        774.58        895.61        98.95 o
   1  -9   7         51.56        108.99        34.45 o
   2  -9   7       2015.19       2021.36       157.68 o
   3  -9   7        980.92       1046.78        84.80 o
   4  -9   7        649.08        630.06        91.61 o
  -2  -8   7       2991.50       2574.34       136.07 o
  -1  -8   7       1659.83       1628.43       104.64 o
   0  -8   7        623.12        746.92        70.13 o
   1  -8   7        250.36        377.59        49.84 o
   2  -8   7       1886.94       2005.95       117.66 o
   3  -8   7       5071.44       4499.31       173.36 o
   4  -8   7        759.09        800.66        70.20 o
   5  -8   7          2.85         24.01        16.97 o
   6  -8   7        483.70        619.24        50.02 o
  -3  -7   7       2628.70       2613.10       143.70 o
  -2  -7   7       2985.57       2815.00       136.16 o
  -1  -7   7       1897.12       1850.85        92.56 o
   0  -7   7         44.32         30.00        13.87 o
   1  -7   7       2252.59       2503.68       180.78 o
   2  -7   7       6325.90       6566.90       165.02 o
   3  -7   7       2216.11       2070.65        96.53 o
   4  -7   7          0.10          2.62        12.02 o
   5  -7   7         95.20        125.30        18.47 o
   6  -7   7        251.62        182.32        26.33 o
   7  -7   7        250.44        178.00        50.73 o
  -4  -6   7       2212.69       2149.28       156.36 o
  -3  -6   7       4308.66       4395.33       146.86 o
  -2  -6   7       2474.71       2345.03       101.41 o
  -1  -6   7         65.67         85.98        19.84 o
   0  -6   7        820.24        715.53        46.66 o
   1  -6   7       1880.69       1992.14        79.35 o
   2  -6   7       2393.42       2507.85        75.41 o
   3  -6   7          4.35          4.75        10.61 o
   4  -6   7        683.38        791.34        46.60 o
   5  -6   7       1962.86       1860.89        70.81 o
   6  -6   7        267.64        250.91        28.27 o
   7  -6   7         12.31         13.48        17.92 o
   8  -6   7        200.90        314.41        56.00 o
  -5  -5   7       2617.67       2420.23       170.41 o
  -4  -5   7       5378.14       5343.73       194.15 o
  -3  -5   7       2384.40       2430.78        87.52 o
  -2  -5   7         80.02         68.91        21.94 o
  -1  -5   7        646.91        711.59        41.80 o
   0  -5   7       3385.05       3564.63        87.70 o
   1  -5   7       4946.92       5239.05       176.16 o
   2  -5   7        683.96        792.94        39.11 o
   3  -5   7        163.88        213.77        21.85 o
   4  -5   7       4519.82       4764.87       121.11 o
   5  -5   7       2521.66       2493.69       152.37 o
   6  -5   7        594.92        688.40        59.56 o
   7  -5   7          5.12         22.68        13.71 o
   8  -5   7        223.89        311.44        48.13 o
  -5  -4   7       4524.00       4324.96       227.28 o
  -4  -4   7       2844.24       2736.90        93.71 o
  -3  -4   7        539.47        563.53        39.47 o
  -2  -4   7        443.61        415.46        32.51 o
  -1  -4   7       3442.40       3625.99        98.30 o
   0  -4   7       6311.90       6248.52       129.14 o
   1  -4   7       1368.98       1418.79        40.75 o
   2  -4   7          4.80         11.85         7.56 o
   3  -4   7       1830.39       1971.44        55.27 o
   4  -4   7       5527.14       5751.63       167.57 o
   5  -4   7       3458.14       3834.92       189.02 o
   6  -4   7         15.12         40.35        13.91 o
   7  -4   7        435.56        489.72        37.80 o
   8  -4   7        541.05        435.69        48.01 o
   9  -4   7        887.78        765.68        74.69 o
  -6  -3   7       2001.47       2103.21       103.83 o
  -5  -3   7       4142.19       4260.08       111.63 o
  -4  -3   7       2001.43       1875.18        74.62 o
  -3  -3   7         55.14         34.27        15.66 o
  -2  -3   7       2009.95       1885.95        68.66 o
  -1  -3   7       5661.45       5775.10       115.13 o
   0  -3   7       4402.13       4432.42        81.70 o
   1  -3   7        923.22       1054.05        30.24 o
   2  -3   7       1199.62       1308.54        34.38 o
   3  -3   7       3384.00       3487.08        85.87 o
   4  -3   7       2025.52       2253.45        56.40 o
   5  -3   7        367.85        369.47        23.62 o
   6  -3   7        700.07        804.73        43.14 o
   7  -3   7       1075.76       1034.01        45.16 o
   8  -3   7        389.23        301.97        33.89 o
   9  -3   7        556.54        435.99        42.54 o
  -6  -2   7       2194.06       2308.04       106.63 o
  -5  -2   7       3204.34       3305.33        95.04 o
  -4  -2   7          1.60         -2.43         9.85 o
  -3  -2   7       5657.75       5551.64       129.99 o
  -2  -2   7       5891.58       5756.35       124.20 o
  -1  -2   7       2621.65       2558.59        60.47 o
   0  -2   7        784.24        832.62        18.81 o
   1  -2   7       4457.19       4508.71        93.78 o
   2  -2   7       9932.44      10493.44       215.63 o
   3  -2   7       3503.80       3682.45        62.60 o
   4  -2   7        553.46        572.55        27.46 o
   5  -2   7        423.56        488.29        37.85 o
   6  -2   7       2375.22       2394.51        90.74 o
   7  -2   7       1608.21       1722.71        75.44 o
   8  -2   7        214.85        208.13        24.61 o
   9  -2   7         77.48         15.09        13.23 o
  -7  -1   7       1939.50       1678.33       110.49 o
  -6  -1   7       2893.93       2663.96       110.55 o
  -5  -1   7        555.94        507.68        34.78 o
  -4  -1   7       1611.55       1692.76        66.09 o
  -3  -1   7       6028.77       6139.37       105.23 o
  -2  -1   7       5312.92       5320.88       102.50 o
  -1  -1   7       2004.85       1954.65        42.63 o
   0  -1   7         58.90         44.66         5.48 o
   1  -1   7       7912.56       7865.70       186.43 o
   2  -1   7      16818.17      17388.58       401.42 o
   3  -1   7       7138.66       7679.08       131.71 o
   4  -1   7        293.17        263.26        20.07 o
   5  -1   7        405.66        366.68        21.67 o
   6  -1   7       2572.25       2522.97        86.70 o
   7  -1   7       1556.88       1605.54        85.88 o
   8  -1   7        400.31        339.79        33.41 o
   9  -1   7         36.05         36.91        13.07 o
  -7   0   7       1878.87       1872.42       116.32 o
  -6   0   7        435.73        407.93        41.88 o
  -5   0   7         40.29         36.29        15.61 o
  -4   0   7       2529.48       2618.02        76.90 o
  -3   0   7       9419.69       9668.39       218.18 o
  -2   0   7       3402.12       3345.58        65.58 o
  -1   0   7         21.66         30.00         6.15 o
   0   0   7       1645.21       1574.21        41.21 o
   1   0   7       6635.36       6440.85       153.92 o
   2   0   7      14299.18      15127.99       305.50 o
   3   0   7        881.22        926.55        26.38 o
   4   0   7       1370.88       1305.72        38.43 o
   5   0   7       2479.44       2529.07        61.12 o
   6   0   7       1288.24       1233.97        43.42 o
   7   0   7        444.91        425.16        34.72 o
   8   0   7       1011.16       1059.89        64.03 o
   9   0   7        842.90        914.34        61.54 o
  10   0   7        233.45        225.13        32.24 o
  -7   1   7       1556.30       1501.42        86.86 o
  -6   1   7        328.97        357.81        39.71 o
  -5   1   7       1284.09       1329.24        65.99 o
  -4   1   7       5679.96       5520.56       131.29 o
  -3   1   7       5051.77       4759.95        87.63 o
  -2   1   7        498.77        481.31        22.91 o
  -1   1   7        986.20        960.52        30.91 o
   0   1   7       3505.67       3500.70        52.91 o
   1   1   7      10519.76      10923.15       283.76 o
   2   1   7       2119.93       2037.93        56.01 o
   3   1   7        331.83        276.42        11.09 o
   4   1   7       6202.30       6219.15       183.25 o
   5   1   7       2009.52       1979.01        63.49 o
   6   1   7        547.89        484.72        35.36 o
   7   1   7         70.17         61.52        12.28 o
   8   1   7        429.29        399.98        36.19 o
   9   1   7        999.27       1087.48        99.04 o
  10   1   7        173.34        122.97        47.35 o
  -7   2   7        135.16        111.26        25.05 o
  -6   2   7        715.53        755.26        57.19 o
  -5   2   7       4797.38       4781.14       124.58 o
  -4   2   7       2407.95       2291.04        62.03 o
  -3   2   7        724.10        630.29        29.62 o
  -2   2   7        952.59        913.17        40.77 o
  -1   2   7      14792.77      15059.57       303.48 o
   0   2   7      11085.04      10951.80       163.32 o
   1   2   7         85.95         98.23        10.09 o
   2   2   7        536.34        617.01        32.52 o
   3   2   7       6746.42       6320.82       201.02 o
   4   2   7      10482.24      10743.81       269.84 o
   5   2   7       3193.56       3044.19        80.81 o
   6   2   7         63.01         72.36        12.41 o
   7   2   7        481.75        358.40        27.66 o
   8   2   7       1647.21       1522.44        73.72 o
   9   2   7       2277.19       2083.83       109.51 o
  10   2   7         40.76         37.44        17.17 o
  -7   3   7         12.89         13.33        16.27 o
  -6   3   7       6217.05       6116.41       212.60 o
  -5   3   7       7631.93       7260.47       305.27 o
  -4   3   7       1143.47       1041.36        40.32 o
  -3   3   7         12.05          9.15         5.62 o
  -2   3   7       4887.40       4871.58       101.12 o
  -1   3   7      16885.07      15935.42       452.53 o
   0   3   7       9219.64       8811.32       186.33 o
   1   3   7        900.38        873.38        26.20 o
   2   3   7         68.94         63.67        13.88 o
   3   3   7       5972.07       5803.64       118.70 o
   4   3   7       6247.93       6079.34       201.94 o
   5   3   7       1023.22       1061.76        47.91 o
   6   3   7        338.85        234.53        22.12 o
   7   3   7        749.26        705.31        63.92 o
   8   3   7       2361.02       2097.77       106.81 o
   9   3   7        533.74        355.78        32.72 o
  10   3   7         18.45         14.62        13.60 o
  -7   4   7       1070.05       1131.40        83.67 o
  -6   4   7       3961.05       4024.83       134.81 o
  -5   4   7        787.49        778.87        53.31 o
  -4   4   7        129.04        112.89        17.13 o
  -3   4   7        720.13        702.52        34.65 o
  -2   4   7       5968.19       5950.78       201.39 o
  -1   4   7      13440.83      12505.78       245.30 o
   0   4   7       2880.37       2554.48        93.75 o
   1   4   7       1205.20       1057.43        32.31 o
   2   4   7       8457.15       8126.74       181.44 o
   3   4   7       2538.06       2193.64        77.70 o
   4   4   7       2370.76       2364.93        64.46 o
   5   4   7        154.01        131.34        11.83 o
   6   4   7       3115.15       3075.67       124.59 o
   7   4   7       2813.07       2844.69       114.64 o
   8   4   7        298.11        275.00        25.63 o
   9   4   7        118.96         93.76        16.87 o
  10   4   7         68.71         50.11        22.60 o
  -7   5   7       1409.45       1447.41        85.12 o
  -6   5   7       2029.37       1957.57        93.46 o
  -5   5   7       3979.63       3735.60       108.47 o
  -4   5   7        825.40        915.38        48.30 o
  -3   5   7       4157.49       4148.35        92.31 o
  -2   5   7       4033.05       4112.45        91.07 o
  -1   5   7       1985.47       1896.54        64.27 o
   0   5   7        141.67        148.84        21.01 o
   1   5   7      10286.86       9793.49       178.14 o
   2   5   7       6487.60       6069.71       101.30 o
   3   5   7        867.00        733.40        42.99 o
   4   5   7        194.88        193.43        13.27 o
   5   5   7       1760.82       1847.39        76.42 o
   6   5   7       4429.66       4363.39       182.40 o
   7   5   7       1161.21       1227.65        62.60 o
   8   5   7         50.01         81.04        19.49 o
   9   5   7          7.79         21.37        18.34 o
  -7   6   7       1046.79       1116.82        76.06 o
  -6   6   7        860.21        948.16        75.02 o
  -5   6   7        590.25        614.37        47.20 o
  -4   6   7       4028.72       4172.07       125.85 o
  -3   6   7       4548.37       4636.13       247.13 o
  -2   6   7       1215.36       1163.89        54.76 o
  -1   6   7          1.57          5.78         6.64 o
   0   6   7       5144.76       5302.46       177.50 o
   1   6   7      16152.51      15759.01       282.37 o
   2   6   7       6569.42       5928.43       140.75 o
   3   6   7        137.65        133.81        16.09 o
   4   6   7        553.60        529.33        23.14 o
   5   6   7       2863.88       2871.04       159.79 o
   6   6   7       4676.31       4817.31       193.31 o
   7   6   7       1168.78       1052.00        49.16 o
   8   6   7        189.28        172.70        27.86 o
   9   6   7       1262.36       1177.88       107.96 o
  -6   7   7         11.29          2.51        16.94 o
  -5   7   7        805.37        904.30        60.15 o
  -4   7   7       3583.36       3584.18       120.62 o
  -3   7   7       6156.10       5865.33       156.03 o
  -2   7   7        160.28         82.24        19.55 o
  -1   7   7       1477.31       1472.17        78.81 o
   0   7   7       4701.31       5185.85       146.98 o
   1   7   7       9545.27       9672.19       195.60 o
   2   7   7       4746.89       4586.09       175.23 o
   3   7   7        886.81        670.94        48.92 o
   4   7   7       3971.69       4064.34       124.56 o
   5   7   7       3947.23       3812.13       224.59 o
   6   7   7       2463.06       2510.07       184.93 o
   7   7   7         84.26         66.81        19.46 o
   8   7   7       1018.28       1029.57        59.99 o
   9   7   7        715.31        909.46       151.46 o
  -6   8   7       1062.04       1062.72        65.77 o
  -5   8   7       1197.70       1193.05        66.66 o
  -4   8   7       3758.31       3778.17       129.65 o
  -3   8   7        806.97        694.10        74.40 o
  -2   8   7        314.23        343.34        36.48 o
  -1   8   7       2957.52       3011.79       156.13 o
   0   8   7       5000.76       5021.26       158.54 o
   1   8   7       3284.58       3119.77        93.11 o
   2   8   7        151.35        181.14        21.23 o
   3   8   7       4705.03       4663.54       116.27 o
   4   8   7       3568.90       3667.95       140.55 o
   5   8   7       1792.64       1886.60       131.03 o
   6   8   7       1421.02       1479.33        87.16 o
   7   8   7        204.19        188.91        26.18 o
   8   8   7       1676.65       1774.27        91.64 o
  -6   9   7       1716.61       1635.29        85.11 o
  -5   9   7       1966.33       1970.23        89.26 o
  -4   9   7        691.34        650.90        47.72 o
  -3   9   7          6.44         13.75        12.70 o
  -2   9   7       4933.85       5024.35       233.13 o
  -1   9   7       9029.14       9513.70       380.99 o
   0   9   7       2692.55       2672.10        78.52 o
   1   9   7         11.30          3.71        11.00 o
   2   9   7       2076.16       2184.02        78.19 o
   3   9   7       4380.83       4245.42       158.84 o
   4   9   7       2885.41       3138.82       105.10 o
   5   9   7        584.06        588.59        49.03 o
   6   9   7        580.44        439.06        44.01 o
   7   9   7        809.26        548.88        84.33 o
   8   9   7       1127.52       1014.71       117.92 o
  -5  10   7       1114.89       1201.43        71.23 o
  -4  10   7         19.92         21.51        12.85 o
  -3  10   7       1433.54       1524.03        80.91 o
  -2  10   7       6265.84       6580.10       213.40 o
  -1  10   7       7003.00       6380.88       250.60 o
   0  10   7       1397.30       1258.22        60.98 o
   1  10   7        493.30        528.62        39.49 o
   2  10   7       4015.18       4023.71       152.81 o
   3  10   7       3192.00       3267.90       142.90 o
   4  10   7       1386.86       1215.46        72.76 o
   5  10   7         52.52         35.49        15.33 o
   6  10   7        396.14        369.34        60.22 o
   7  10   7       1494.32       1307.53       149.87 o
  -4  11   7        118.95        132.51        54.04 o
  -3  11   7       1298.10       1324.19       105.95 o
  -2  11   7       2893.00       2886.55       136.32 o
  -1  11   7       2444.14       2172.09       116.10 o
   0  11   7          4.70          0.43        11.74 o
   1  11   7       3137.21       3167.40       104.39 o
   2  11   7       1689.80       1643.22        74.82 o
   3  11   7       1525.85       1448.22        66.37 o
   4  11   7          5.04         -7.65        12.77 o
   5  11   7       1693.43       1693.43       119.95 o
   6  11   7       2792.09       2972.42       179.66 o
   7  11   7       1864.13       1936.33       281.52 o
  -4  12   7       1391.53       1692.40       141.32 o
  -3  12   7       1578.38       1769.92       205.70 o
  -2  12   7       1098.25        878.05        94.13 o
  -1  12   7        110.43        127.31        24.85 o
   0  12   7       1838.72       1803.55        92.05 o
   1  12   7       4725.17       4736.67       185.18 o
   2  12   7       3758.93       3743.32       120.41 o
   3  12   7        338.12        274.61        35.31 o
   4  12   7        818.31        743.76        54.06 o
   5  12   7       1536.35       1570.47        91.69 o
   6  12   7       1861.01       2122.63       153.55 o
  -2  13   7          7.99         16.51        18.85 o
  -1  13   7        933.83        885.32        79.65 o
   0  13   7       3790.67       3718.41       166.57 o
   1  13   7       2708.71       2707.53       115.53 o
   2  13   7        439.19        505.94        51.18 o
   3  13   7        585.77        621.99        51.31 o
   4  13   7       1016.29       1019.58        66.22 o
   0  14   7       1881.04       1929.83       146.63 o
   1  14   7       1972.12       2012.09       107.62 o
   2  14   7          9.67         11.17        35.40 o
  -1  -8   8        225.51        328.53        48.03 o
   0  -8   8        933.01        953.02        82.51 o
   1  -8   8       2147.30       2384.61       113.97 o
   2  -8   8       2877.57       2814.35       136.58 o
   3  -8   8       1039.27        963.56        67.62 o
   4  -8   8         68.63         38.53        18.95 o
   5  -8   8        574.09        608.29        64.72 o
  -2  -7   8       1261.05       1190.81        90.84 o
  -1  -7   8        237.95        161.00        29.49 o
   0  -7   8       1085.32       1059.10        78.76 o
   1  -7   8       1313.11       1593.56        87.82 o
   2  -7   8        520.33        415.01        44.43 o
   3  -7   8        435.39        478.30        45.18 o
   4  -7   8        335.49        339.93        39.13 o
   5  -7   8        425.00        510.81        48.56 o
   6  -7   8        260.63        200.52        29.27 o
  -3  -6   8       1178.65       1078.86        72.86 o
  -2  -6   8        241.75        215.23        31.95 o
  -1  -6   8       3253.41       3104.77       121.23 o
   0  -6   8       3306.77       3335.26       177.04 o
   1  -6   8       1670.63       1769.20       104.93 o
   2  -6   8        200.19        211.00        33.44 o
   3  -6   8       1819.28       1958.70        87.42 o
   4  -6   8       5011.23       5049.36       241.71 o
   5  -6   8       1444.79       1336.29        60.67 o
   6  -6   8        344.08        252.94        27.98 o
   7  -6   8         26.74         39.49        16.45 o
  -4  -5   8       1120.79       1025.26        84.04 o
  -3  -5   8        264.74        268.32        35.28 o
  -2  -5   8       1693.39       1787.64        74.46 o
  -1  -5   8       5280.87       5345.34       133.44 o
   0  -5   8       5741.35       5933.05       166.20 o
   1  -5   8        256.32        326.05        30.20 o
   2  -5   8        766.55        807.61        47.91 o
   3  -5   8       5862.57       6290.36       137.85 o
   4  -5   8       4245.00       4437.82       219.17 o
   5  -5   8        813.12        645.29        39.75 o
   6  -5   8          3.13         -5.49        10.68 o
   7  -5   8        324.02        388.41        74.89 o
   8  -5   8        959.89        978.06       137.23 o
  -5  -4   8       1647.71       1417.42        83.08 o
  -4  -4   8        226.74        223.83        27.55 o
  -3  -4   8        792.20        747.42        47.59 o
  -2  -4   8       5432.88       5404.09       135.51 o
  -1  -4   8       9620.46       9622.74       189.35 o
   0  -4   8       2236.40       2349.63        77.84 o
   1  -4   8          6.28          0.86         6.43 o
   2  -4   8       1795.34       1944.72        54.48 o
   3  -4   8       3456.67       3831.98        97.23 o
   4  -4   8        958.27        955.09        44.60 o
   5  -4   8        131.89        143.30        18.22 o
   6  -4   8        434.10        512.57        37.72 o
   7  -4   8        223.28        304.56        45.31 o
   8  -4   8        259.58        104.44        29.07 o
  -5  -3   8        444.65        463.44        38.69 o
  -4  -3   8        103.40        121.63        20.71 o
  -3  -3   8       3460.03       3335.92       103.76 o
  -2  -3   8       4026.07       3907.66       109.12 o
  -1  -3   8       2448.72       2463.99        73.39 o
   0  -3   8          0.47         13.60         5.80 o
   1  -3   8       2634.01       2787.47        60.81 o
   2  -3   8       4201.00       4532.82       115.01 o
   3  -3   8       1124.92       1169.77        34.42 o
   4  -3   8        853.01        848.85        55.40 o
   5  -3   8        922.26        920.50        43.85 o
   6  -3   8       1761.26       1844.04        72.01 o
   7  -3   8       1230.59       1091.35        69.03 o
   8  -3   8        159.94         89.76        27.02 o
   9  -3   8         93.86         94.38        23.03 o
  -6  -2   8       1495.83       1463.16        87.40 o
  -5  -2   8         90.88         95.09        17.26 o
  -4  -2   8       4471.58       4414.01       111.89 o
  -3  -2   8       4544.73       4428.31       119.75 o
  -2  -2   8       2836.08       2923.08        90.37 o
  -1  -2   8        114.09        158.88        15.83 o
   0  -2   8       1473.12       1364.48        39.48 o
   1  -2   8       9483.50       9972.24       222.23 o
   2  -2   8       5779.22       6102.20       116.59 o
   3  -2   8       1296.03       1249.03        35.54 o
   4  -2   8        263.91        250.66        17.27 o
   5  -2   8       2488.02       2718.53        75.03 o
   6  -2   8       3739.15       3775.82       185.34 o
   7  -2   8        386.67        393.25        35.38 o
   8  -2   8        125.18        140.27        23.98 o
   9  -2   8        390.67        358.87        45.75 o
  -6  -1   8        343.66        271.38        44.90 o
  -5  -1   8       1411.10       1438.24        62.50 o
  -4  -1   8       5524.92       5728.22       128.27 o
  -3  -1   8       6764.35       7011.97       138.73 o
  -2  -1   8       1378.19       1423.93        50.06 o
  -1  -1   8        229.91        204.61        18.19 o
   0  -1   8       6263.43       6271.78       134.05 o
   1  -1   8      11541.12      12040.20       251.13 o
   2  -1   8       3861.16       4041.17        61.80 o
   3  -1   8        165.49        180.63        12.01 o
   4  -1   8       1342.17       1439.92        37.14 o
   5  -1   8       2017.61       1943.87        61.64 o
   6  -1   8       2631.57       2460.22       104.03 o
   7  -1   8         60.76         75.37        12.82 o
   8  -1   8        513.27        542.08        58.91 o
   9  -1   8        856.11        772.16        59.83 o
  -6   0   8        181.48        226.85        32.56 o
  -5   0   8       2552.33       2691.23        93.90 o
  -4   0   8       8755.14       8633.65       179.50 o
  -3   0   8       5020.56       5270.47       121.41 o
  -2   0   8        825.37        894.40        35.31 o
  -1   0   8       2798.73       2878.09        74.38 o
   0   0   8       3775.53       3810.56        65.10 o
   1   0   8       4509.70       4546.96       133.96 o
   2   0   8         26.57         30.72         6.25 o
   3   0   8       2626.70       2682.10        56.41 o
   4   0   8       2938.96       3108.97       110.72 o
   5   0   8       1811.89       1706.29        69.95 o
   6   0   8        427.15        457.51        46.18 o
   7   0   8          7.78         14.44        12.64 o
   8   0   8        786.53        860.65        53.30 o
   9   0   8        716.39        704.08        51.18 o
  -6   1   8       2508.99       2595.12       156.93 o
  -5   1   8       3910.69       3519.83       151.64 o
  -4   1   8       3800.74       3682.77       105.91 o
  -3   1   8         34.00         42.78        11.29 o
  -2   1   8       3186.95       3218.02        97.92 o
  -1   1   8       5365.15       5663.06        94.59 o
   0   1   8       3261.57       3376.43        91.89 o
   1   1   8        486.07        521.71        21.77 o
   2   1   8       2020.15       1970.04        47.39 o
   3   1   8      11928.83      11685.17       290.72 o
   4   1   8       6015.97       6086.47        89.39 o
   5   1   8        477.13        434.62        23.94 o
   6   1   8          0.93        -13.19        13.86 o
   7   1   8       1467.35       1461.79        58.40 o
   8   1   8       3311.78       3168.09       106.36 o
   9   1   8        993.26        921.97        67.00 o
  -6   2   8       1936.18       1815.21        94.00 o
  -5   2   8       3023.47       2897.19       127.62 o
  -4   2   8       1123.49       1013.41        70.77 o
  -3   2   8        777.64        799.20        42.33 o
  -2   2   8       9263.25       9425.78       213.85 o
  -1   2   8      11966.52      12868.61       351.58 o
   0   2   8       3299.26       3256.30        63.65 o
   1   2   8         56.36         52.07         7.46 o
   2   2   8       3076.42       3020.46        94.59 o
   3   2   8      13256.48      12855.94       394.43 o
   4   2   8       4916.87       4849.52       299.80 o
   5   2   8         64.80         65.21        10.32 o
   6   2   8       1252.27       1052.55        56.15 o
   7   2   8       1168.34       1151.50        51.13 o
   8   2   8       1337.20       1133.00        60.87 o
   9   2   8         20.86        -13.17        13.17 o
  10   2   8        150.72        135.28        49.23 o
  -6   3   8       5212.91       5172.33       293.85 o
  -5   3   8       1104.92       1030.33        57.21 o
  -4   3   8        564.87        598.74        38.43 o
  -3   3   8       3398.31       3271.65       141.74 o
  -2   3   8       8945.71       8662.55       350.29 o
  -1   3   8       5301.73       5239.64       120.36 o
   0   3   8         36.81         30.11         8.03 o
   1   3   8       3367.90       3216.62        66.20 o
   2   3   8       7481.31       7550.55       187.54 o
   3   3   8       6397.67       6441.67       148.39 o
   4   3   8       1173.10       1107.96        33.27 o
   5   3   8       2699.12       2663.83       115.00 o
   6   3   8       2403.13       2274.42       131.85 o
   7   3   8       2027.12       1739.80       100.17 o
   8   3   8       1280.48       1139.18        64.34 o
   9   3   8          1.02        -16.33        16.33 o
  -6   4   8       2186.71       2101.92       103.32 o
  -5   4   8         14.69         13.81        16.82 o
  -4   4   8       1947.67       1848.34        67.23 o
  -3   4   8       2678.02       2562.97        93.29 o
  -2   4   8       3613.06       3434.41       115.59 o
  -1   4   8        158.50        149.85        14.98 o
   0   4   8       3482.98       3433.03       134.50 o
   1   4   8       3907.40       3477.55       115.55 o
   2   4   8       1737.41       1684.54        63.72 o
   3   4   8       3920.22       3607.81       101.45 o
   4   4   8        212.93        226.66        21.42 o
   5   4   8       3524.05       3600.98        98.11 o
   6   4   8       3566.05       3594.98       144.38 o
   7   4   8        490.13        546.89        33.05 o
   8   4   8         32.80          0.31        11.20 o
   9   4   8        375.61        326.20        37.48 o
  -6   5   8        343.73        313.30        36.85 o
  -5   5   8       2384.73       2338.17        89.17 o
  -4   5   8       7683.58       7615.91       180.90 o
  -3   5   8       4078.09       3988.54       115.48 o
  -2   5   8         39.49         42.61        10.31 o
  -1   5   8       2265.49       2227.19       151.33 o
   0   5   8      11847.45      10676.54       608.58 o
   1   5   8      13569.08      12208.25       493.65 o
   2   5   8       6309.96       5926.78       113.63 o
   3   5   8         18.14         10.04         5.19 o
   4   5   8       2435.28       2323.05        84.71 o
   5   5   8       6181.65       6149.35       202.12 o
   6   5   8       3894.06       3860.13       236.14 o
   7   5   8         12.06         14.16        10.57 o
   8   5   8        149.08         67.72        25.56 o
   9   5   8       1117.35        777.00        54.49 o
  -6   6   8         28.43         35.14        24.25 o
  -5   6   8       3314.47       3491.66       128.75 o
  -4   6   8       7807.46       7716.33       170.41 o
  -3   6   8       2792.00       2752.16        90.20 o
  -2   6   8         19.34         40.17        18.38 o
  -1   6   8       3108.81       3253.81       120.21 o
   0   6   8       9538.54       9291.22       199.12 o
   1   6   8       8766.03       8183.83       148.91 o
   2   6   8        375.80        354.43        19.91 o
   3   6   8        884.02        807.05        29.11 o
   4   6   8       2211.40       2086.39        94.95 o
   5   6   8       8216.24       7727.36       183.25 o
   6   6   8        507.51        409.02        39.94 o
   7   6   8        383.89        369.65        45.90 o
   8   6   8       1115.88       1151.25        71.05 o
   9   6   8        306.93        220.37        34.24 o
  -6   7   8        840.81        870.86        66.83 o
  -5   7   8       4563.23       4700.22       244.57 o
  -4   7   8       7629.64       7547.66       192.57 o
  -3   7   8         90.39         73.78        21.59 o
  -2   7   8       2156.71       2126.97        79.10 o
  -1   7   8       4415.43       4758.33       159.95 o
   0   7   8       5025.26       5393.39       145.38 o
   1   7   8       2562.37       2545.68        68.42 o
   2   7   8        851.44        767.69        42.22 o
   3   7   8       4921.09       4633.82       154.76 o
   4   7   8       6719.56       6575.55       202.03 o
   5   7   8         67.88         50.03        10.35 o
   6   7   8         49.22         23.68        11.29 o
   7   7   8       1095.04       1275.92        88.17 o
   8   7   8       1227.81       1216.35        76.19 o
   9   7   8        246.89        296.63        48.63 o
  -6   8   8       1395.37       1305.44        97.46 o
  -5   8   8       1738.03       1760.14       107.97 o
  -4   8   8        350.71        316.62        36.54 o
  -3   8   8        494.75        417.42        46.06 o
  -2   8   8       5603.51       5729.20       184.35 o
  -1   8   8       2863.68       2833.63       117.55 o
   0   8   8        963.26       1046.46        59.59 o
   1   8   8         29.23         50.64         8.80 o
   2   8   8       2648.44       2619.97        78.51 o
   3   8   8       6876.40       6624.87       270.07 o
   4   8   8        732.03        719.74        41.60 o
   5   8   8        123.30        112.59        21.10 o
   6   8   8        479.02        448.59        43.02 o
   7   8   8       4481.88       4310.19       397.63 o
   8   8   8       1242.47       1299.48       126.81 o
  -5   9   8        154.40        129.14        23.05 o
  -4   9   8        132.60        142.85        27.20 o
  -3   9   8       4314.66       4201.06       164.86 o
  -2   9   8       6921.85       7137.55       239.30 o
  -1   9   8       1616.76       1753.64        77.19 o
   0   9   8          1.35          3.81        16.47 o
   1   9   8        792.24        857.09        44.64 o
   2   9   8       8292.87       8619.69       163.59 o
   3   9   8       7108.72       7255.51       179.02 o
   4   9   8        304.30        319.18        28.65 o
   5   9   8       1319.02       1153.30        78.62 o
   6   9   8       6636.89       6215.48       248.78 o
   7   9   8       1761.78       1435.83       100.49 o
   8   9   8        474.99        503.49        87.72 o
  -5  10   8          1.88        -18.15        18.15 o
  -4  10   8        729.04        701.38        95.84 o
  -3  10   8       3885.00       4010.17       176.93 o
  -2  10   8       3925.20       3715.70       213.23 o
  -1  10   8       1085.31       1158.54       100.42 o
   0  10   8        665.44        683.17        53.05 o
   1  10   8       4593.33       4723.46       128.54 o
   2  10   8       4708.97       4672.70       142.26 o
   3  10   8       1074.08       1056.79        55.49 o
   4  10   8         54.02         75.38        18.52 o
   5  10   8       3409.94       3446.81       180.42 o
   6  10   8       1376.66       1385.53       134.96 o
   7  10   8       1227.71       1146.07        93.22 o
  -4  11   8       1905.07       1922.51       219.74 o
  -3  11   8       1629.90       1563.74       104.06 o
  -2  11   8        753.77        778.23       113.94 o
  -1  11   8       1049.87       1020.94        97.50 o
   0  11   8       4102.23       4157.40       141.68 o
   1  11   8       3559.03       3704.67       115.12 o
   2  11   8       1463.08       1400.74        61.31 o
   3  11   8        294.11        268.37        36.45 o
   4  11   8       1340.53       1158.06        73.53 o
   5  11   8       2884.27       3263.60       243.45 o
   6  11   8       1756.80       2104.66       152.00 o
  -3  12   8        482.70        492.07        61.89 o
  -2  12   8        128.55        100.62        34.19 o
  -1  12   8       1681.74       1627.40        90.51 o
   0  12   8       4666.40       4747.07       181.00 o
   1  12   8       2514.46       2419.30       106.81 o
   2  12   8         49.68         32.30        11.64 o
   3  12   8       1467.67       1434.50        94.67 o
   4  12   8       3171.92       3140.19       129.23 o
   5  12   8       2388.57       2548.72       143.04 o
  -2  13   8        496.54        545.37        96.08 o
  -1  13   8       2624.85       2638.02       140.12 o
   0  13   8       4347.62       4564.03       180.42 o
   1  13   8        855.11        909.85        65.92 o
   2  13   8        423.86        420.52        45.53 o
   3  13   8       1768.39       1855.32        87.95 o
   4  13   8       2899.94       2881.75       130.69 o
  -1  -7   9       2427.27       2255.00       111.26 o
   0  -7   9       2549.63       2862.68       124.79 o
   1  -7   9        692.26        612.20        64.70 o
   2  -7   9         11.31         56.31        20.09 o
   3  -7   9       1293.35       1211.75        86.24 o
   4  -7   9       2517.78       2401.63       107.83 o
   5  -7   9       1014.38       1025.34        70.84 o
  -2  -6   9       3254.10       3282.48       133.44 o
  -1  -6   9       3720.72       3699.64       139.84 o
   0  -6   9        994.45       1241.71        81.34 o
   1  -6   9         52.79         48.97        23.93 o
   2  -6   9        586.05        759.72        59.35 o
   3  -6   9       2422.91       2462.72       119.76 o
   4  -6   9       1536.72       1486.03        78.90 o
   5  -6   9        132.46        164.57        28.48 o
   6  -6   9         92.81        168.86        28.23 o
  -3  -5   9       2108.42       2182.56       126.29 o
  -2  -5   9       5660.80       5957.48       213.07 o
  -1  -5   9       4173.34       4323.67       146.34 o
   0  -5   9        718.23        790.18        58.27 o
   1  -5   9         37.48         62.75        18.35 o
   2  -5   9        864.18       1002.47        77.95 o
   3  -5   9       2797.23       2916.12       149.28 o
   4  -5   9       1611.02       1607.96        72.25 o
   5  -5   9        126.45         78.31        20.17 o
   6  -5   9        297.20        270.25        43.07 o
   7  -5   9        799.46        719.60        84.03 o
  -4  -4   9        387.42        314.98        38.75 o
  -3  -4   9       1757.54       1785.33        90.48 o
  -2  -4   9       3064.05       3043.02       115.04 o
  -1  -4   9        715.68        733.62        46.02 o
   0  -4   9        306.07        309.32        29.01 o
   1  -4   9       1266.75       1312.56        76.62 o
   2  -4   9       1193.25       1302.70        74.84 o
   3  -4   9        745.18        815.02        42.72 o
   4  -4   9          1.07          7.38        11.29 o
   5  -4   9       1733.90       1768.55        99.01 o
   6  -4   9        753.91        738.44        56.31 o
   7  -4   9        332.22        265.98        40.68 o
   8  -4   9         15.02          5.13        32.67 o
  -4  -3   9       1348.95       1217.11        59.14 o
  -3  -3   9       4387.87       4218.40       124.50 o
  -2  -3   9       3655.49       3401.99       106.30 o
  -1  -3   9        137.18        134.48        21.23 o
   0  -3   9       3615.52       3668.69       142.72 o
   1  -3   9       5012.15       5230.14       124.60 o
   2  -3   9       1895.76       2139.64        57.95 o
   3  -3   9        271.08        299.57        25.56 o
   4  -3   9       1426.69       1449.16        59.11 o
   5  -3   9       3048.65       3074.31       110.26 o
   6  -3   9       2365.21       2452.25        84.25 o
   7  -3   9         40.07         12.54        11.47 o
   8  -3   9         64.53         75.42        34.59 o
  -5  -2   9       1527.65       1538.64        68.87 o
  -4  -2   9       4621.12       4527.98       118.46 o
  -3  -2   9       3208.92       3245.36        93.46 o
  -2  -2   9         21.16         20.46        11.03 o
  -1  -2   9       1305.46       1297.71        50.34 o
   0  -2   9       7946.69       7935.73       238.81 o
   1  -2   9       5359.73       5790.05       126.35 o
   2  -2   9       1043.01       1075.58        43.56 o
   3  -2   9        284.99        314.64        18.10 o
   4  -2   9       1828.19       1949.05        52.32 o
   5  -2   9       4447.50       4553.60       138.05 o
   6  -2   9       1726.91       1693.44       121.69 o
   7  -2   9         17.75         72.59        19.59 o
   8  -2   9         59.68         56.07        37.01 o
   9  -2   9         87.25         74.50        24.62 o
  -5  -1   9       3112.61       3024.49       121.54 o
  -4  -1   9       4325.77       4377.53       114.26 o
  -3  -1   9        962.27        995.60        48.62 o
  -2  -1   9         47.05         47.26        10.60 o
  -1  -1   9       2373.21       2405.68        69.63 o
   0  -1   9       5377.14       5406.18       122.61 o
   1  -1   9       2875.62       3078.76        85.33 o
   2  -1   9          2.44         -3.47         6.09 o
   3  -1   9        704.92        727.29        27.84 o
   4  -1   9       2791.46       2994.92        94.92 o
   5  -1   9       5292.28       5349.92       196.24 o
   6  -1   9        166.93        149.01        16.00 o
   7  -1   9        337.42        347.41        25.65 o
   8  -1   9        687.89        719.55        57.38 o
   9  -1   9         79.94         35.90        30.76 o
  -5   0   9       3011.62       3124.18       159.94 o
  -4   0   9       1553.95       1563.12        70.35 o
  -3   0   9         59.64         61.34        14.48 o
  -2   0   9       2370.92       2610.74        79.16 o
  -1   0   9       3846.63       4084.10        83.26 o
   0   0   9       1875.12       2009.34        65.82 o
   1   0   9        440.29        535.81        21.58 o
   2   0   9       2509.09       2484.31        74.84 o
   3   0   9       4853.06       5146.36       121.32 o
   4   0   9       2580.33       2694.69       109.58 o
   5   0   9         76.10         48.10         9.98 o
   6   0   9        181.77        180.00        21.50 o
   7   0   9       2645.62       2600.56       138.53 o
   8   0   9        621.93        597.29        49.31 o
   9   0   9         14.92         10.12        17.83 o
  -6   1   9       1871.80       1929.64       100.69 o
  -5   1   9       1050.25       1030.59        83.70 o
  -4   1   9         71.82         54.85        14.28 o
  -3   1   9       3412.49       3528.82       150.15 o
  -2   1   9      10732.11      11175.26       181.34 o
  -1   1   9       3546.44       3883.48       127.26 o
   0   1   9        798.22        874.19        25.51 o
   1   1   9       1323.60       1305.79        62.29 o
   2   1   9       6866.99       6741.00       159.14 o
   3   1   9       7503.01       7755.26       282.65 o
   4   1   9        721.24        774.08        40.13 o
   5   1   9         21.37         19.91         8.27 o
   6   1   9       1136.20       1016.81       104.27 o
   7   1   9       2803.77       2583.83       132.66 o
   8   1   9        646.20        559.73        43.14 o
   9   1   9          3.15         11.83        13.42 o
  -6   2   9       1450.10       1390.04        84.38 o
  -5   2   9        348.83        266.48        33.72 o
  -4   2   9        468.78        472.58        39.14 o
  -3   2   9       7503.65       7338.62       198.36 o
  -2   2   9       7443.91       7575.13       259.51 o
  -1   2   9       1233.83       1307.99        50.31 o
   0   2   9        100.17        112.86        12.27 o
   1   2   9       2831.39       2728.26        75.95 o
   2   2   9      10267.19      10186.34       288.60 o
   3   2   9       4795.00       4941.72       134.51 o
   4   2   9         46.76         65.11         9.84 o
   5   2   9       1521.98       1382.97        96.55 o
   6   2   9       1630.84       1487.67       125.43 o
   7   2   9       1054.78        866.52        49.65 o
   8   2   9       1163.85        923.79        64.58 o
   9   2   9        100.93        111.75        32.44 o
  -6   3   9        658.48        721.14        97.48 o
  -5   3   9        427.84        447.79        44.97 o
  -4   3   9       2333.34       2196.69       147.99 o
  -3   3   9       4049.09       3701.98       257.66 o
  -2   3   9       4470.31       4275.91       149.51 o
  -1   3   9        340.92        350.72        20.72 o
   0   3   9       3237.29       3109.00        72.95 o
   1   3   9       4479.60       4510.51       118.93 o
   2   3   9       3078.79       3151.13        75.69 o
   3   3   9       1333.99       1447.35        66.66 o
   4   3   9        624.51        533.82        30.08 o
   5   3   9       1963.17       1936.14        74.51 o
   6   3   9        356.51        334.95        32.14 o
   7   3   9        678.69        608.04        48.85 o
   8   3   9        102.41         82.08        19.42 o
   9   3   9       1258.71       1212.48        70.09 o
  -6   4   9        138.00         69.95        27.22 o
  -5   4   9       1720.34       1879.53       148.64 o
  -4   4   9       2727.29       2623.69       190.84 o
  -3   4   9       2746.80       2548.20        94.56 o
  -2   4   9        747.35        749.51        44.22 o
  -1   4   9       2344.01       2255.69        71.18 o
   0   4   9       9757.04       8754.43       592.13 o
   1   4   9       5507.57       5022.85       176.17 o
   2   4   9       2544.27       2563.92        84.56 o
   3   4   9         22.79         38.40        14.00 o
   4   4   9       8756.26       8133.89       223.49 o
   5   4   9       5208.28       4835.73       181.27 o
   6   4   9        522.17        512.01        40.57 o
   7   4   9         88.76         48.37        16.02 o
   8   4   9        255.52        214.36        32.61 o
   9   4   9        566.03        485.50        49.71 o
  -6   5   9        540.70        609.91        60.96 o
  -5   5   9       5628.02       5523.99       368.41 o
  -4   5   9       3754.27       3535.69       151.27 o
  -3   5   9        842.91        804.27        47.92 o
  -2   5   9         54.48         53.69        12.43 o
  -1   5   9       4524.80       4317.46       126.15 o
   0   5   9      10168.60       9631.74       405.74 o
   1   5   9       2683.31       2266.14        72.43 o
   2   5   9        381.94        307.56        27.10 o
   3   5   9       4768.63       4954.72       117.08 o
   4   5   9       2823.99       2861.19        73.18 o
   5   5   9       2211.16       2133.99        71.50 o
   6   5   9          3.04          3.72        11.38 o
   7   5   9        421.89        380.09        39.38 o
   8   5   9        574.06        456.09        62.97 o
   9   5   9       1205.85        820.14        94.62 o
  -6   6   9       2026.03       1979.24        94.23 o
  -5   6   9       5353.21       5707.35       173.33 o
  -4   6   9       1945.98       1934.91        91.71 o
  -3   6   9         27.27         40.32        16.50 o
  -2   6   9       1548.36       1550.37        96.21 o
  -1   6   9       5181.47       5129.27       159.34 o
   0   6   9       4693.46       4434.63       155.03 o
   1   6   9        371.11        312.06        20.63 o
   2   6   9       1234.98       1114.32        47.06 o
   3   6   9       1783.11       1488.59        61.54 o
   4   6   9       6297.25       6460.22       165.73 o
   5   6   9       2093.15       2044.10       123.44 o
   6   6   9        351.35        342.94        36.06 o
   7   6   9       2012.84       2023.17       176.58 o
   8   6   9       1371.72       1356.12       105.13 o
   9   6   9        342.39        288.88        43.38 o
  -5   7   9       1455.40       1460.12        85.77 o
  -4   7   9          6.09         50.39        20.48 o
  -3   7   9       1562.38       1637.04        75.42 o
  -2   7   9       2341.84       2320.88        84.88 o
  -1   7   9       1002.98       1119.64        66.22 o
   0   7   9       1334.10       1355.58        70.06 o
   1   7   9        993.08        900.05        58.02 o
   2   7   9       5949.26       5868.14       122.44 o
   3   7   9       5250.17       4846.65       146.35 o
   4   7   9        441.10        489.58        49.08 o
   5   7   9        501.37        473.99        61.41 o
   6   7   9       1415.13       1368.46       100.92 o
   7   7   9       2082.29       2168.90       180.45 o
   8   7   9        749.47        775.31        62.91 o
  -5   8   9        437.41        348.79        70.32 o
  -4   8   9        479.75        555.51       104.03 o
  -3   8   9       6791.07       6785.75       166.34 o
  -2   8   9       5389.68       5308.27       168.00 o
  -1   8   9       1487.63       1422.78        73.06 o
   0   8   9        651.90        561.89        44.93 o
   1   8   9       4819.11       4892.14       202.99 o
   2   8   9       8576.28       8261.19       240.80 o
   3   8   9       3169.89       2908.14       127.04 o
   4   8   9         59.37         57.15        16.23 o
   5   8   9        411.43        370.75        54.16 o
   6   8   9       3142.69       3176.54       149.04 o
   7   8   9       2471.46       2401.47       130.71 o
   8   8   9        387.07        299.65        49.42 o
  -5   9   9          4.61          8.69        15.25 o
  -4   9   9       1988.19       1965.56       144.85 o
  -3   9   9       6229.21       6339.51       337.76 o
  -2   9   9       2553.55       2551.35        95.32 o
  -1   9   9         39.26         38.46        10.55 o
   0   9   9       1513.36       1668.89        79.73 o
   1   9   9       4013.22       4266.78       108.69 o
   2   9   9       7920.38       8091.47       209.38 o
   3   9   9        496.65        494.81        37.03 o
   4   9   9        633.08        611.78        48.43 o
   5   9   9       1919.00       1905.36       117.72 o
   6   9   9        527.22        490.23        57.69 o
   7   9   9        284.90        242.89        42.50 o
   8   9   9          6.87         39.67        26.64 o
  -4  10   9       1729.41       1778.31       112.79 o
  -3  10   9       2587.31       2540.69       131.34 o
  -2  10   9        787.16        763.56        67.04 o
  -1  10   9       1604.84       1718.91       102.79 o
   0  10   9       2552.48       2683.30       109.38 o
   1  10   9       5290.67       5323.17       142.11 o
   2  10   9       1592.39       1870.65        70.15 o
   3  10   9         62.36         61.34        16.85 o
   4  10   9       2276.78       2349.99       127.96 o
   5  10   9       1819.02       1976.84       119.76 o
   6  10   9        789.28        955.27        84.88 o
   7  10   9         48.08         43.38        22.31 o
  -3  11   9        632.07        637.97        66.64 o
  -2  11   9        267.71        316.94        59.05 o
  -1  11   9       1668.54       1894.68       111.11 o
   0  11   9       2853.16       2896.12       118.24 o
   1  11   9        798.21        753.79        55.46 o
   2  11   9          9.57          7.07        11.38 o
   3  11   9       1554.18       1565.91        73.98 o
   4  11   9       4336.04       4535.31       281.59 o
   5  11   9       1262.17       1444.05       118.72 o
   6  11   9          4.88        -11.02        21.50 o
  -2  12   9       2254.82       2359.65       161.11 o
  -1  12   9       4972.12       5026.46       154.15 o
   0  12   9       3415.68       3572.60       135.65 o
   1  12   9         45.37         31.75        15.73 o
   2  12   9       1032.49       1054.35        68.25 o
   3  12   9       3592.87       3431.42       136.24 o
   4  12   9       2730.81       3078.11       154.58 o
   5  12   9        650.17        851.55        83.05 o
  -1  13   9       2544.41       2651.99       114.98 o
   0  13   9        287.98        317.36        39.70 o
   1  13   9        177.47        139.03        26.65 o
   2  13   9       1653.76       1724.77       110.11 o
   3  13   9       1606.69       1842.55       116.19 o
   4  13   9       1084.38       1092.88        92.98 o
   0  -6  10        124.27        107.74        26.02 o
   1  -6  10       1284.37       1308.19        81.72 o
   2  -6  10       2711.73       2770.22       120.96 o
   3  -6  10       2417.71       2273.83       185.73 o
   4  -6  10        111.84         85.00        31.26 o
   5  -6  10        145.39        167.28        32.86 o
  -2  -5  10       1479.72       1255.67        96.12 o
  -1  -5  10        266.99        303.74        39.75 o
   0  -5  10        712.29        616.38        68.92 o
   1  -5  10       2271.00       2469.65       108.29 o
   2  -5  10       2618.55       2839.96       116.62 o
   3  -5  10        505.71        410.71        60.43 o
   4  -5  10        561.26        585.31        56.27 o
   5  -5  10       1352.61       1475.71       117.01 o
   6  -5  10        579.07        604.23        51.13 o
  -3  -4  10       2012.95       2092.31       124.40 o
  -2  -4  10        700.68        742.60        83.07 o
  -1  -4  10        703.99        699.69        66.55 o
   0  -4  10       2916.02       2986.89       149.72 o
   1  -4  10       2618.34       2802.11       137.36 o
   2  -4  10       1326.23       1463.11        89.39 o
   3  -4  10         41.35         48.43        16.12 o
   4  -4  10       1239.41       1449.85        86.48 o
   5  -4  10       1299.85       1224.49        69.94 o
   6  -4  10        337.35        312.91        50.97 o
   7  -4  10         30.49         32.68        14.70 o
  -3  -3  10        749.85        791.20        53.37 o
  -2  -3  10        173.41        233.40        27.65 o
  -1  -3  10       3392.53       3547.58       123.46 o
   0  -3  10       5395.85       5800.65       168.50 o
   1  -3  10       2112.06       2267.86       150.08 o
   2  -3  10        124.37        201.51        23.11 o
   3  -3  10       1022.70       1090.07        57.04 o
   4  -3  10       4823.74       5476.71       242.11 o
   5  -3  10       3003.11       3072.12       141.18 o
   6  -3  10        345.90        362.38        44.71 o
   7  -3  10         12.54         44.92        25.43 o
   8  -3  10        394.07        350.90        63.00 o
  -4  -2  10       2094.83       2000.87        88.86 o
  -3  -2  10        356.23        335.56        34.80 o
  -2  -2  10        536.16        547.51        41.82 o
  -1  -2  10       5222.97       5504.72       245.52 o
   0  -2  10       4991.66       4926.01       248.07 o
   1  -2  10        952.74       1020.08        52.52 o
   2  -2  10        231.50        206.56        24.23 o
   3  -2  10       1334.13       1487.12        65.06 o
   4  -2  10       2221.92       2244.94        76.24 o
   5  -2  10       1157.21       1293.91        65.99 o
   6  -2  10          2.18          1.20        12.02 o
   7  -2  10        202.91        244.90        30.11 o
   8  -2  10        301.42         88.72        98.53 o
  -4  -1  10        233.18        282.52        41.90 o
  -3  -1  10        575.46        549.25        42.77 o
  -2  -1  10       4494.69       4420.99       125.27 o
  -1  -1  10       4759.42       4718.81       196.14 o
   0  -1  10       1203.93       1227.17        83.37 o
   1  -1  10        299.10        318.95        24.40 o
   2  -1  10       2891.39       3110.18        79.08 o
   3  -1  10       1668.34       1812.90        64.17 o
   4  -1  10        802.10        835.58        38.87 o
   5  -1  10         38.52         40.33        14.62 o
   6  -1  10       1536.32       1684.25        92.40 o
   7  -1  10       1563.53       1632.64        93.35 o
   8  -1  10         48.11         23.39        18.13 o
  -5   0  10        722.53        841.68        79.20 o
  -4   0  10         98.98        127.35        25.08 o
  -3   0  10       4378.27       4320.01       172.20 o
  -2   0  10       5443.55       5316.68       203.61 o
  -1   0  10       2749.23       2587.80        92.62 o
   0   0  10        148.99        182.04        18.90 o
   1   0  10       5756.95       5682.38       200.45 o
   2   0  10       5600.86       6090.80       285.47 o
   3   0  10       2296.72       2400.72       110.50 o
   4   0  10         14.81         14.29        12.03 o
   5   0  10        352.72        360.60        47.27 o
   6   0  10       2370.92       2475.16        97.58 o
   7   0  10       1844.16       1877.17        84.46 o
   8   0  10        362.46        331.11        59.51 o
   9   0  10          5.01          8.94        22.43 o
  -5   1  10          5.07         37.15        21.05 o
  -4   1  10       1570.38       1461.68        82.94 o
  -3   1  10       7083.67       6899.45       189.60 o
  -2   1  10       4801.39       4858.99       150.70 o
  -1   1  10        234.20        236.74        24.78 o
   0   1  10       2176.11       2075.97        99.30 o
   1   1  10       3462.71       3450.39        86.39 o
   2   1  10       7381.01       7226.95       273.41 o
   3   1  10       1525.36       1553.35       112.30 o
   4   1  10         26.34         11.13        10.95 o
   5   1  10       1700.77       1669.22       114.91 o
   6   1  10       4649.62       4097.17       169.54 o
   7   1  10       1046.81        945.95        60.97 o
   8   1  10        101.19         89.87        28.48 o
   9   1  10        569.18        621.46        95.89 o
  -5   2  10        140.10        142.67        51.91 o
  -4   2  10       2898.25       2669.02       193.86 o
  -3   2  10       6303.74       5802.74       276.63 o
  -2   2  10       2441.33       2292.14        93.47 o
  -1   2  10        251.71        242.20        28.41 o
   0   2  10       1140.84       1110.31        59.94 o
   1   2  10       6079.81       5801.28       173.17 o
   2   2  10       6700.90       7005.60       211.54 o
   3   2  10         13.05          1.77        11.96 o
   4   2  10       1299.22       1214.12        73.76 o
   5   2  10       1847.42       1739.84        90.82 o
   6   2  10        492.06        496.96        50.25 o
   7   2  10         95.30         92.86        21.97 o
   8   2  10        606.43        708.74        55.39 o
   9   2  10        476.82        421.29        54.94 o
  -5   3  10       1080.21       1132.84        92.40 o
  -4   3  10       2592.58       2281.09       155.63 o
  -3   3  10       3092.33       2638.86       106.41 o
  -2   3  10        288.55        259.00        30.87 o
  -1   3  10       5507.93       5238.63       254.05 o
   0   3  10       4723.02       4857.39       136.74 o
   1   3  10       1259.60       1208.24        59.28 o
   2   3  10       1269.89       1233.07        57.02 o
   3   3  10        834.33        695.48        43.65 o
   4   3  10       5219.96       4931.92       222.20 o
   5   3  10       2335.35       2346.33       154.12 o
   6   3  10        498.41        477.41        49.70 o
   7   3  10         75.78         66.09        40.11 o
   8   3  10       1306.68       1187.99       106.74 o
   9   3  10       1483.99       1344.52       111.67 o
  -5   4  10       3981.69       3545.88       264.55 o
  -4   4  10       2159.61       1815.27       246.64 o
  -3   4  10        152.39         79.57        19.94 o
  -2   4  10       2176.36       1819.57        84.94 o
  -1   4  10       7261.48       7176.14       222.79 o
   0   4  10       4402.87       4168.78       124.59 o
   1   4  10        145.34        147.86        19.53 o
   2   4  10         26.02         16.89        11.27 o
   3   4  10       5481.32       5566.26       138.21 o
   4   4  10       8762.17       8885.94       203.58 o
   5   4  10       1373.84       1252.89        81.51 o
   6   4  10         80.96         64.90        27.44 o
   7   4  10        752.04        617.20        59.92 o
   8   4  10       1319.70       1091.06       192.57 o
   9   4  10       1127.97       1000.68        87.15 o
  -5   5  10       1638.08       1470.26       106.61 o
  -4   5  10        148.44         86.83        21.63 o
  -3   5  10        368.94        359.60        38.95 o
  -2   5  10       3918.68       3039.38       218.45 o
  -1   5  10      14027.27      12931.37       398.12 o
   0   5  10       2484.10       2200.86       110.57 o
   1   5  10        659.34        542.09        51.71 o
   2   5  10       3592.11       3723.27       111.71 o
   3   5  10       5776.00       5787.33       143.98 o
   4   5  10       3015.65       3150.81       111.69 o
   5   5  10        875.04        804.29        53.79 o
   6   5  10        506.65        473.83        53.44 o
   7   5  10       1152.21       1083.67        82.07 o
   8   5  10       1180.79       1000.37        80.68 o
   9   5  10         95.04         21.82        34.18 o
  -5   6  10        984.92        873.21       212.10 o
  -4   6  10         50.24         46.85        15.80 o
  -3   6  10       1893.51       1511.88        95.37 o
  -2   6  10       5666.51       5430.25       294.67 o
  -1   6  10       3810.43       3952.95       177.62 o
   0   6  10         17.85          7.15        23.83 o
   1   6  10       2707.08       2534.46       101.35 o
   2   6  10       4451.45       4329.58       123.71 o
   3   6  10       1096.76       1064.11        57.74 o
   4   6  10       1831.67       1839.27        85.21 o
   5   6  10        830.40        801.28        62.45 o
   6   6  10       4162.38       4409.31       193.48 o
   7   6  10       1413.73       1580.62       101.72 o
   8   6  10         88.86         71.25        24.34 o
   9   6  10          4.95        -12.41        40.58 o
  -5   7  10         23.94         38.39        21.85 o
  -4   7  10       2934.35       2597.53       161.40 o
  -3   7  10       4154.15       4317.58       172.49 o
  -2   7  10       2777.74       2752.42       171.84 o
  -1   7  10        880.85        903.04        58.33 o
   0   7  10       1147.25       1220.77        92.98 o
   1   7  10       9413.59       9219.57       217.75 o
   2   7  10       3343.09       3436.08       109.91 o
   3   7  10        801.70        902.10        53.53 o
   4   7  10        160.28        161.11        27.29 o
   5   7  10       1646.10       1570.96        78.94 o
   6   7  10       2317.80       2478.94       193.35 o
   7   7  10        849.48        929.27        80.15 o
   8   7  10         46.83         13.77        21.30 o
  -4   8  10       3368.97       3462.97       161.63 o
  -3   8  10       4617.67       4514.66       181.42 o
  -2   8  10        496.94        561.97        71.72 o
  -1   8  10        673.04        715.29        52.66 o
   0   8  10       4884.74       4755.30       174.02 o
   1   8  10       5447.33       6015.05       169.94 o
   2   8  10       2888.67       2905.17       101.60 o
   3   8  10         63.28         41.76        13.40 o
   4   8  10        910.81        860.14        58.87 o
   5   8  10       2345.97       2186.25        95.19 o
   6   8  10       2991.11       3117.85       255.77 o
   7   8  10         68.10         54.38        17.55 o
   8   8  10       1213.40       1330.32       136.23 o
  -4   9  10       3198.25       3291.60       160.44 o
  -3   9  10       2485.29       2485.35       150.52 o
  -2   9  10          0.33         15.70        12.56 o
  -1   9  10       1631.75       1673.13       101.34 o
   0   9  10       2385.17       2557.10       124.74 o
   1   9  10       4118.92       4351.24       245.31 o
   2   9  10        883.02        975.35        57.72 o
   3   9  10       1242.52       1124.08        62.53 o
   4   9  10       2522.69       2604.74       120.55 o
   5   9  10       2430.45       2299.30       129.26 o
   6   9  10        712.01        706.91        73.44 o
   7   9  10        278.80        283.93        45.64 o
  -3  10  10        164.67        117.45        29.27 o
  -2  10  10       1496.98       1560.47        87.60 o
  -1  10  10       3733.23       3658.21       191.48 o
   0  10  10       1944.92       2066.63       112.49 o
   1  10  10         51.11         64.71        17.20 o
   2  10  10        784.39        803.83        52.64 o
   3  10  10       3471.28       3646.93       118.89 o
   4  10  10       3156.34       3234.26       180.52 o
   5  10  10        493.05        587.12        66.74 o
   6  10  10         33.46          5.45        35.06 o
   7  10  10        831.41        795.78        92.23 o
  -3  11  10        204.69        234.85        53.66 o
  -2  11  10       4083.38       4495.09       158.54 o
  -1  11  10       4835.94       4699.51       203.32 o
   0  11  10        566.54        514.11        50.22 o
   1  11  10        104.71         84.82        20.91 o
   2  11  10       2089.45       2076.09        96.91 o
   3  11  10       5197.84       5621.96       153.51 o
   4  11  10       2384.97       2562.87       139.75 o
   5  11  10        163.47        212.65        44.49 o
   6  11  10        233.33        255.69        46.62 o
  -1  12  10       1971.03       2049.55       120.33 o
   0  12  10          7.46         13.45        14.81 o
   1  12  10        808.31        854.11        63.83 o
   2  12  10       3179.43       3313.03       128.75 o
   3  12  10       1911.28       2065.48       105.51 o
   4  12  10        301.66        324.35        49.94 o
   5  12  10        593.67        675.59        73.47 o
   0  13  10         56.48         97.35        26.01 o
   1  13  10       2756.15       3030.32       126.03 o
   2  13  10       1960.47       2125.68       125.08 o
   3  13  10       1021.48       1002.63        86.41 o
   0  -5  11       1848.52       1935.42       233.12 o
   1  -5  11       2216.64       2302.66       134.55 o
   2  -5  11        308.73        191.78        39.10 o
   3  -5  11        137.37        138.87        37.97 o
   4  -5  11        228.80        164.18        44.16 o
   5  -5  11        360.45        404.54        61.41 o
  -1  -4  11       2186.83       1830.90       198.67 o
   0  -4  11       3102.12       3273.23       419.53 o
   1  -4  11        497.50        550.03        73.69 o
   2  -4  11        292.49        346.79        49.52 o
   3  -4  11       1234.52       1114.26       138.87 o
   4  -4  11       3339.04       3165.07       358.89 o
   5  -4  11        698.24        675.45        77.82 o
   6  -4  11         50.73         30.43        17.33 o
  -2  -3  11       1193.52       1226.54        68.72 o
  -1  -3  11       4414.87       4209.82       226.31 o
   0  -3  11       3376.87       3444.98       391.15 o
   1  -3  11        147.43        238.78        55.16 o
   2  -3  11        306.78        267.97        40.88 o
   3  -3  11       3524.97       3476.62       275.76 o
   4  -3  11       1726.95       1835.60       149.57 o
   5  -3  11        127.60         90.37        19.44 o
   6  -3  11         51.81         38.98        27.07 o
   7  -3  11        190.20        191.62        28.96 o
  -3  -2  11        754.74        604.01        48.46 o
  -2  -2  11       3548.05       3740.13       121.45 o
  -1  -2  11       4577.13       4652.02       135.95 o
   0  -2  11        254.45        251.25        33.44 o
   1  -2  11        239.59        266.26        49.98 o
   2  -2  11       1659.55       1712.32       152.21 o
   3  -2  11       1210.62       1364.78       100.47 o
   4  -2  11        519.76        538.52        37.69 o
   5  -2  11         48.48         41.06        13.00 o
   6  -2  11        700.42        761.77        75.09 o
   7  -2  11        941.45        947.40        75.88 o
  -3  -1  11       2565.15       2603.61       115.72 o
  -2  -1  11       1623.75       1559.35        83.93 o
  -1  -1  11        559.73        581.80        42.46 o
   0  -1  11          9.01         10.05        15.87 o
   1  -1  11       2154.36       2161.98       191.77 o
   2  -1  11       2093.12       2260.50       172.05 o
   3  -1  11        781.92        796.25        59.92 o
   4  -1  11        126.17        116.57        21.20 o
   5  -1  11       1857.07       1756.98        82.70 o
   6  -1  11       2226.75       2488.76       132.02 o
   7  -1  11        840.96        797.46        69.16 o
   8  -1  11         91.57         66.29        76.52 o
  -4   0  11       2765.87       2574.03       119.35 o
  -3   0  11       2817.70       2841.28       121.24 o
  -2   0  11       1979.47       1975.59        96.99 o
  -1   0  11        277.65        253.47        24.47 o
   0   0  11       3437.73       3247.67       257.32 o
   1   0  11       9281.28       9165.72       398.03 o
   2   0  11       3178.23       3246.19       161.98 o
   3   0  11        138.90        138.13        21.89 o
   4   0  11        507.66        510.83        32.11 o
   5   0  11       1423.73       1474.05        63.01 o
   6   0  11       2626.44       2698.96       143.89 o
   7   0  11        601.08        554.48        56.61 o
   8   0  11         98.78        142.53        48.44 o
  -4   1  11       3889.65       3663.05       143.29 o
  -3   1  11       2969.02       2948.26       208.86 o
  -2   1  11        169.53        148.06        26.27 o
  -1   1  11       1468.53       1350.87        67.19 o
   0   1  11       3656.63       3460.32       141.62 o
   1   1  11       3320.44       3245.81       132.22 o
   2   1  11       2046.16       2111.32       101.24 o
   3   1  11         59.26         94.64        18.13 o
   4   1  11        513.36        559.21        48.75 o
   5   1  11       1262.56       1272.32        83.13 o
   6   1  11       1533.37       1477.44        74.55 o
   7   1  11          6.21          9.74        12.98 o
   8   1  11        289.99        210.77        51.02 o
  -4   2  11       2412.79       2263.35       190.43 o
  -3   2  11        713.42        681.18        57.04 o
  -2   2  11        879.38        878.39        52.93 o
  -1   2  11       2151.03       2203.24       106.20 o
   0   2  11       2266.70       2297.75        94.19 o
   1   2  11       3856.87       3978.75       123.90 o
   2   2  11        386.75        358.07        35.20 o
   3   2  11       4283.71       4181.15       205.54 o
   4   2  11       2916.43       2997.95       134.64 o
   5   2  11       1183.00       1103.12        74.49 o
   6   2  11        114.88        107.81        23.93 o
   7   2  11        283.03        291.97        40.54 o
   8   2  11       1083.93       1136.40        74.19 o
  -4   3  11       1258.92       1219.33        91.30 o
  -3   3  11          3.41        -13.34        16.20 o
  -2   3  11       4082.10       3798.95       215.95 o
  -1   3  11       4556.54       4547.72       164.11 o
   0   3  11       2472.86       2459.69       157.17 o
   1   3  11         29.89         22.79        15.64 o
   2   3  11        983.06        862.57        57.32 o
   3   3  11       4896.19       5094.33       182.00 o
   4   3  11       3864.74       4073.55       134.82 o
   5   3  11        493.95        489.07        52.11 o
   6   3  11         85.83        104.80        41.77 o
   7   3  11        778.02        697.79        67.26 o
   8   3  11        857.73        727.84        58.65 o
  -4   4  11         31.95         30.10        16.18 o
  -3   4  11       2571.70       2514.94       132.50 o
  -2   4  11       6076.52       5777.21       216.57 o
  -1   4  11       6528.45       5818.01       213.76 o
   0   4  11       1247.25       1253.23       127.53 o
   1   4  11         67.82         61.77        20.24 o
   2   4  11       3600.59       3600.29       156.83 o
   3   4  11      10790.44      10775.58       226.31 o
   4   4  11       2754.53       2742.40       106.75 o
   5   4  11        214.46        164.52        29.87 o
   6   4  11        991.71       1048.00        79.30 o
   7   4  11        900.53        769.24        82.39 o
   8   4  11        715.88        620.30        68.12 o
  -4   5  11        387.75        302.71        52.56 o
  -3   5  11       1689.21       1405.37       100.07 o
  -2   5  11       5443.78       4707.83       260.53 o
  -1   5  11       3300.35       3104.55       190.93 o
   0   5  11         12.56         10.99        17.90 o
   1   5  11        870.94        845.38        67.39 o
   2   5  11       1700.62       1739.99        82.30 o
   3   5  11        789.68        872.96        74.35 o
   4   5  11        147.57        150.87        24.14 o
   5   5  11       1385.84       1279.36        72.09 o
   6   5  11       1351.76       1355.78        92.88 o
   7   5  11        472.80        471.83        55.77 o
   8   5  11        134.63        112.24        29.77 o
  -4   6  11       3403.04       3061.93       255.97 o
  -3   6  11       2159.02       1924.82       139.93 o
  -2   6  11       1596.17       1443.33        95.59 o
  -1   6  11          1.04         16.06        21.90 o
   0   6  11       2034.90       1962.98       108.41 o
   1   6  11       4177.81       4136.70       263.56 o
   2   6  11       1058.14       1223.50        64.66 o
   3   6  11        855.73        844.59        53.50 o
   4   6  11        562.00        576.05        48.54 o
   5   6  11       3441.46       3361.91       122.66 o
   6   6  11       2282.04       2086.58       118.93 o
   7   6  11        189.37        176.91        33.07 o
   8   6  11         13.09         18.02        18.85 o
  -4   7  11       2138.23       2111.43       124.37 o
  -3   7  11       1603.43       1611.85       107.07 o
  -2   7  11         64.22         64.13        25.73 o
  -1   7  11        455.38        413.66        50.02 o
   0   7  11       7579.03       7338.72       307.06 o
   1   7  11       5905.93       5696.91       195.73 o
   2   7  11        610.60        709.92        50.21 o
   3   7  11        374.35        311.96        34.25 o
   4   7  11       2209.45       2135.91        98.41 o
   5   7  11       4057.97       3931.36       146.33 o
   6   7  11       1519.66       1603.16       160.66 o
   7   7  11         80.26         69.12        26.51 o
   8   7  11        471.04        499.54        62.64 o
  -3   8  11        903.32        864.33        77.50 o
  -2   8  11         97.73         77.38        24.59 o
  -1   8  11       2800.21       2805.40       137.08 o
   0   8  11       6232.86       6393.95       214.24 o
   1   8  11       3015.19       3069.29       115.89 o
   2   8  11         13.66         10.13        11.88 o
   3   8  11       1998.63       2029.44        87.32 o
   4   8  11       2143.28       2199.21       101.12 o
   5   8  11       2563.91       2632.34       147.50 o
   6   8  11         59.71         53.41        28.40 o
   7   8  11        345.73        398.52        74.06 o
  -3   9  11          0.96          5.01        19.22 o
  -2   9  11       1056.45       1083.35        85.72 o
  -1   9  11       2701.92       2745.53       136.45 o
   0   9  11       2008.27       2315.05       122.09 o
   1   9  11        239.39        238.02        29.27 o
   2   9  11       1525.32       1469.06        74.13 o
   3   9  11       2876.64       2873.53       106.50 o
   4   9  11       2654.36       2702.07       120.99 o
   5   9  11        451.90        512.14        61.66 o
   6   9  11          6.84         17.03        19.35 o
   7   9  11        944.99       1036.02        91.74 o
  -2  10  11       3496.18       3774.31       169.35 o
  -1  10  11       1505.90       1588.78       104.10 o
   0  10  11        202.87        211.88        38.70 o
   1  10  11        376.69        453.34        46.94 o
   2  10  11       2858.94       3119.74       131.30 o
   3  10  11       4642.93       5037.27       146.69 o
   4  10  11       1124.93       1149.35        91.90 o
   5  10  11          3.13         17.51        24.99 o
   6  10  11        773.34        632.46        95.11 o
  -2  11  11       4475.09       4875.62       233.41 o
  -1  11  11       1646.14       1740.57       110.92 o
   0  11  11         76.39         82.10        22.15 o
   1  11  11       1377.31       1670.24        93.97 o
   2  11  11       3521.70       3801.20       140.82 o
   3  11  11       2309.93       2501.51       128.99 o
   4  11  11          2.59          0.90        17.74 o
   5  11  11        827.44        891.01        84.24 o
   0  12  11       1214.94       1509.91        90.14 o
   1  12  11       2079.51       2350.92       150.02 o
   2  12  11       1777.31       1931.27        98.98 o
   3  12  11        438.44        492.77        60.95 o
   4  12  11        216.38        160.12        46.57 o
   1  -4  12         62.31         57.62        31.28 o
   2  -4  12        901.89       1032.73       118.21 o
   3  -4  12       2567.29       2580.65       205.88 o
   4  -4  12       1604.94       1522.95       228.34 o
   0  -3  12         25.33         53.17        36.31 o
   1  -3  12        405.01        487.70        78.21 o
   2  -3  12       2080.47       2018.92       357.86 o
   3  -3  12       1766.53       2060.25       215.33 o
   4  -3  12        158.41        177.99        43.28 o
   5  -3  12        220.56        297.15        51.75 o
  -1  -2  12        231.35        252.56        36.15 o
   0  -2  12       1078.54       1008.28        81.86 o
   1  -2  12       2096.38       2198.95       120.52 o
   2  -2  12       1074.69       1305.12       163.47 o
   3  -2  12        148.50        176.52        53.95 o
   4  -2  12        232.83        249.74        75.83 o
   5  -2  12       1705.28       1797.66       192.26 o
   6  -2  12        543.82        452.65        51.67 o
  -2  -1  12        234.11        219.05        48.06 o
  -1  -1  12        699.21        630.50        82.69 o
   0  -1  12       2873.71       2886.70       138.38 o
   1  -1  12       5786.63       5501.98       325.47 o
   2  -1  12       1410.27       1581.82       144.80 o
   3  -1  12          1.37         -3.15        12.02 o
   4  -1  12       2040.98       1896.48       120.42 o
   5  -1  12       2023.77       1903.35       105.95 o
   6  -1  12        722.80        692.92        62.27 o
   7  -1  12         11.55         35.16        25.85 o
  -2   0  12          3.54         19.27        15.15 o
  -1   0  12        923.23        916.47        67.95 o
   0   0  12       9481.19       9073.03       370.90 o
   1   0  12       3551.31       3746.65       158.82 o
   2   0  12         82.50         87.14        21.28 o
   3   0  12        591.93        590.26        44.92 o
   4   0  12       1175.37       1193.04        58.10 o
   5   0  12       2012.86       2057.29       104.30 o
   6   0  12        583.97        564.95        44.48 o
   7   0  12        114.47        148.99        30.78 o
  -3   1  12          7.18         17.86        13.52 o
  -2   1  12        293.56        254.99        46.69 o
  -1   1  12       2752.43       2578.15       114.72 o
   0   1  12       2648.96       2745.73       108.53 o
   1   1  12        915.31        984.05        62.92 o
   2   1  12        129.40        108.96        20.78 o
   3   1  12       1460.04       1576.21        90.49 o
   4   1  12       1347.86       1338.13        80.73 o
   5   1  12       1025.98       1049.71        71.74 o
   6   1  12          8.84          2.98        31.08 o
   7   1  12        696.77        636.90        63.60 o
   8   1  12        844.04        887.53        77.29 o
  -3   2  12        209.93        202.20        34.00 o
  -2   2  12       2507.78       2505.32       154.82 o
  -1   2  12       3321.53       3294.99       206.96 o
   0   2  12       1252.63       1318.67        85.31 o
   1   2  12          2.13         -2.67        14.40 o
   2   2  12       5504.73       5710.08       255.26 o
   3   2  12       3327.00       3500.78       155.49 o
   4   2  12        262.88        329.86        40.71 o
   5   2  12          2.08         -5.91        12.53 o
   6   2  12        213.28        222.96        35.58 o
   7   2  12       1914.79       1896.47        93.89 o
   8   2  12        443.24        423.36        53.88 o
  -3   3  12       3208.40       3097.39       200.67 o
  -2   3  12       6981.56       7507.41       307.60 o
  -1   3  12       1469.07       1519.99        94.98 o
   0   3  12         61.76         56.46        18.96 o
   1   3  12       2725.50       2572.10       123.19 o
   2   3  12       5165.25       5289.21       284.53 o
   3   3  12       2489.64       2583.24       116.73 o
   4   3  12         36.28         38.66        14.76 o
   5   3  12        210.63        212.97        34.83 o
   6   3  12       1043.37        958.64        76.97 o
   7   3  12       2053.21       2073.32       115.94 o
   8   3  12        671.89        583.39        54.44 o
  -3   4  12       3526.99       3229.27       198.30 o
  -2   4  12       3092.94       2793.39       136.05 o
  -1   4  12        716.14        816.40       125.94 o
   0   4  12        301.60        284.41        41.44 o
   1   4  12       1956.97       1882.66       105.32 o
   2   4  12       3130.12       3392.99       215.70 o
   3   4  12        605.94        677.99        54.18 o
   4   4  12        596.58        570.15        44.47 o
   5   4  12       1273.96       1234.65        89.54 o
   6   4  12       1061.84       1130.30       112.45 o
   7   4  12        810.81        804.73        73.94 o
   8   4  12         71.01         24.93        20.94 o
  -3   5  12       1840.95       1637.57       139.54 o
  -2   5  12       1504.14       1422.48       137.18 o
  -1   5  12        365.34        373.54        59.78 o
   0   5  12       4393.46       4212.19       197.96 o
   1   5  12       4021.76       4025.85       182.35 o
   2   5  12       2188.30       2135.33       104.01 o
   3   5  12          1.23         -3.83        20.07 o
   4   5  12       2643.39       2651.19       158.84 o
   5   5  12       2956.11       2744.10       178.46 o
   6   5  12        890.64        937.76       125.35 o
   7   5  12        145.87         87.82        24.69 o
   8   5  12         24.71          8.96        18.86 o
  -3   6  12        515.66        464.47        55.47 o
  -2   6  12         92.20         44.38        18.38 o
  -1   6  12       2526.06       2281.15       154.90 o
   0   6  12       6564.77       6118.76       247.50 o
   1   6  12       3071.01       3143.74       217.33 o
   2   6  12          8.88          7.24        13.42 o
   3   6  12       1559.05       1619.06       103.85 o
   4   6  12       3550.25       3785.03       149.19 o
   5   6  12       2378.16       2269.36       157.34 o
   6   6  12         83.52        114.19        30.73 o
   7   6  12         29.80         -1.91        45.51 o
   8   6  12        496.62        396.63        64.32 o
  -3   7  12          8.81         -2.29        21.45 o
  -2   7  12        518.23        465.75        56.42 o
  -1   7  12       4959.49       4820.42       189.56 o
   0   7  12       7590.91       7249.52       237.43 o
   1   7  12       1146.29       1112.88        84.09 o
   2   7  12        369.29        334.37        35.81 o
   3   7  12       1444.92       1434.06        74.36 o
   4   7  12       3063.39       3154.09       113.81 o
   5   7  12       1961.05       1995.87        98.88 o
   6   7  12          2.43         12.07        18.39 o
   7   7  12        528.71        498.15        64.09 o
  -3   8  12        427.68        351.88        53.38 o
  -2   8  12        980.15        870.82        79.79 o
  -1   8  12       2347.62       2216.99       125.00 o
   0   8  12       1578.13       1659.01       105.57 o
   1   8  12         61.70         60.74        19.24 o
   2   8  12       2178.67       2108.32        92.15 o
   3   8  12       1908.83       2128.13        92.37 o
   4   8  12       1217.53       1306.56        72.43 o
   5   8  12         84.63         59.12        32.24 o
   6   8  12        208.21        235.57        47.35 o
   7   8  12       1127.41       1205.94        99.36 o
  -2   9  12       3152.12       3317.62       160.47 o
  -1   9  12        965.42       1027.27        84.19 o
   0   9  12        166.62        165.90        34.67 o
   1   9  12       2172.66       2210.66       107.76 o
   2   9  12       4488.90       4664.50       142.55 o
   3   9  12       1604.59       1760.60        94.61 o
   4   9  12         30.39         14.37        14.45 o
   5   9  12        135.82         89.76        27.36 o
   6   9  12       1998.05       1961.70       128.72 o
  -1  10  12        377.08        316.72        48.54 o
   0  10  12        726.87        826.72        75.01 o
   1  10  12       3474.85       3697.86       143.12 o
   2  10  12       3623.40       3999.33       131.67 o
   3  10  12        333.59        313.56        41.34 o
   4  10  12        332.62        274.99        39.64 o
   5  10  12       1205.48       1184.32        98.21 o
   6  10  12       1425.61       1350.72       108.64 o
   0  11  12       2156.44       2224.64       111.48 o
   1  11  12       2733.92       3046.62       129.70 o
   2  11  12       2024.74       2099.01       105.59 o
   3  11  12         49.87         36.67        16.11 o
   4  11  12       1037.83       1063.80        84.96 o
   1  -2  13       1230.84       1394.98       183.43 o
   2  -2  13        413.68        345.67        91.09 o
   3  -2  13        151.29        170.27        62.76 o
   4  -2  13       1375.82       1334.50       174.42 o
   5  -2  13       1552.09       1586.39       189.30 o
   0  -1  13       2782.08       2979.37       145.47 o
   1  -1  13       1574.08       1455.46       150.95 o
   2  -1  13        115.86        107.50        29.52 o
   3  -1  13        520.14        542.33        69.16 o
   4  -1  13       2413.46       2425.49       173.85 o
   5  -1  13       1485.76       1401.33       172.98 o
   6  -1  13         51.28         20.28        26.22 o
  -1   0  13       3606.40       3969.55       174.24 o
   0   0  13       2640.91       2572.16       135.06 o
   1   0  13         29.81         45.81        16.86 o
   2   0  13        546.99        671.12        82.78 o
   3   0  13       1058.20       1114.67        81.19 o
   4   0  13       1535.98       1570.06       137.72 o
   5   0  13        149.35        105.05        24.27 o
   6   0  13        159.25        107.56        19.37 o
  -1   1  13       1649.69       1783.09       113.95 o
   0   1  13         85.33        161.17        27.52 o
   1   1  13        498.12        468.85        46.64 o
   2   1  13       2148.38       2176.46       131.21 o
   3   1  13       1450.52       1374.06       158.67 o
   4   1  13        239.43        209.45        52.05 o
   5   1  13         20.85        -18.19        18.19 o
   6   1  13        622.07        724.24        66.41 o
   7   1  13        928.10       1005.13        78.80 o
  -2   2  13       2261.91       2399.36       136.80 o
  -1   2  13        385.76        343.64        48.97 o
   0   2  13         36.74         15.93        12.76 o
   1   2  13       3545.21       3403.36       196.00 o
   2   2  13       4049.36       4447.10       292.93 o
   3   2  13       1384.41       1679.20        86.66 o
   4   2  13          1.80        -34.75        34.75 o
   5   2  13        646.68        713.24        64.09 o
   6   2  13       3180.74       2949.95       388.47 o
   7   2  13       1566.63       1403.00        98.06 o
  -2   3  13       1690.40       1672.77       112.94 o
  -1   3  13         56.32         38.96        17.82 o
   0   3  13        955.89        975.07        78.63 o
   1   3  13       3075.69       2952.04       138.89 o
   2   3  13       5099.16       5393.51       396.27 o
   3   3  13        689.07        717.60        56.91 o
   4   3  13        166.10        180.92        31.41 o
   5   3  13        976.06        957.93        72.39 o
   6   3  13       1413.73       1218.30       114.51 o
   7   3  13        655.06        725.07        79.08 o
  -2   4  13        214.15        201.61        49.89 o
  -1   4  13       1431.97       1365.16        96.21 o
   0   4  13       2143.63       2142.00       120.14 o
   1   4  13       2556.50       2432.99       127.48 o
   2   4  13       1864.83       1986.99       100.21 o
   3   4  13         48.45         49.66        18.58 o
   4   4  13        880.06        929.02        79.97 o
   5   4  13       1051.42       1184.25        78.06 o
   6   4  13       1022.69        949.59       131.83 o
   7   4  13         70.15         86.89        28.38 o
  -2   5  13        707.29        757.33        94.93 o
  -1   5  13       3836.83       3466.49       160.58 o
   0   5  13       1930.54       2033.56       118.80 o
   1   5  13        962.56        927.32        78.94 o
   2   5  13          9.17        -10.87        18.30 o
   3   5  13        891.84        834.03        63.96 o
   4   5  13       2849.63       3033.66       112.91 o
   5   5  13        703.36        756.41        55.29 o
   6   5  13         21.25         37.03        26.46 o
   7   5  13        290.95        273.95        46.35 o
  -2   6  13       2145.64       1856.78       191.19 o
  -1   6  13       4855.82       4508.15       253.71 o
   0   6  13       3004.33       2726.16       225.25 o
   1   6  13         61.01         50.88        21.65 o
   2   6  13        259.43        218.49        34.33 o
   3   6  13       2569.10       2767.34       125.40 o
   4   6  13       3013.88       3252.37       121.82 o
   5   6  13        501.53        506.64        45.87 o
   6   6  13         22.90         33.64        28.82 o
   7   6  13        361.87        337.47        53.29 o
  -2   7  13       1679.20       1426.98       105.17 o
  -1   7  13       3565.96       3564.29       217.39 o
   0   7  13        763.44        814.57        75.33 o
   1   7  13        510.90        526.87        61.08 o
   2   7  13       2076.31       1831.48       106.82 o
   3   7  13       2817.05       2951.44       113.73 o
   4   7  13       1258.63       1402.27        76.97 o
   5   7  13         58.96         63.88        18.65 o
   6   7  13       1655.59       1746.89       140.80 o
   7   7  13       1147.93       1098.14       122.28 o
  -1   8  13       1641.83       1543.30       108.21 o
   0   8  13         24.12         34.43        30.08 o
   1   8  13       2155.34       2392.12       175.08 o
   2   8  13       2571.91       2648.77       154.57 o
   3   8  13        634.37        704.66        54.53 o
   4   8  13         49.12         47.58        18.62 o
   5   8  13        687.69        801.09        59.17 o
   6   8  13       1807.28       1905.05       131.17 o
  -1   9  13         19.08         29.95        21.84 o
   0   9  13       1230.67       1266.18       143.07 o
   1   9  13       4023.05       4396.06       174.68 o
   2   9  13       2449.32       2784.97       111.42 o
   3   9  13         95.83         84.79        18.97 o
   4   9  13        388.00        362.00        45.26 o
   5   9  13       1671.06       1909.73       109.23 o
   0  10  13       1560.32       1485.29       104.90 o
   1  10  13       4371.15       4869.34       172.70 o
   2  10  13       1315.09       1516.49       160.09 o
   3  10  13         90.96         94.83        32.33 o
   4  10  13        696.79        662.02        62.49 o
   1   0  14        557.98        637.64        68.47 o
   2   0  14       1133.05       1181.28       123.63 o
   3   0  14       1199.72       1263.63        90.97 o
   4   0  14        129.56         98.56        34.94 o
   1   1  14       2946.23       2952.08       146.32 o
   2   1  14       2154.36       2186.62       210.38 o
   3   1  14        362.35        296.50        44.99 o
   4   1  14         93.63         74.19        23.43 o
   5   1  14       1509.36       1272.01        92.94 o
   0   2  14       1926.24       1950.13       150.43 o
   1   2  14       3868.03       3928.31       147.40 o
   2   2  14       2045.00       2121.54       149.89 o
   3   2  14         29.04         27.92        24.69 o
   4   2  14        447.12        337.38        57.30 o
   5   2  14       1260.35       1302.26       130.66 o
   6   2  14        518.64        483.76        56.99 o
   0   3  14       2178.77       1967.55       175.69 o
   1   3  14       2878.89       2949.57       145.99 o
   2   3  14        235.65        282.17        38.25 o
   3   3  14        868.47        845.05        84.21 o
   4   3  14       1229.19       1278.73       116.08 o
   5   3  14        220.41        171.79        32.48 o
   6   3  14        136.99        103.98        55.29 o
  -1   4  14       1270.38       1329.44       131.01 o
   0   4  14       1076.95       1133.74        90.09 o
   1   4  14        442.61        480.27        56.98 o
   2   4  14        250.99        211.30        35.57 o
   3   4  14       2008.02       2091.69       105.59 o
   4   4  14       1312.73       1477.35        87.35 o
   5   4  14        126.80        161.38        70.69 o
   6   4  14         65.98         52.18        32.98 o
  -1   5  14       2964.06       2746.26       147.36 o
   0   5  14        430.57        413.79        63.08 o
   1   5  14         49.58         59.59        21.22 o
   2   5  14       1944.95       1936.06       105.49 o
   3   5  14       7328.02       7755.33       452.04 o
   4   5  14       1913.28       2085.36       106.64 o
   5   5  14          3.94         -0.34        13.71 o
   6   5  14        631.55        593.30        58.87 o
   0   6  14         15.59        -12.81        20.21 o
   1   6  14        383.87        335.05        66.00 o
   2   6  14       2771.25       3002.05       147.81 o
   3   6  14       2785.03       3042.25       133.38 o
   4   6  14        438.20        519.51        68.88 o
   5   6  14        401.58        338.90        46.25 o
   6   6  14        699.38        726.07        67.30 o
   0   7  14        339.28        310.80        53.87 o
   1   7  14       1683.85       1732.07       191.90 o
   2   7  14       1266.44       1281.32       161.35 o
   3   7  14        587.04        743.62        64.78 o
   4   7  14          2.82         15.54        16.37 o
   5   7  14       1485.14       1456.28        82.76 o
   0   8  14       2880.72       2801.15       150.55 o
   1   8  14       2746.87       2995.25       188.85 o
   2   8  14        421.85        426.64        50.26 o
   3   8  14         56.40         55.77        18.90 o
   4   8  14       1378.08       1398.82        80.58 o
   5   8  14       2271.11       2462.35       109.07 o
   1   9  14       2758.31       2931.17       187.89 o
   2   9  14        259.96        288.81        41.27 o
   3   9  14       1001.82       1040.77        68.81 o
   4   9  14       1515.55       1625.56        87.66 o
   2   4  15       3343.17       3505.59       212.92 o
   3   4  15       2621.69       2646.29       149.91 o
   4   4  15        522.08        611.43        58.07 o
   2   5  15       2467.27       2649.23       257.69 o
   3   5  15       1237.61       1398.73       130.34 o
   4   5  15         16.12         -4.30        18.68 o
   2   6  15       2213.98       2366.67       125.13 o
   3   6  15        699.52        787.12        96.57 o
                                                
