# Supplementary material for: Crystal structures of two platinum(II) complexes containing ethyl eugenoxyacetate and 2-amino­pyridine
Source: Acta Crystallogr E Crystallogr Commun. 2017 Mar 24;73(Pt 4):573–8. doi: 10.1107/S2056989017004285 (PMC5382625; doi:10.1107/S2056989017004285)
Supplement: Supplementary file 3 [file e-73-00573-IIsup3.hkl]

#
# h,k,l, Fc-squared, Fo-squared, sigma(Fo-squared), status flag
#
data_II
_shelx_title ' HAI27 in P21/c'
_shelx_refln_list_code          4
_shelx_F_calc_maximum      329.10
_exptl_crystal_F_000      1112.00
_reflns_d_resolution_high  0.8000

loop_
 _space_group_symop_operation_xyz
 'x, y, z'
 '-x, y+1/2, -z+1/2'
 '-x, -y, -z'
 'x, -y-1/2, z-1/2'

_cell_length_a    15.1198
_cell_length_b    10.0855
_cell_length_c    14.1855
_cell_angle_alpha  90.000
_cell_angle_beta  117.329
_cell_angle_gamma  90.000

_shelx_F_squared_multiplier     1.000

loop_
 _refln_index_h
 _refln_index_k
 _refln_index_l
 _refln_F_squared_calc
 _refln_F_squared_meas
 _refln_F_squared_sigma
 _refln_observed_status
   2   0   0      31113.33      29922.90       464.06 o
   3   0   0      16538.13      16836.29       180.40 o
   4   0   0      25809.35      26970.50       241.94 o
   5   0   0      34343.14      34898.94       310.07 o
   6   0   0      40669.66      42489.96       599.67 o
   7   0   0       6171.58       7074.16       129.06 o
   8   0   0      14115.15      15413.49       219.81 o
   9   0   0      12804.92      13002.11       221.29 o
  10   0   0      32285.47      33194.64       494.89 o
  11   0   0       8238.87       8681.85       233.72 o
  12   0   0        237.75        309.20        55.02 o
  13   0   0      15329.02      16281.36       356.27 o
  14   0   0      23262.15      23160.91       590.96 o
  15   0   0      17306.24      18663.56       827.55 o
  16   0   0      13600.61      14217.69       725.89 o
   1   1   0      17286.88      17300.79       269.46 o
   2   1   0      44668.25      42564.83       512.34 o
   3   1   0      58745.04      57145.33       456.36 o
   4   1   0      24724.99      24911.35       165.95 o
   5   1   0       1543.31       1676.15        29.55 o
   6   1   0      17577.36      18382.42       147.03 o
   7   1   0      29317.53      30935.88       298.82 o
   8   1   0      14926.81      14895.72       161.82 o
   9   1   0       5820.04       6085.56        94.24 o
  10   1   0        966.56        981.16        42.35 o
  11   1   0       6051.56       6194.16       130.67 o
  12   1   0      22994.33      23535.86       339.05 o
  13   1   0      12486.29      12841.84       277.07 o
  14   1   0       3859.29       3815.93       145.15 o
  15   1   0        926.05       1120.79       132.36 o
  16   1   0      10730.24      10462.33       437.77 o
   0   2   0      20487.35      20409.45       247.45 o
   1   2   0      26136.69      26768.41       185.94 o
   2   2   0      22013.98      21907.94       160.55 o
   3   2   0       3067.66       3053.91        42.55 o
   4   2   0       1002.22       1070.75        28.06 o
   5   2   0      12859.77      12955.22       107.49 o
   6   2   0       2907.82       2808.76        43.89 o
   7   2   0       3254.72       3291.15        56.66 o
   8   2   0         90.66        118.11        10.53 o
   9   2   0       2473.91       2451.40        72.28 o
  10   2   0       6143.41       6315.28        97.18 o
  11   2   0        164.25        177.80        21.50 o
  12   2   0        112.38        142.71        26.44 o
  13   2   0       4230.35       4592.73       159.96 o
  14   2   0       5917.77       5924.37       187.09 o
  15   2   0       7277.28       7644.80       227.20 o
  16   2   0       2280.55       2702.52       273.28 o
   1   3   0         19.43         33.21         7.83 o
   2   3   0         15.55         32.48         5.97 o
   3   3   0        474.81        494.05        13.97 o
   4   3   0        451.48        420.28        15.99 o
   5   3   0         10.02         16.40         6.18 o
   6   3   0        420.90        443.26        22.52 o
   7   3   0       1039.69        988.35        43.94 o
   8   3   0        150.88        177.01        23.02 o
   9   3   0        907.17        931.51        56.63 o
  10   3   0        365.39        350.21        32.12 o
  11   3   0         97.45         77.52        23.44 o
  12   3   0       1113.64       1040.90        66.88 o
  13   3   0         19.40         -5.12        23.34 o
  14   3   0       1890.87       1861.66       111.36 o
  15   3   0        551.75        536.35        77.78 o
  16   3   0          0.99         25.98        24.98 o
   0   4   0      39696.32      39663.73       456.08 o
   1   4   0       1535.20       1492.46        29.49 o
   2   4   0        717.08        717.99        20.73 o
   3   4   0      14017.02      14664.08       136.64 o
   4   4   0      25808.99      26500.86       212.62 o
   5   4   0      15320.83      14823.36       169.97 o
   6   4   0       9761.94       9762.79       134.74 o
   7   4   0        573.29        549.84        32.59 o
   8   4   0       1346.29       1379.19        55.19 o
   9   4   0      16436.31      16430.43       242.12 o
  10   4   0      18340.49      18434.28       264.43 o
  11   4   0       9201.16       9244.51       197.48 o
  12   4   0       2017.77       1999.89        88.82 o
  13   4   0        775.36        765.38        57.28 o
  14   4   0       3163.98       3175.72       131.55 o
  15   4   0       4606.91       4684.75       164.89 o
   1   5   0      18423.42      18428.99       190.42 o
   2   5   0      21231.14      20455.21       212.14 o
   3   5   0      23211.87      22655.21       225.76 o
   4   5   0       3788.52       3708.40        59.51 o
   5   5   0        780.36        801.19        32.39 o
   6   5   0      23879.22      23355.34       342.38 o
   7   5   0      44088.27      44587.77       464.64 o
   8   5   0      32683.67      32564.79       379.59 o
   9   5   0      12589.86      12937.18       205.27 o
  10   5   0         79.40        133.12        27.85 o
  11   5   0       8404.15       8639.26       192.83 o
  12   5   0      20426.94      20263.23       333.63 o
  13   5   0      16988.80      17137.72       307.89 o
  14   5   0       3869.97       3887.40       137.01 o
  15   5   0         18.03         13.43        31.29 o
   0   6   0      41683.48      42700.02       733.50 o
   1   6   0      15235.23      14920.97       223.02 o
   2   6   0        937.92       1045.26        35.86 o
   3   6   0      11027.64      11771.02       162.54 o
   4   6   0      39642.46      40136.73       384.88 o
   5   6   0      46092.66      45230.14       394.11 o
   6   6   0      26021.12      25160.89       358.46 o
   7   6   0         87.25        106.79        19.35 o
   8   6   0       9755.91       9863.58       172.30 o
   9   6   0       9550.54      10087.25       178.22 o
  10   6   0      37970.96      37719.18       488.85 o
  11   6   0      14413.97      14911.75       271.81 o
  12   6   0       3121.11       3139.59       117.41 o
  13   6   0       2449.17       2349.41       105.43 o
  14   6   0      12085.15      12197.90       293.96 o
   1   7   0       5234.23       4853.40        93.52 o
   2   7   0      24660.57      24995.49       385.10 o
   3   7   0      10647.39      10928.08       166.56 o
   4   7   0       3491.79       3428.86        70.29 o
   5   7   0       2211.22       2178.51        47.84 o
   6   7   0      19969.18      19512.71       336.77 o
   7   7   0      18107.71      18635.43       274.13 o
   8   7   0      22061.93      22377.50       318.53 o
   9   7   0       4424.41       4459.29       151.49 o
  10   7   0        111.18         97.45        30.84 o
  11   7   0       6644.34       6753.84       174.90 o
  12   7   0      10707.30      10859.89       237.17 o
  13   7   0       8440.77       8249.74       236.79 o
   0   8   0        220.66        227.80        30.18 o
   1   8   0         95.95         85.10        17.03 o
   2   8   0        522.53        540.40        44.12 o
   3   8   0       1272.80       1296.68        45.26 o
   4   8   0        519.32        584.09        38.89 o
   5   8   0       4727.44       4877.38       113.80 o
   6   8   0         41.49         49.42        21.28 o
   7   8   0       1495.45       1576.41        80.23 o
   8   8   0       1345.75       1307.83        75.26 o
   9   8   0       2595.86       2564.88       111.44 o
  10   8   0       3944.68       3807.69       140.02 o
  11   8   0       1370.43       1481.44        89.05 o
  12   8   0        554.52        591.84        70.86 o
   1   9   0        525.84        584.14        53.64 o
   2   9   0       2933.82       2718.81        98.83 o
   3   9   0       1575.35       1458.70        85.48 o
   4   9   0       1491.68       1475.60        64.47 o
   5   9   0        491.21        525.96        46.21 o
   6   9   0        474.26        433.32        42.91 o
   7   9   0        137.23        146.51        30.15 o
   8   9   0        323.40        362.77        43.84 o
   9   9   0        224.40        203.37        35.44 o
  10   9   0         31.93         46.17        29.98 o
  11   9   0        170.38        139.71        37.89 o
   0  10   0      14842.33      15112.47       474.22 o
   1  10   0      14743.90      14992.44       301.07 o
   2  10   0       1772.98       1888.79       101.35 o
   3  10   0         94.29        129.65        26.85 o
   4  10   0       9379.56       9457.79       289.71 o
   5  10   0       5754.23       5940.65       168.84 o
   6  10   0       8443.10       8477.56       297.99 o
   7  10   0        119.60        156.13        31.59 o
   8  10   0        333.04        380.38        47.34 o
   9  10   0       1806.31       1824.15       122.09 o
  10  10   0       7848.83       7723.45       268.69 o
   1  11   0       8104.00       7789.84       360.61 o
   2  11   0      18130.85      18130.16       539.12 o
   3  11   0      19073.68      18873.38       534.49 o
   4  11   0      10239.99      10209.47       348.63 o
   5  11   0        119.00         52.48        34.06 o
   6  11   0       3323.30       3344.58       149.37 o
   7  11   0      13552.09      13309.49       391.12 o
   8  11   0       6828.64       7043.31       307.84 o
   0  12   0      23126.54      22991.24       946.01 o
   1  12   0      10578.54      10383.58       453.76 o
   2  12   0       1836.73       1805.62       155.30 o
   3  12   0        655.42        637.19        70.57 o
   4  12   0       5512.88       5098.59       208.54 o
   5  12   0      12069.21      12412.94       353.28 o
 -17   1   1       4434.58       4953.27       295.65 o
 -16   1   1        588.80        703.77       114.70 o
 -15   1   1        503.35        464.36        63.94 o
 -14   1   1       1491.34       1638.29        93.26 o
 -13   1   1       3112.13       3309.21       112.22 o
 -12   1   1       8917.17       9489.11       200.27 o
 -11   1   1       1477.38       1595.46        58.07 o
 -10   1   1        981.13       1075.86        38.98 o
  -9   1   1       3655.38       3739.48        72.96 o
  -8   1   1      26944.76      28078.46       439.05 o
  -7   1   1       5340.89       5317.91        88.49 o
  -6   1   1      12858.16      13651.59       154.68 o
  -5   1   1         47.89         86.90         7.95 o
  -4   1   1        874.72        928.24        22.85 o
  -3   1   1       1415.21       1464.49        22.09 o
  -2   1   1      50147.95      49228.30       460.56 o
  -1   1   1      12716.02      13029.96       121.75 o
   0   1   1       8587.22       8520.18        76.91 o
   1   1   1       7403.21       7524.21        58.60 o
   2   1   1      48529.91      46841.69       443.85 o
   3   1   1      13089.29      13175.31       144.76 o
   4   1   1       3850.62       3707.67        54.67 o
   5   1   1       1013.62       1030.48        22.46 o
   6   1   1       7842.24       8033.12       128.36 o
   7   1   1      10501.29      10469.58       145.12 o
   8   1   1       8572.49       8487.66       151.25 o
   9   1   1       3098.99       3120.74        72.85 o
  10   1   1        458.19        475.77        29.03 o
  11   1   1       1256.31       1320.03        54.10 o
  12   1   1       7694.26       7610.58       145.07 o
  13   1   1       2244.40       2341.24       100.00 o
  14   1   1        949.18       1014.13        75.92 o
  15   1   1         68.29         74.66        58.96 o
  16   1   1       4802.93       5078.50       358.80 o
 -17   2   1        487.99        408.18       127.05 o
 -16   2   1       8327.20       8346.86       295.89 o
 -15   2   1      14483.99      15205.47       339.02 o
 -14   2   1      14764.11      15646.67       380.86 o
 -13   2   1        327.62        325.06        37.12 o
 -12   2   1       2277.47       2420.90        83.79 o
 -11   2   1      26362.76      27403.59       336.64 o
 -10   2   1      28362.90      28437.45       518.32 o
  -9   2   1      18659.67      18297.17       300.29 o
  -8   2   1       4604.39       4910.91       113.83 o
  -7   2   1       8942.46       9265.23       111.96 o
  -6   2   1      21384.58      21163.50       193.63 o
  -5   2   1      50147.67      48956.07       423.37 o
  -4   2   1      31678.09      31687.19       301.05 o
  -3   2   1      19690.70      20322.43       173.38 o
  -2   2   1      10522.26      10516.47       124.23 o
  -1   2   1      43074.18      41315.70       519.59 o
   0   2   1      81118.68      74887.92      1039.71 o
   1   2   1      17034.03      16751.18       152.47 o
   2   2   1       5321.53       5354.69        68.50 o
   3   2   1      17329.96      17676.81       193.44 o
   4   2   1      48813.81      48965.77       383.45 o
   5   2   1      54641.55      53877.60       638.85 o
   6   2   1      29464.40      30525.65       507.57 o
   7   2   1        113.74        211.50        17.25 o
   8   2   1       8313.24       8499.54       166.75 o
   9   2   1      29223.39      29245.30       339.61 o
  10   2   1      27192.23      27766.33       321.36 o
  11   2   1       6353.96       6526.35       124.64 o
  12   2   1          6.29         -3.58        22.17 o
  13   2   1       4561.44       4562.09       202.41 o
  14   2   1      17809.69      18330.37       438.30 o
  15   2   1      16554.49      16468.99       416.34 o
  16   2   1       4022.64       4177.64       272.80 o
 -16   3   1       6777.33       6972.80       274.45 o
 -15   3   1        705.23        628.54        57.02 o
 -14   3   1       4582.31       4836.24       141.09 o
 -13   3   1      16691.11      17407.20       363.49 o
 -12   3   1      33711.37      34712.25       608.45 o
 -11   3   1      11973.43      11819.19       238.16 o
 -10   3   1          0.67         26.83        17.14 o
  -9   3   1       9821.83      10095.70       160.00 o
  -8   3   1      50623.08      50901.57       580.68 o
  -7   3   1      33163.38      32300.51       334.51 o
  -6   3   1      18176.57      18159.52       291.68 o
  -5   3   1       2507.80       2701.59        42.97 o
  -4   3   1      23580.31      23428.89       202.09 o
  -3   3   1      47045.66      45885.41       304.16 o
  -2   3   1      65809.97      63573.59       663.44 o
  -1   3   1      25501.16      25061.28       289.36 o
   0   3   1       1629.91       1626.18        28.53 o
   1   3   1      29697.19      28391.25       289.01 o
   2   3   1      63675.59      61354.25       530.97 o
   3   3   1      40412.19      39629.12       318.98 o
   4   3   1      12710.01      12745.25       130.01 o
   5   3   1       2673.13       2910.86        51.45 o
   6   3   1      27144.95      27593.15       294.52 o
   7   3   1      31768.93      31019.61       332.42 o
   8   3   1      32369.13      32853.56       358.38 o
   9   3   1       5822.80       5748.92       105.53 o
  10   3   1         73.82         79.98        17.38 o
  11   3   1      12711.31      12838.11       340.99 o
  12   3   1      25085.88      24967.25       451.54 o
  13   3   1      15263.17      15525.39       338.59 o
  14   3   1       6042.52       5844.69       196.03 o
  15   3   1        958.57       1074.32        92.06 o
 -16   4   1       5255.79       5569.49       251.67 o
 -15   4   1       9373.87       9735.43       355.39 o
 -14   4   1      14408.06      14278.71       270.75 o
 -13   4   1       1481.52       1469.69        89.12 o
 -12   4   1        823.20        976.52        61.08 o
 -11   4   1      16473.72      16491.81       275.23 o
 -10   4   1      17841.44      17962.65       280.44 o
  -9   4   1      16533.17      16183.46       229.01 o
  -8   4   1       2817.91       2798.60        73.97 o
  -7   4   1       2343.73       2254.01        54.74 o
  -6   4   1      30794.19      31509.23       280.33 o
  -5   4   1      24706.31      24298.18       256.32 o
  -4   4   1      25706.70      25889.92       214.61 o
  -3   4   1        185.70        156.09         9.37 o
  -2   4   1        397.61        336.84        18.41 o
  -1   4   1      43762.47      43426.26       367.83 o
   0   4   1      50970.53      48984.50       601.82 o
   1   4   1      25299.80      24835.16       316.23 o
   2   4   1       3297.41       3315.42        44.49 o
   3   4   1       5800.03       5521.60        68.41 o
   4   4   1      15592.74      15233.39       178.60 o
   5   4   1      29153.45      28019.90       358.57 o
   6   4   1       5925.28       5632.28       100.02 o
   7   4   1        552.27        481.55        31.80 o
   8   4   1       5737.83       5543.89       120.31 o
   9   4   1      17698.80      17888.98       273.59 o
  10   4   1      23990.03      24118.07       343.64 o
  11   4   1       8103.31       8185.49       180.54 o
  12   4   1         87.72         72.22        26.16 o
  13   4   1       8429.98       7814.95       213.15 o
  14   4   1       7762.65       7669.65       215.18 o
  15   4   1       9695.34      10049.88       255.28 o
 -15   5   1          9.08         -2.32        25.92 o
 -14   5   1        693.36        646.71        62.68 o
 -13   5   1       4035.31       3905.62       130.89 o
 -12   5   1       1380.36       1431.38        75.60 o
 -11   5   1       1010.27       1032.80        62.22 o
 -10   5   1        544.06        546.05        44.04 o
  -9   5   1        601.57        586.47        39.13 o
  -8   5   1       3149.47       3311.03        82.15 o
  -7   5   1       7868.97       7865.20       192.94 o
  -6   5   1       2368.41       2370.64        49.45 o
  -5   5   1         95.09        115.97        11.24 o
  -4   5   1       2163.39       2228.82        41.54 o
  -3   5   1      16690.84      17104.46       223.25 o
  -2   5   1       8865.78       8970.01       131.47 o
  -1   5   1       1382.28       1390.51        29.67 o
   0   5   1        336.06        407.30        22.06 o
   1   5   1        901.44        901.09        28.11 o
   2   5   1       7127.37       6956.36        87.06 o
   3   5   1       5349.71       5185.50        70.76 o
   4   5   1       2261.28       2130.78        41.17 o
   5   5   1        575.19        590.98        26.65 o
   6   5   1      12578.61      12496.88       142.05 o
   7   5   1       3361.43       3295.77        87.11 o
   8   5   1       6768.91       6422.43       137.77 o
   9   5   1         76.00         69.08        20.23 o
  10   5   1        469.27        486.26        38.88 o
  11   5   1       3277.37       3422.17       106.46 o
  12   5   1       2710.41       2630.51       107.63 o
  13   5   1       3405.79       3240.79       125.20 o
  14   5   1         13.82          1.87        29.89 o
 -15   6   1        743.94        809.12        72.76 o
 -14   6   1       1052.07       1003.62        79.10 o
 -13   6   1         99.74        145.91        36.55 o
 -12   6   1        236.61        209.28        32.36 o
 -11   6   1       1644.28       1644.27        79.81 o
 -10   6   1        320.45        391.96        39.27 o
  -9   6   1         19.03         50.60        17.82 o
  -8   6   1         15.18         41.01        16.70 o
  -7   6   1       1681.80       1668.84        62.31 o
  -6   6   1        401.82        470.94        20.86 o
  -5   6   1       2030.80       2147.60        48.39 o
  -4   6   1        128.30        127.73        17.34 o
  -3   6   1       1083.07       1205.38        50.10 o
  -2   6   1         45.73         23.59        15.25 o
  -1   6   1       2902.93       2893.32        55.33 o
   0   6   1       1723.66       1743.30        50.47 o
   1   6   1         27.69         44.94        12.84 o
   2   6   1         15.21         11.94         8.88 o
   3   6   1          9.94         12.06         7.31 o
   4   6   1        307.85        327.68        23.66 o
   5   6   1       1373.48       1330.42        42.23 o
   6   6   1       1651.46       1708.85        59.06 o
   7   6   1        807.45        806.80        46.86 o
   8   6   1         15.46          7.79        16.63 o
   9   6   1       2073.41       2052.40        76.26 o
  10   6   1        776.20        775.37        49.60 o
  11   6   1        474.68        463.83        40.84 o
  12   6   1        110.75        124.83        30.80 o
  13   6   1        239.72        332.18        40.72 o
  14   6   1         67.59         64.74        29.34 o
 -14   7   1       2856.88       2713.90       134.17 o
 -13   7   1       6357.36       6466.17       205.23 o
 -12   7   1       9736.22       9424.69       246.16 o
 -11   7   1       4333.56       4246.13       132.48 o
 -10   7   1        337.48        300.91        46.26 o
  -9   7   1        345.36        421.98        41.98 o
  -8   7   1       9009.78       9483.06       218.34 o
  -7   7   1       9217.73       9169.01       193.83 o
  -6   7   1       2294.29       2154.38        54.71 o
  -5   7   1        781.96        780.95        36.95 o
  -4   7   1       8467.43       8481.22       141.07 o
  -3   7   1      10931.98      11073.39       184.61 o
  -2   7   1      21504.06      21532.52       372.63 o
  -1   7   1       1682.50       1629.10        47.23 o
   0   7   1        144.64        156.98        15.43 o
   1   7   1       8843.08       9097.67       161.35 o
   2   7   1      28173.03      28644.38       338.08 o
   3   7   1      16440.54      16387.40       211.57 o
   4   7   1       6976.48       7243.38       110.80 o
   5   7   1        395.16        395.29        18.58 o
   6   7   1      10109.57      10313.30       184.65 o
   7   7   1       2116.83       2292.83        82.50 o
   8   7   1       8645.68       8502.11       182.14 o
   9   7   1       1382.33       1373.78        68.49 o
  10   7   1         49.22         35.05        26.91 o
  11   7   1       2213.67       2352.30       112.24 o
  12   7   1       8891.98       9189.75       219.34 o
  13   7   1       4131.27       4114.42       208.72 o
 -13   8   1       1786.01       1912.31       127.43 o
 -12   8   1       1259.23       1406.96       106.01 o
 -11   8   1      12067.29      12321.33       325.00 o
 -10   8   1      18201.41      18441.64       377.02 o
  -9   8   1       8198.85       8188.97       201.56 o
  -8   8   1       1319.29       1470.24        76.54 o
  -7   8   1       2832.08       2857.79       105.38 o
  -6   8   1      16515.92      16917.28       251.59 o
  -5   8   1      21742.39      22011.63       304.72 o
  -4   8   1      30524.37      30988.93       390.80 o
  -3   8   1       1234.09       1227.08        77.45 o
  -2   8   1       1819.40       1822.00        73.28 o
  -1   8   1      25453.44      24533.71       307.80 o
   0   8   1      30375.91      30629.38       355.75 o
   1   8   1      15862.28      16329.56       254.41 o
   2   8   1       1653.53       1669.84        87.65 o
   3   8   1       4962.54       4926.53        97.41 o
   4   8   1      25250.80      25189.41       378.31 o
   5   8   1      21829.99      22147.96       357.22 o
   6   8   1       7533.95       7551.18       186.94 o
   7   8   1       1347.41       1511.90        80.70 o
   8   8   1       7270.13       7427.12       195.21 o
   9   8   1      17723.19      17552.01       334.79 o
  10   8   1      20609.75      20562.91       378.55 o
  11   8   1       6179.45       5957.28       189.76 o
  12   8   1          4.13         42.27        35.48 o
 -12   9   1      15589.93      15710.51       394.91 o
 -11   9   1       6388.66       6096.27       226.96 o
 -10   9   1         51.47         82.02        36.34 o
  -9   9   1       3670.09       3775.84       135.17 o
  -8   9   1      15808.33      15690.28       347.14 o
  -7   9   1      19887.55      20649.75       351.25 o
  -6   9   1       4858.34       4863.69       191.74 o
  -5   9   1        327.55        305.38        37.92 o
  -4   9   1      12753.19      12673.46       240.73 o
  -3   9   1      17603.75      17733.16       294.49 o
  -2   9   1      18347.16      17843.72       385.56 o
  -1   9   1       5277.10       5604.97       133.20 o
   0   9   1        945.45        987.71        68.65 o
   1   9   1      14586.96      14576.33       403.59 o
   2   9   1      35688.75      35442.54       559.77 o
   3   9   1      24554.01      24766.10       340.03 o
   4   9   1       8040.64       8400.38       197.39 o
   5   9   1        344.13        390.42        43.08 o
   6   9   1      11903.78      12247.31       259.10 o
   7   9   1      13636.55      14034.26       288.49 o
   8   9   1      15225.10      15597.33       318.26 o
   9   9   1       3308.33       3176.97       131.48 o
  10   9   1         91.37         97.82        34.63 o
  11   9   1       8530.50       8971.83       346.62 o
 -10  10   1       7062.66       7362.64       374.68 o
  -9  10   1       5475.67       5710.85       216.49 o
  -8  10   1       1439.03       1403.72        82.03 o
  -7  10   1        759.67        737.41        59.89 o
  -6  10   1       8115.74       8190.63       200.94 o
  -5  10   1      12652.92      12420.55       315.72 o
  -4  10   1       5576.71       5616.98       193.05 o
  -3  10   1       1158.82       1153.61        71.39 o
  -2  10   1       1666.18       1787.66        89.35 o
  -1  10   1       8263.67       8449.38       269.80 o
   0  10   1       8359.01       8448.45       276.80 o
   1  10   1       3071.90       3064.60       130.73 o
   2  10   1        167.68        105.51        27.13 o
   3  10   1       1948.05       2054.65       108.36 o
   4  10   1       3974.29       4227.88       160.50 o
   5  10   1      14006.08      14231.86       288.98 o
   6  10   1       6008.75       5754.66       174.06 o
   7  10   1         91.30         72.77        41.81 o
   8  10   1       1275.33       1306.70       100.46 o
   9  10   1       4500.25       4465.55       194.62 o
  -8  11   1        358.46        311.24        61.47 o
  -7  11   1         88.50          2.94        43.65 o
  -6  11   1        160.77        147.63        56.13 o
  -5  11   1         43.27         74.58        30.00 o
  -4  11   1        138.62        115.23        51.05 o
  -3  11   1       1322.90       1223.66       187.36 o
  -2  11   1        359.45        381.70        57.01 o
  -1  11   1        643.94        632.53        59.30 o
   0  11   1        391.26        341.50        46.84 o
   1  11   1       1141.53       1060.07        78.43 o
   2  11   1       1677.33       1733.87       101.42 o
   3  11   1       1951.39       1948.59       110.82 o
   4  11   1        142.72        149.93        36.70 o
   5  11   1          1.60         -9.53        25.94 o
   6  11   1         85.94        120.71        42.07 o
   7  11   1       2808.38       2775.02       126.08 o
  -5  12   1       1395.39       1269.02        98.95 o
  -4  12   1        841.20        749.81        75.60 o
  -3  12   1         73.60         39.89        61.24 o
  -2  12   1        145.48        111.52        43.54 o
  -1  12   1       1783.14       1466.37       127.69 o
   0  12   1        951.91       1229.84       212.15 o
   1  12   1        481.76        539.02       150.53 o
   2  12   1          8.72         74.51        34.68 o
   3  12   1        257.13        277.04        49.65 o
   4  12   1        762.73        804.29        77.19 o
 -17   0   2       5835.06       6872.54       490.49 o
 -16   0   2      16582.74      16535.60       784.56 o
 -15   0   2      28692.41      29349.36       707.91 o
 -14   0   2      23433.54      24416.94       617.54 o
 -13   0   2       1578.74       1640.71       129.57 o
 -12   0   2       5942.13       6443.53       262.25 o
 -11   0   2      25692.09      27191.76       506.26 o
 -10   0   2      48596.10      49609.05       668.86 o
  -9   0   2      30193.81      29859.72       719.53 o
  -8   0   2       6741.74       6643.07       176.83 o
  -7   0   2       7172.39       7393.55       115.39 o
  -6   0   2      23897.51      23357.46       259.60 o
  -5   0   2      30830.14      29730.04       330.62 o
  -4   0   2       1474.83       1273.06        41.83 o
  -3   0   2       4744.70       4826.14        89.98 o
  -2   0   2      35514.46      35867.82       406.40 o
  -1   0   2      80151.00      73327.06      1187.09 o
   0   0   2      69446.53      66163.23       722.22 o
   1   0   2      15002.82      15412.20       171.09 o
   2   0   2        793.28        804.74        26.25 o
   3   0   2      29211.03      28162.69       368.78 o
   4   0   2      99993.97      95529.51      1068.99 o
   5   0   2      85713.62      82899.73      1956.94 o
   6   0   2      44347.10      42754.70       609.34 o
   7   0   2         19.76         18.45        11.76 o
   8   0   2      11054.94      11298.60       208.66 o
   9   0   2      15112.38      15208.85       475.71 o
  10   0   2      34946.78      34473.15       871.02 o
  11   0   2       4640.10       4464.61       131.05 o
  12   0   2        475.16        409.80        44.33 o
  13   0   2       7555.87       7798.03       290.76 o
  14   0   2      14038.27      14973.54       716.99 o
  15   0   2      10764.53      11861.09       643.50 o
 -17   1   2      11553.37      12228.39       489.96 o
 -16   1   2       2662.05       2711.01       156.30 o
 -15   1   2         87.88         59.33        33.99 o
 -14   1   2       7198.42       7311.68       206.95 o
 -13   1   2      15992.13      17012.78       299.17 o
 -12   1   2      31648.76      32164.89       456.00 o
 -11   1   2       8811.53       9043.68       300.17 o
 -10   1   2       1363.22       1371.13        58.51 o
  -9   1   2      17584.00      18779.31       321.59 o
  -8   1   2      27088.68      26993.71       281.09 o
  -7   1   2      23794.08      23894.94       336.08 o
  -6   1   2       6542.00       6420.66        70.80 o
  -5   1   2        507.43        576.05        15.09 o
  -4   1   2       6813.12       6516.66        68.99 o
  -3   1   2      65987.33      64066.13      1192.31 o
  -2   1   2      89303.27      81296.97       730.33 o
  -1   1   2       9016.18       8677.58        70.23 o
   0   1   2        112.52        155.06         9.41 o
   1   1   2      59958.38      58149.40       514.47 o
   2   1   2      70571.48      68504.29       628.59 o
   3   1   2      38647.55      38133.13       372.70 o
   4   1   2      16651.30      17301.41       193.10 o
   5   1   2       8423.63       8761.17       100.70 o
   6   1   2      17425.92      16899.56       271.70 o
   7   1   2      39370.53      38688.23       581.36 o
   8   1   2      25768.26      25136.32       461.54 o
   9   1   2       3856.29       3822.04        83.54 o
  10   1   2       1195.42       1272.84        50.35 o
  11   1   2      10354.08      10373.42       165.02 o
  12   1   2      10505.69      10899.69       219.57 o
  13   1   2      10338.91      10731.14       237.48 o
  14   1   2        337.49        356.88        74.15 o
  15   1   2       1573.64       1662.97       212.56 o
 -17   2   2        300.52        197.57        54.77 o
 -16   2   2       5050.06       5300.56       201.24 o
 -15   2   2       6807.49       6802.24       412.06 o
 -14   2   2       5779.33       6342.78       229.61 o
 -13   2   2        138.92        150.82        28.81 o
 -12   2   2        903.15        948.92        51.83 o
 -11   2   2       7538.41       7843.16       175.50 o
 -10   2   2      14083.47      14544.90       267.30 o
  -9   2   2      13243.49      14079.97       269.71 o
  -8   2   2       5095.39       5578.15       110.61 o
  -7   2   2       1684.15       1932.17        46.36 o
  -6   2   2       2078.01       2142.08        44.49 o
  -5   2   2       2106.11       2159.21        32.64 o
  -4   2   2       5144.27       5385.41        73.31 o
  -3   2   2      15708.94      16654.81       200.36 o
  -2   2   2      28218.23      28706.49       230.53 o
  -1   2   2       2692.89       2571.27        29.66 o
   0   2   2      10076.25      10063.85        82.84 o
   1   2   2       2956.53       2902.40        36.57 o
   2   2   2        410.49        425.01        12.32 o
   3   2   2      21386.79      21710.54       175.11 o
   4   2   2      31720.13      31861.16       231.32 o
   5   2   2      23102.19      22967.08       313.06 o
   6   2   2       7920.91       7872.33       109.04 o
   7   2   2       6961.47       7361.82       130.87 o
   8   2   2        671.55        706.14        34.01 o
   9   2   2       1070.64       1097.57        43.89 o
  10   2   2       3750.12       4011.41        94.81 o
  11   2   2        192.34        212.47        25.98 o
  12   2   2        658.73        644.44        53.55 o
  13   2   2       1591.09       1557.32        96.39 o
  14   2   2       3154.79       3245.64       129.51 o
  15   2   2       3401.50       3762.20       225.94 o
 -17   3   2        304.04        302.60        54.77 o
 -16   3   2        104.90         75.85        36.52 o
 -15   3   2        253.88        242.43        60.54 o
 -14   3   2         87.52        112.78        26.73 o
 -13   3   2         52.58         62.20        23.25 o
 -12   3   2        174.90        219.56        30.59 o
 -11   3   2         66.25         64.24        14.33 o
 -10   3   2        954.75       1013.11        47.22 o
  -9   3   2        134.66        120.91        13.31 o
  -8   3   2        687.95        767.07        31.52 o
  -7   3   2        212.28        232.69        15.30 o
  -6   3   2       1884.35       2161.49        42.15 o
  -5   3   2        465.25        457.53        18.79 o
  -4   3   2         14.60         40.92         8.82 o
  -3   3   2      13360.97      14082.76       142.98 o
  -2   3   2       5373.91       5480.88        68.46 o
  -1   3   2       2502.89       2541.60        32.59 o
   0   3   2      11581.27      11865.52       107.65 o
   1   3   2        631.56        642.96        16.04 o
   2   3   2         77.70         93.21         7.28 o
   3   3   2        152.48        187.67        11.52 o
   4   3   2       2416.37       2800.03        55.28 o
   5   3   2       2982.15       3254.82        64.60 o
   6   3   2        390.42        455.29        24.20 o
   7   3   2        684.35        724.79        32.90 o
   8   3   2        491.45        486.79        24.36 o
   9   3   2        189.50        209.77        17.55 o
  10   3   2        912.95        928.53        48.86 o
  11   3   2         69.65         54.53        25.01 o
  12   3   2        626.66        819.16        62.84 o
  13   3   2       3245.15       3049.49       135.99 o
  14   3   2        105.21         65.61        43.90 o
  15   3   2         40.14         73.02        29.18 o
 -16   4   2       2447.25       2613.82       142.73 o
 -15   4   2       3992.87       4139.05       176.72 o
 -14   4   2       5033.22       4955.09       160.69 o
 -13   4   2         85.89         57.27        22.33 o
 -12   4   2        690.66        685.57        49.23 o
 -11   4   2       5560.05       5671.65       164.25 o
 -10   4   2      19678.09      20103.39       300.86 o
  -9   4   2       2380.59       2244.11        61.28 o
  -8   4   2       1182.75       1266.82        33.86 o
  -7   4   2      15286.80      15848.88       170.98 o
  -6   4   2      23255.01      23879.43       429.44 o
  -5   4   2      24358.83      24232.97       340.40 o
  -4   4   2      13002.95      13240.20       160.87 o
  -3   4   2       5206.01       5260.34       140.74 o
  -2   4   2      12299.88      12537.31       142.90 o
  -1   4   2       7377.34       6975.01        75.40 o
   0   4   2      14726.20      13984.80       129.11 o
   1   4   2       8671.90       8347.92        87.50 o
   2   4   2        154.22        150.97         9.52 o
   3   4   2       1142.61       1099.67        31.68 o
   4   4   2      11854.36      11767.93       156.90 o
   5   4   2        911.41        800.64        46.72 o
   6   4   2       3846.71       4111.69        82.32 o
   7   4   2        574.24        646.44        31.50 o
   8   4   2       8936.30       8779.09       144.06 o
   9   4   2      13668.58      13302.91       194.42 o
  10   4   2      13185.64      12851.42       253.87 o
  11   4   2       1411.34       1455.55        83.29 o
  12   4   2        650.05        613.14        56.13 o
  13   4   2       1058.99       1083.45        73.44 o
  14   4   2       9229.66       9167.68       266.58 o
 -16   5   2       6963.29       7014.93       246.27 o
 -15   5   2        261.94        204.41        43.27 o
 -14   5   2       3046.49       3149.88       155.04 o
 -13   5   2      11889.58      12408.13       245.25 o
 -12   5   2      17013.75      17442.47       295.32 o
 -11   5   2       1169.45       1196.51        77.68 o
 -10   5   2          8.31         18.07        16.65 o
  -9   5   2      23976.71      24441.70       303.52 o
  -8   5   2      43794.02      43085.99       398.08 o
  -7   5   2      28530.35      27983.63       279.58 o
  -6   5   2      10287.36      10249.42       149.41 o
  -5   5   2       1300.52       1370.58        31.83 o
  -4   5   2      18150.51      17237.64       237.74 o
  -3   5   2      40349.20      38478.54       439.72 o
  -2   5   2      75510.74      75164.21       725.96 o
  -1   5   2       7798.20       7499.48       117.60 o
   0   5   2       1328.28       1378.89        33.13 o
   1   5   2      24070.05      23871.71       239.38 o
   2   5   2      36627.93      36328.33       426.55 o
   3   5   2      32072.83      31759.38       410.59 o
   4   5   2       4286.47       4239.49       103.03 o
   5   5   2       5786.38       5836.17       107.84 o
   6   5   2      12293.92      11837.05       158.69 o
   7   5   2      20678.87      20940.02       220.56 o
   8   5   2      14299.89      13933.66       285.01 o
   9   5   2        618.02        652.70        42.97 o
  10   5   2       2185.05       2181.49        83.69 o
  11   5   2      21478.04      20595.19       308.36 o
  12   5   2      21488.71      21073.17       345.42 o
  13   5   2      12758.73      12620.51       258.44 o
  14   5   2       2563.59       2636.16       134.57 o
 -15   6   2      13918.57      13859.09       364.16 o
 -14   6   2       9322.98       9268.61       280.54 o
 -13   6   2        802.95        826.71        74.52 o
 -12   6   2       4722.29       4854.65       142.72 o
 -11   6   2      18608.15      18786.43       302.14 o
 -10   6   2      13263.09      13864.32       239.53 o
  -9   6   2      18326.17      19527.10       562.20 o
  -8   6   2       1306.45       1292.21        41.32 o
  -7   6   2       8174.77       7965.69       124.97 o
  -6   6   2      41311.99      40746.92       513.65 o
  -5   6   2      38901.02      38660.57       479.15 o
  -4   6   2      34560.34      33747.51       437.25 o
  -3   6   2        552.73        490.00        27.33 o
  -2   6   2       3580.11       3522.86        78.44 o
  -1   6   2      26019.48      24666.36       332.53 o
   0   6   2      52271.88      51151.16       476.55 o
   1   6   2      12661.61      12188.78       157.36 o
   2   6   2       4406.48       4410.61        69.59 o
   3   6   2       9603.01       9658.27       155.09 o
   4   6   2      28543.61      27588.44       491.86 o
   5   6   2      35400.88      35851.77       389.00 o
   6   6   2       5628.05       5691.03       112.82 o
   7   6   2          5.92         26.67         9.82 o
   8   6   2      18856.10      18752.31       292.42 o
   9   6   2      19405.16      19092.05       280.61 o
  10   6   2      28723.30      28627.95       405.38 o
  11   6   2       4206.26       4370.30       126.18 o
  12   6   2         62.01         76.81        28.01 o
  13   6   2       7762.38       7416.20       219.15 o
 -14   7   2       2209.91       2264.72       137.26 o
 -13   7   2       5864.02       5894.45       218.21 o
 -12   7   2       6509.64       6849.35       203.54 o
 -11   7   2        479.57        592.94        48.97 o
 -10   7   2        502.11        551.75        48.09 o
  -9   7   2      15197.14      15781.58       406.40 o
  -8   7   2      11089.99      11229.74       232.12 o
  -7   7   2      21622.62      22065.42       387.89 o
  -6   7   2       2343.95       2509.75        65.51 o
  -5   7   2        474.24        423.51        25.00 o
  -4   7   2      17217.73      17248.87       305.12 o
  -3   7   2      23107.55      22383.23       352.92 o
  -2   7   2      22293.95      21789.32       304.07 o
  -1   7   2      10000.78       9870.51       140.91 o
   0   7   2        333.74        369.27        22.99 o
   1   7   2       7574.06       7297.93       117.99 o
   2   7   2      14464.80      14108.33       194.36 o
   3   7   2      12862.59      12894.30       221.60 o
   4   7   2        144.57        168.99        17.09 o
   5   7   2       1032.24       1082.55        52.44 o
   6   7   2       8892.63       8914.37       227.97 o
   7   7   2      10372.06      10282.06       197.61 o
   8   7   2       9501.97       9261.08       192.81 o
   9   7   2         67.75         75.22        21.59 o
  10   7   2       2389.31       2569.79       117.22 o
  11   7   2      14253.67      14164.96       307.62 o
  12   7   2      13337.89      13223.74       322.19 o
 -13   8   2        261.93        278.34        60.22 o
 -12   8   2         49.52         81.84        37.96 o
 -11   8   2        195.80        247.46        47.09 o
 -10   8   2       1718.04       1690.81        85.63 o
  -9   8   2        598.35        637.76        50.35 o
  -8   8   2        160.00        178.29        29.19 o
  -7   8   2        963.53        957.43        57.33 o
  -6   8   2       4752.38       5039.29       121.60 o
  -5   8   2       6963.06       7077.73       157.72 o
  -4   8   2       5349.01       5167.88       137.80 o
  -3   8   2       1455.22       1523.45        62.76 o
  -2   8   2        157.99        133.88        19.52 o
  -1   8   2       2182.75       2199.55        77.33 o
   0   8   2       3465.81       3523.88        79.46 o
   1   8   2       2299.84       2366.89        78.86 o
   2   8   2        743.62        756.65        36.76 o
   3   8   2       1166.36       1281.20        47.30 o
   4   8   2         81.85         92.80        17.76 o
   5   8   2       1281.87       1423.96        62.52 o
   6   8   2        128.13        111.94        27.08 o
   7   8   2          1.61          5.94        24.64 o
   8   8   2       2813.51       2963.95       122.52 o
   9   8   2       4120.12       4129.53       150.43 o
  10   8   2       3048.01       3148.41       134.13 o
  11   8   2        681.53        701.56        66.60 o
 -12   9   2       1150.65       1234.57       117.60 o
 -11   9   2       1634.64       1683.84       131.69 o
 -10   9   2        324.90        281.65        56.64 o
  -9   9   2        390.26        292.84        58.63 o
  -8   9   2        491.22        605.27        52.96 o
  -7   9   2        269.79        288.57        38.14 o
  -6   9   2        844.56        912.23        64.03 o
  -5   9   2          2.37         34.88        20.91 o
  -4   9   2        118.14         98.03        43.37 o
  -3   9   2        111.04        137.78        27.78 o
  -2   9   2        680.59        699.93        48.80 o
  -1   9   2          7.46         13.07        19.30 o
   0   9   2         35.25         25.17        14.99 o
   1   9   2       6483.18       6457.94       186.86 o
   2   9   2       6098.55       6334.50       158.20 o
   3   9   2       5919.19       5909.60       135.93 o
   4   9   2         96.59        106.85        26.37 o
   5   9   2        145.11        107.63        26.64 o
   6   9   2         43.19         27.05        23.32 o
   7   9   2       1756.48       1935.42        98.83 o
   8   9   2       1980.83       1996.08       104.08 o
   9   9   2        409.53        477.54        56.43 o
  10   9   2        105.72        154.25        36.67 o
 -11  10   2       4998.67       4903.21       235.71 o
 -10  10   2       7997.47       8118.28       299.60 o
  -9  10   2       8176.56       8983.02       457.40 o
  -8  10   2       1106.38       1180.64       103.69 o
  -7  10   2        668.63        765.35        69.19 o
  -6  10   2       6316.88       6017.99       281.09 o
  -5  10   2       5533.40       5781.87       192.81 o
  -4  10   2       5381.87       5311.00       204.72 o
  -3  10   2        464.01        423.91        48.00 o
  -2  10   2       4382.17       4343.67       153.12 o
  -1  10   2       7511.32       7531.16       212.78 o
   0  10   2       9527.30       9666.15       248.38 o
   1  10   2       4026.82       4097.31       153.66 o
   2  10   2        229.31        228.66        39.65 o
   3  10   2       4930.54       4928.98       239.02 o
   4  10   2      16447.11      16172.96       314.03 o
   5  10   2      11288.96      11197.68       256.10 o
   6  10   2       5133.97       5340.24       172.21 o
   7  10   2        709.18        721.52        63.64 o
   8  10   2       1316.19       1346.10        88.48 o
   9  10   2       6261.49       6264.37       200.56 o
  -8  11   2      14650.50      14899.21       524.97 o
  -7  11   2      10401.15      11002.81       433.04 o
  -6  11   2       2265.28       2202.16       121.54 o
  -5  11   2        729.22        628.78        64.72 o
  -4  11   2       7292.55       7233.49       307.32 o
  -3  11   2      15879.63      15185.29       388.38 o
  -2  11   2      12119.86      12346.49       296.67 o
  -1  11   2       1047.20       1077.22        99.35 o
   0  11   2       1930.84       2011.82       111.72 o
   1  11   2      11493.62      11336.97       352.32 o
   2  11   2      19848.20      20332.91       419.54 o
   3  11   2      13553.33      14350.95       344.23 o
   4  11   2       2771.30       2875.66       142.71 o
   5  11   2       1087.59       1206.47        81.45 o
   6  11   2       8582.15       8738.90       403.54 o
   7  11   2      10413.82      10121.89       510.97 o
  -5  12   2       9839.15       9259.55       873.25 o
  -4  12   2       5548.24       5346.33       217.30 o
  -3  12   2        784.95        704.33        93.12 o
  -2  12   2       3358.75       3368.84       211.19 o
  -1  12   2      14112.17      13351.71      1547.90 o
   0  12   2      15277.03      15375.97       547.55 o
   1  12   2       5325.77       5355.19       231.84 o
   2  12   2         42.96         65.65        41.58 o
   3  12   2       6097.79       6101.89       219.50 o
 -17   1   3       3874.17       4061.10       212.43 o
 -16   1   3        830.02        831.28        87.74 o
 -15   1   3        184.63        222.78        41.61 o
 -14   1   3       4887.08       5269.31       152.80 o
 -13   1   3       9905.13      10398.18       221.64 o
 -12   1   3       4462.98       4554.74       135.13 o
 -11   1   3       7441.09       7313.55       149.49 o
 -10   1   3       1395.00       1492.05        54.60 o
  -9   1   3       9932.70      10281.04       138.76 o
  -8   1   3      10273.76      10295.89       113.57 o
  -7   1   3       6390.08       6589.92        82.39 o
  -6   1   3        687.42        750.17        32.33 o
  -5   1   3        205.32        361.59        15.28 o
  -4   1   3        194.45        211.51        14.14 o
  -3   1   3      41757.43      41164.59       392.53 o
  -2   1   3      12202.47      12225.88       126.45 o
  -1   1   3       1588.86       1640.76        25.45 o
   0   1   3        189.83        218.22         9.89 o
   1   1   3      14846.05      14434.54       135.38 o
   2   1   3      34464.27      34544.58       329.29 o
   3   1   3      17081.15      17481.16       168.85 o
   4   1   3       9227.82      10169.41       126.48 o
   5   1   3       4975.72       5091.42        82.25 o
   6   1   3       5632.46       5751.33        94.75 o
   7   1   3      14986.82      15087.32       183.47 o
   8   1   3       8958.46       8947.91       142.13 o
   9   1   3         15.34         37.73        12.83 o
  10   1   3       1624.85       1542.95        55.47 o
  11   1   3      10390.75      10562.29       178.52 o
  12   1   3       6801.66       6927.57       168.54 o
  13   1   3       3223.09       3240.94       114.36 o
  14   1   3         53.93         99.38        61.92 o
  15   1   3        814.55        674.84       107.78 o
 -17   2   3       1819.31       1880.54       121.21 o
 -16   2   3       8569.69       8609.39       228.16 o
 -15   2   3      13092.92      13642.39       291.12 o
 -14   2   3       9330.72      10264.45       266.21 o
 -13   2   3        360.84        544.64        82.38 o
 -12   2   3       1922.61       1827.99        98.29 o
 -11   2   3      25574.55      26495.14       374.26 o
 -10   2   3      34401.99      34898.44       437.94 o
  -9   2   3      10783.21      10736.58       156.61 o
  -8   2   3       3232.09       3289.19        61.80 o
  -7   2   3      25826.21      27125.87       278.50 o
  -6   2   3      17701.96      17069.29       240.29 o
  -5   2   3      48160.27      49167.61       454.59 o
  -4   2   3      33314.52      33327.42       310.96 o
  -3   2   3      29629.60      30691.92       266.11 o
  -2   2   3       6325.19       6422.16        64.25 o
  -1   2   3      70975.47      68899.73       467.59 o
   0   2   3      27357.00      26169.67       208.60 o
   1   2   3      32288.55      32059.76       231.09 o
   2   2   3        378.10        426.23        18.71 o
   3   2   3      11674.68      11410.79       119.56 o
   4   2   3      57361.99      57462.00       492.61 o
   5   2   3      26313.18      26038.67       247.65 o
   6   2   3      14739.94      14942.29       172.70 o
   7   2   3       1722.67       1711.19        51.91 o
   8   2   3       8608.78       8497.50       135.62 o
   9   2   3      18717.29      18502.96       270.02 o
  10   2   3       7855.69       8118.52       157.33 o
  11   2   3       3715.52       3760.63       151.54 o
  12   2   3        275.44        218.29        33.70 o
  13   2   3      10449.71      10704.46       265.84 o
  14   2   3      14031.46      14330.85       433.03 o
 -17   3   3      13129.64      13548.30       542.43 o
 -16   3   3       4885.55       5044.06       192.11 o
 -15   3   3        140.31        133.45        35.98 o
 -14   3   3       8857.39       9172.73       257.48 o
 -13   3   3      23843.47      24022.71       449.92 o
 -12   3   3      29772.80      30765.31       605.85 o
 -11   3   3       6894.60       7389.06       164.30 o
 -10   3   3       2383.52       2428.89        71.33 o
  -9   3   3      23026.36      23342.95       270.91 o
  -8   3   3      47999.72      47018.07       539.45 o
  -7   3   3      36187.90      35543.25       316.27 o
  -6   3   3      10584.08      10570.09       172.67 o
  -5   3   3       2287.62       2266.41        47.09 o
  -4   3   3      58979.21      59893.58       524.50 o
  -3   3   3      45766.52      45498.91       341.88 o
  -2   3   3      58418.19      57713.14       452.62 o
  -1   3   3      14675.24      15021.60       185.57 o
   0   3   3       4435.66       4541.28        51.49 o
   1   3   3      32121.68      31246.12       337.91 o
   2   3   3      79494.82      76695.20       631.42 o
   3   3   3      18651.76      17695.70       165.13 o
   4   3   3       3259.14       2945.12        54.54 o
   5   3   3       4157.88       4081.92        83.17 o
   6   3   3      35094.12      35008.22       505.59 o
   7   3   3      43757.44      43933.86       414.51 o
   8   3   3      21402.20      21661.82       247.26 o
   9   3   3       1229.53       1329.39        56.37 o
  10   3   3       6113.48       6140.95       141.27 o
  11   3   3      15862.59      15643.42       495.47 o
  12   3   3      25269.97      24856.70       518.73 o
  13   3   3      12260.60      12637.66       409.95 o
  14   3   3        474.33        501.98        60.09 o
 -17   4   3        978.41        962.35        88.47 o
 -16   4   3       6757.23       6907.40       235.17 o
 -15   4   3       9096.64       9100.59       268.85 o
 -14   4   3      10808.71      11072.63       343.45 o
 -13   4   3         17.94         16.97        17.59 o
 -12   4   3        942.31       1053.82        65.11 o
 -11   4   3      14252.22      14506.17       264.91 o
 -10   4   3      22706.53      23232.90       411.77 o
  -9   4   3      12488.96      12747.23       289.74 o
  -8   4   3         13.55         73.36        16.40 o
  -7   4   3       7768.95       7947.47        99.82 o
  -6   4   3      49852.76      50787.91       508.90 o
  -5   4   3      20620.05      20406.78       232.47 o
  -4   4   3      25320.00      26407.21       362.54 o
  -3   4   3          5.19         48.90        11.10 o
  -2   4   3       5542.87       5749.38        89.99 o
  -1   4   3      34313.95      33225.84       329.92 o
   0   4   3      32292.31      31195.74       364.44 o
   1   4   3      14351.87      13843.27       172.70 o
   2   4   3         91.61        108.76         9.51 o
   3   4   3      19441.46      19871.93       250.91 o
   4   4   3      24220.08      24032.84       303.26 o
   5   4   3      22717.05      22881.48       247.12 o
   6   4   3       9511.04       9759.01       140.57 o
   7   4   3        199.29        202.58        19.36 o
   8   4   3       6225.64       6397.44       130.91 o
   9   4   3      15544.55      15644.65       241.49 o
  10   4   3      15845.94      15633.50       294.65 o
  11   4   3       2253.03       2247.42       103.27 o
  12   4   3        125.68        116.56        29.01 o
  13   4   3       4584.00       4699.17       162.03 o
  14   4   3       9351.57       9392.14       257.60 o
 -16   5   3       1199.31       1367.06       105.60 o
 -15   5   3          4.07        -33.47        38.21 o
 -14   5   3       1646.30       1633.63       108.36 o
 -13   5   3       2537.05       2697.52       136.46 o
 -12   5   3        870.62        935.48        63.21 o
 -11   5   3         26.18         42.20        17.26 o
 -10   5   3        779.41        777.03        50.98 o
  -9   5   3       4908.90       5077.18        91.21 o
  -8   5   3       2814.52       2844.65        53.96 o
  -7   5   3       5339.49       5606.38        86.48 o
  -6   5   3        229.31        236.79        15.55 o
  -5   5   3       1065.98       1169.63        40.92 o
  -4   5   3       4690.07       4542.93        82.21 o
  -3   5   3       8936.57       8789.86       131.68 o
  -2   5   3       5842.00       6062.46        98.28 o
  -1   5   3       1805.68       1871.16        39.64 o
   0   5   3        277.06        358.93        19.42 o
   1   5   3       3192.09       3051.83        51.19 o
   2   5   3       2920.43       2747.07        50.03 o
   3   5   3       5099.65       4926.32        97.72 o
   4   5   3         13.07         31.06        14.14 o
   5   5   3       1364.12       1406.15        59.12 o
   6   5   3       1819.32       1846.75        57.46 o
   7   5   3       3864.10       3984.54        85.71 o
   8   5   3       1849.05       1939.94        72.98 o
   9   5   3        182.27        179.08        27.18 o
  10   5   3       1715.26       1570.47        77.87 o
  11   5   3       2258.78       2076.00        94.33 o
  12   5   3       3788.73       3621.02       129.89 o
  13   5   3        387.46        411.28        46.40 o
 -15   6   3         86.18         89.04        40.66 o
 -14   6   3        867.49        813.19        80.40 o
 -13   6   3          1.50        -29.62        43.21 o
 -12   6   3        130.56        113.40        36.07 o
 -11   6   3         23.00         39.86        22.21 o
 -10   6   3       2661.56       2813.78        99.47 o
  -9   6   3         15.67         48.04        17.64 o
  -8   6   3        638.66        672.78        35.20 o
  -7   6   3       4224.64       4262.28        82.24 o
  -6   6   3        795.95        756.70        25.81 o
  -5   6   3        837.58        827.53        30.28 o
  -4   6   3        260.43        281.48        24.09 o
  -3   6   3        213.23        247.33        20.84 o
  -2   6   3        407.06        471.41        28.25 o
  -1   6   3        400.60        391.50        19.57 o
   0   6   3       1262.04       1345.40        39.23 o
   1   6   3         95.71        113.59        11.49 o
   2   6   3         31.38         52.22         8.91 o
   3   6   3        335.85        337.54        21.31 o
   4   6   3       1046.95        976.10        43.29 o
   5   6   3        117.27        188.54        20.04 o
   6   6   3        154.67        137.61        22.57 o
   7   6   3        158.36        188.87        29.63 o
   8   6   3        160.33        103.95        23.79 o
   9   6   3         50.04         72.41        21.10 o
  10   6   3        444.42        503.00        45.00 o
  11   6   3        364.11        336.68        38.44 o
  12   6   3        168.88        190.47        40.33 o
  13   6   3         34.31         13.64        28.19 o
 -15   7   3        242.48        225.98        48.21 o
 -14   7   3       5020.82       4806.62       200.90 o
 -13   7   3      12386.97      12041.64       318.10 o
 -12   7   3       5249.54       5391.01       195.99 o
 -11   7   3       1381.92       1306.30        88.85 o
 -10   7   3        214.19        274.45        51.55 o
  -9   7   3      10193.66      10055.46       223.28 o
  -8   7   3      10789.43      11537.10       203.39 o
  -7   7   3       9769.70       9615.23       145.91 o
  -6   7   3       3797.47       3899.47        73.22 o
  -5   7   3        239.83        287.32        22.30 o
  -4   7   3       7825.85       7511.03       167.27 o
  -3   7   3      11804.43      11656.60       199.09 o
  -2   7   3      10374.21      10282.26       185.17 o
  -1   7   3        456.86        421.72        26.54 o
   0   7   3        202.33        182.40        15.88 o
   1   7   3       8737.57       8532.74       161.69 o
   2   7   3      15321.95      15097.44       284.68 o
   3   7   3      11676.31      11915.10       187.40 o
   4   7   3        841.71        847.36        46.30 o
   5   7   3       2331.83       2335.61        82.28 o
   6   7   3      13872.02      13548.15       233.84 o
   7   7   3      18527.54      18552.06       312.35 o
   8   7   3      12716.65      12597.65       237.97 o
   9   7   3        270.17        280.19        34.74 o
  10   7   3       1145.81       1200.13        82.99 o
  11   7   3       3504.34       3625.12       167.35 o
  12   7   3       5575.26       5362.95       211.21 o
 -14   8   3       6800.29       6979.79       284.54 o
 -13   8   3        108.07        116.66        39.80 o
 -12   8   3        350.68        382.88        63.20 o
 -11   8   3      13493.66      13652.27       379.98 o
 -10   8   3      17376.36      17669.49       554.54 o
  -9   8   3      11200.85      11502.48       250.84 o
  -8   8   3         25.68         35.46        18.90 o
  -7   8   3       9234.21       9179.78       183.58 o
  -6   8   3      22431.48      22872.29       335.62 o
  -5   8   3      23647.64      22362.26       359.35 o
  -4   8   3       8197.93       8082.37       164.26 o
  -3   8   3         53.89         33.63        16.02 o
  -2   8   3       3529.68       3418.09       101.82 o
  -1   8   3      24532.63      24689.98       353.92 o
   0   8   3      31911.84      31970.18       429.27 o
   1   8   3      14477.98      14688.58       202.95 o
   2   8   3       1236.62       1203.31        47.66 o
   3   8   3      26254.89      26986.10       351.82 o
   4   8   3      12600.01      12747.04       305.46 o
   5   8   3      17930.83      18280.17       426.87 o
   6   8   3       9121.02       9044.68       218.99 o
   7   8   3        441.94        422.52        48.01 o
   8   8   3       5510.79       5742.17       179.61 o
   9   8   3      19463.21      20185.08       516.36 o
  10   8   3      15299.49      15424.59       330.25 o
  11   8   3       1905.20       1848.34       121.66 o
 -12   9   3      15245.70      15575.69       437.07 o
 -11   9   3       2847.52       2845.69       167.75 o
 -10   9   3        112.97         68.40        41.16 o
  -9   9   3      10856.44      10896.69       325.24 o
  -8   9   3      18228.78      18267.26       343.26 o
  -7   9   3      18815.49      18456.67       340.02 o
  -6   9   3       6223.06       6487.31       172.61 o
  -5   9   3        659.99        774.06        84.11 o
  -4   9   3      10812.22      10815.38       206.61 o
  -3   9   3      19881.21      19553.06       408.54 o
  -2   9   3      12338.90      12426.64       230.86 o
  -1   9   3        904.80       1009.78        56.43 o
   0   9   3       3946.30       4008.83       115.74 o
   1   9   3      20184.71      20148.66       286.08 o
   2   9   3      21347.29      21860.46       314.08 o
   3   9   3      13569.95      13644.15       272.95 o
   4   9   3        911.19        960.21        86.29 o
   5   9   3       1925.69       1930.88       104.39 o
   6   9   3      15569.12      15718.21       447.21 o
   7   9   3      19104.31      18934.26       389.17 o
   8   9   3      10637.97      10546.20       363.64 o
   9   9   3        781.80        718.00        71.07 o
 -11  10   3       4644.21       4482.47       219.84 o
 -10  10   3       7253.26       6579.32       348.19 o
  -9  10   3       5964.29       6354.90       250.37 o
  -8  10   3        355.49        327.25        70.93 o
  -7  10   3       1081.61        973.90       116.14 o
  -6  10   3      10472.74      10670.99       250.14 o
  -5  10   3       6135.58       6076.14       152.24 o
  -4  10   3       5762.25       5874.81       218.28 o
  -3  10   3         18.24         25.58        33.14 o
  -2  10   3       4962.37       5017.71       171.02 o
  -1  10   3      11043.92      11295.38       340.27 o
   0  10   3      13001.45      12704.38       296.56 o
   1  10   3       4179.48       4107.76       133.25 o
   2  10   3         68.05        137.85        34.00 o
   3  10   3        878.70        923.65        66.81 o
   4  10   3      15130.36      14946.90       305.97 o
   5  10   3       7549.22       7455.95       290.35 o
   6  10   3       2196.40       2242.50       111.53 o
   7  10   3          2.65          9.16        24.28 o
   8  10   3       3187.53       3305.92       143.22 o
  -9  11   3         97.04        -17.77        54.56 o
  -8  11   3        775.04        754.89       108.54 o
  -7  11   3        488.99        416.32        78.81 o
  -6  11   3        450.94        387.92       151.64 o
  -5  11   3         38.99         51.49        35.82 o
  -4  11   3         30.17         80.11        44.57 o
  -3  11   3       1113.55        944.92       121.47 o
  -2  11   3        203.43        164.38        46.45 o
  -1  11   3         45.26         36.62        29.29 o
   0  11   3        759.25        665.41        84.10 o
   1  11   3        587.51        611.12       104.68 o
   2  11   3        887.92        911.41        83.89 o
   3  11   3        158.44        134.77        38.30 o
   4  11   3         80.52         68.00        32.87 o
   5  11   3        327.21        273.12        39.80 o
   6  11   3        645.61        709.54        66.31 o
  -5  12   3       1037.07        971.09       116.43 o
  -4  12   3        521.37        493.86        81.89 o
  -3  12   3         13.96        105.19        45.39 o
  -2  12   3       1278.99       1108.34       131.55 o
  -1  12   3        910.34        861.55       258.83 o
   0  12   3       3400.15       3606.65       190.86 o
   1  12   3        222.08        351.28        81.07 o
   2  12   3        524.00        680.93        86.91 o
 -18   0   4         23.48        -18.37        51.47 o
 -17   0   4       3420.74       3769.93       355.23 o
 -16   0   4       7648.33       8109.06       328.66 o
 -15   0   4      10804.36      11052.79       389.47 o
 -14   0   4       2627.47       2611.82       133.55 o
 -13   0   4         48.16         93.80        29.08 o
 -12   0   4      13588.00      13782.41       325.81 o
 -11   0   4      56981.69      58086.98      2555.43 o
 -10   0   4      48324.41      48337.64       678.18 o
  -9   0   4      24548.26      25151.26       333.24 o
  -8   0   4        101.36        108.07        14.59 o
  -7   0   4      23637.18      23806.95       297.68 o
  -6   0   4      40516.95      39940.88       504.24 o
  -5   0   4      55834.65      55129.38       754.02 o
  -4   0   4      64514.22      65228.75       740.96 o
  -3   0   4       5383.30       5720.46        91.23 o
  -2   0   4      12246.57      13092.13       154.08 o
  -1   0   4      70314.46      67652.24       964.09 o
   0   0   4       7492.93       7315.54       122.40 o
   1   0   4      12070.57      11961.49       181.99 o
   2   0   4      16047.64      16837.72       375.97 o
   3   0   4      37142.93      37055.76       557.74 o
   4   0   4      64541.80      64754.09       788.35 o
   5   0   4      48381.85      47480.00       617.57 o
   6   0   4      12073.42      12013.64       208.21 o
   7   0   4       3567.62       3602.20       107.95 o
   8   0   4      17927.28      18010.27       331.20 o
   9   0   4      38817.96      38762.60       522.47 o
  10   0   4      36671.72      37357.23       690.20 o
  11   0   4       6253.16       6497.77       213.68 o
  12   0   4        208.41        235.11        69.46 o
  13   0   4       6766.12       7810.66       329.98 o
  14   0   4       9425.91      10076.16       577.18 o
 -18   1   4       7940.99       7976.68       311.29 o
 -17   1   4       9221.72       9330.30       273.05 o
 -16   1   4       2125.49       2076.93       103.75 o
 -15   1   4       2523.98       2463.96        97.68 o
 -14   1   4      11670.09      11873.18       227.42 o
 -13   1   4      27373.72      27310.13       451.15 o
 -12   1   4      21339.28      22004.08       474.25 o
 -11   1   4       1056.27       1020.74        42.09 o
 -10   1   4       1034.05        996.52        38.45 o
  -9   1   4      32041.81      32520.95       347.26 o
  -8   1   4      35048.91      34714.78       426.98 o
  -7   1   4      46477.90      46460.81       504.84 o
  -6   1   4      12662.73      13126.57       143.55 o
  -5   1   4       7405.39       7831.36        94.16 o
  -4   1   4      67192.00      66905.58       572.10 o
  -3   1   4      16679.28      17053.04       144.41 o
  -2   1   4      21492.04      21225.75       167.99 o
  -1   1   4       1752.66       1938.97        31.48 o
   0   1   4        368.71        419.41        15.59 o
   1   1   4      35777.03      35706.45       288.19 o
   2   1   4      31198.67      30634.07       425.80 o
   3   1   4      27738.67      28690.70       293.49 o
   4   1   4       1705.65       1888.82        49.28 o
   5   1   4      14135.17      14066.56       162.77 o
   6   1   4      40036.94      40122.28       368.79 o
   7   1   4      36317.59      35831.70       347.78 o
   8   1   4      17887.79      17849.05       234.54 o
   9   1   4         34.51         43.21        13.61 o
  10   1   4        275.13        278.12        24.44 o
  11   1   4      18771.02      19108.23       414.99 o
  12   1   4      13783.91      14091.62       328.17 o
  13   1   4       7359.74       7589.36       231.82 o
  14   1   4        282.38        454.78        59.60 o
 -18   2   4         48.71         16.85        31.06 o
 -17   2   4        528.98        641.73        62.48 o
 -16   2   4       1514.31       1678.42        95.93 o
 -15   2   4       1287.21       1241.17        79.99 o
 -14   2   4        613.74        609.67        60.45 o
 -13   2   4        395.88        485.77        53.01 o
 -12   2   4       3541.04       3733.06       139.79 o
 -11   2   4      15721.32      15701.76       251.38 o
 -10   2   4      17735.04      17473.09       471.11 o
  -9   2   4       8351.64       8598.33       188.13 o
  -8   2   4        212.18        246.16        17.38 o
  -7   2   4        826.37        733.65        38.36 o
  -6   2   4      14355.98      14569.68       176.49 o
  -5   2   4      17285.30      17680.05       213.20 o
  -4   2   4       9772.68       9784.59       110.54 o
  -3   2   4       1216.48       1276.86        27.41 o
  -2   2   4       2093.26       2204.24        35.41 o
  -1   2   4       2934.22       2822.22        43.01 o
   0   2   4       6491.54       6807.87        67.10 o
   1   2   4        326.83        359.88        15.39 o
   2   2   4       9493.94       9888.83       120.43 o
   3   2   4       9347.11       9300.54       150.07 o
   4   2   4      11249.22      11081.44       141.65 o
   5   2   4       6482.51       6719.48        98.85 o
   6   2   4       2094.19       2118.83        54.69 o
   7   2   4        215.13        166.15        16.17 o
   8   2   4       9187.34       9146.68       140.55 o
   9   2   4      10067.05      10150.42       207.56 o
  10   2   4       4088.06       4060.63       125.70 o
  11   2   4       3446.36       3411.39       117.44 o
  12   2   4        177.18        193.90        34.38 o
  13   2   4        417.28        453.77        45.76 o
  14   2   4       1399.51       1468.99       111.25 o
 -17   3   4        735.38        756.59        68.06 o
 -16   3   4        712.01        703.53        71.11 o
 -15   3   4          6.70        -14.89        29.26 o
 -14   3   4       1070.80       1137.87        84.91 o
 -13   3   4       1493.29       1634.02       139.63 o
 -12   3   4          3.94         44.83        38.48 o
 -11   3   4          5.58          8.99         6.32 o
 -10   3   4        703.72        800.33        46.01 o
  -9   3   4        181.30        227.36        12.69 o
  -8   3   4        232.93        306.95        24.90 o
  -7   3   4       1453.84       1554.59        39.37 o
  -6   3   4       1641.18       1912.76        65.60 o
  -5   3   4       4753.46       5264.52       115.32 o
  -4   3   4       3723.48       4024.37        77.78 o
  -3   3   4       1818.72       1824.31        33.25 o
  -2   3   4         93.00        103.33         8.25 o
  -1   3   4          1.29         32.96         6.32 o
   0   3   4        756.00        877.23        29.25 o
   1   3   4        430.24        550.72        26.82 o
   2   3   4        839.55        806.93        27.31 o
   3   3   4       1670.15       1752.15        42.07 o
   4   3   4       2815.76       2891.45        60.75 o
   5   3   4         17.68         53.39        10.77 o
   6   3   4          3.47         19.26        11.06 o
   7   3   4        413.91        476.91        27.33 o
   8   3   4         24.94         57.28        17.10 o
   9   3   4       1285.43       1186.20        55.03 o
  10   3   4        873.82        793.68        54.31 o
  11   3   4        825.88        714.93        60.19 o
  12   3   4         14.27         -8.80        26.92 o
  13   3   4         16.61         15.79        27.63 o
 -17   4   4       1454.23       1450.87       108.70 o
 -16   4   4       4272.59       4330.43       183.20 o
 -15   4   4       6215.27       6414.32       231.83 o
 -14   4   4       3362.38       3307.58       150.14 o
 -13   4   4       2919.29       3002.85       136.22 o
 -12   4   4        131.99        163.24        25.48 o
 -11   4   4       5221.93       5330.86       118.17 o
 -10   4   4       7000.52       6726.26       129.55 o
  -9   4   4       1807.02       1810.31        52.72 o
  -8   4   4         18.05         33.46         7.29 o
  -7   4   4       4935.98       4895.08        87.63 o
  -6   4   4      15160.31      15291.77       187.63 o
  -5   4   4      18554.88      18815.92       244.79 o
  -4   4   4       5136.10       5109.43        81.71 o
  -3   4   4       3475.17       3879.71        74.53 o
  -2   4   4       6374.07       6162.43       107.64 o
  -1   4   4      31676.22      31077.24       252.61 o
   0   4   4      27635.51      28383.20       239.49 o
   1   4   4      29938.25      30106.02       317.44 o
   2   4   4         71.67         87.51        11.91 o
   3   4   4       3156.01       3078.34        68.05 o
   4   4   4      10080.00       9653.18       187.13 o
   5   4   4       8036.88       7734.23       145.92 o
   6   4   4        953.55        987.69        41.83 o
   7   4   4         40.62         62.83        15.28 o
   8   4   4       5163.66       5083.77       112.06 o
   9   4   4       3174.49       3062.08       114.02 o
  10   4   4       2683.17       2490.63       108.36 o
  11   4   4        799.74        726.89        60.06 o
  12   4   4       1368.03       1329.58        85.50 o
  13   4   4       4986.45       4929.14       170.57 o
 -16   5   4       4937.69       5138.26       205.61 o
 -15   5   4        609.15        651.80        71.33 o
 -14   5   4       8219.33       8118.10       247.25 o
 -13   5   4      14079.24      14240.98       329.99 o
 -12   5   4      21161.61      21100.74       560.63 o
 -11   5   4       4755.03       4837.61       134.07 o
 -10   5   4         75.16        101.91        15.87 o
  -9   5   4      19525.65      19684.79       376.11 o
  -8   5   4      22292.05      22095.12       277.73 o
  -7   5   4      13860.53      13592.46       300.09 o
  -6   5   4        235.61        274.02        14.39 o
  -5   5   4      13888.75      14585.14       206.73 o
  -4   5   4      44358.48      44716.00       649.63 o
  -3   5   4      47946.33      46156.37       515.29 o
  -2   5   4      32880.14      31505.98       329.78 o
  -1   5   4         70.54         71.82         8.29 o
   0   5   4       3323.99       3399.91        58.01 o
   1   5   4      44533.86      44205.59       407.36 o
   2   5   4      42767.42      42170.88       406.63 o
   3   5   4      24248.84      23715.32       277.87 o
   4   5   4       8025.80       7975.94       141.08 o
   5   5   4       2400.56       2380.04        75.41 o
   6   5   4      14370.51      14766.95       226.23 o
   7   5   4      19627.43      19674.63       271.81 o
   8   5   4       8345.22       8434.25       192.93 o
   9   5   4        129.37        112.64        25.98 o
  10   5   4       5188.70       5174.36       161.31 o
  11   5   4      15567.83      15432.78       312.43 o
  12   5   4      10556.46       9779.25       310.04 o
 -16   6   4      13550.76      13928.02       423.94 o
 -15   6   4      19350.64      19362.69       432.42 o
 -14   6   4      11173.50      11362.85       306.22 o
 -13   6   4        125.47        193.55        41.47 o
 -12   6   4       2388.29       2534.56       124.49 o
 -11   6   4      18490.11      19036.71       404.83 o
 -10   6   4      14639.05      15150.51       259.71 o
  -9   6   4       9567.32       9595.06       195.24 o
  -8   6   4        179.56        228.01        38.25 o
  -7   6   4      12258.69      11824.22       310.71 o
  -6   6   4      31470.17      31492.91       344.08 o
  -5   6   4      33473.57      33555.66       451.83 o
  -4   6   4       3949.10       3982.02        84.54 o
  -3   6   4        431.26        396.10        29.07 o
  -2   6   4      21090.08      19968.33       287.42 o
  -1   6   4      49658.19      48894.70       500.34 o
   0   6   4      53206.78      50793.08       663.45 o
   1   6   4      19057.81      18724.77       265.69 o
   2   6   4        985.09        984.87        43.46 o
   3   6   4      10484.69      10392.23       258.78 o
   4   6   4      23798.62      23718.48       321.48 o
   5   6   4      23503.08      23490.32       328.74 o
   6   6   4       5358.97       5378.45       113.04 o
   7   6   4       1649.31       1701.99        76.95 o
   8   6   4       9703.16       9432.94       220.15 o
   9   6   4      18810.60      18499.62       343.53 o
  10   6   4      11089.46      10855.06       257.46 o
  11   6   4       1417.75       1387.76        80.14 o
  12   6   4       2034.13       2063.53       102.03 o
 -15   7   4         11.18        -34.80        37.84 o
 -14   7   4       4289.38       4472.96       188.57 o
 -13   7   4       5060.33       5092.59       261.63 o
 -12   7   4      11663.00      12412.57       363.23 o
 -11   7   4       1139.89       1129.95        95.59 o
 -10   7   4         32.83         86.47        33.34 o
  -9   7   4       7708.42       8076.62       218.01 o
  -8   7   4       5794.36       5902.79       179.68 o
  -7   7   4      10608.50      10449.99       179.08 o
  -6   7   4         92.06        122.89        15.62 o
  -5   7   4       5052.14       5055.09       147.43 o
  -4   7   4      15785.37      15754.39       219.81 o
  -3   7   4      20261.80      19882.16       262.91 o
  -2   7   4      19486.00      18993.38       400.72 o
  -1   7   4       1338.58       1302.18        43.87 o
   0   7   4        290.65        276.93        18.89 o
   1   7   4      31904.02      30901.49       457.00 o
   2   7   4      17211.02      17318.43       245.11 o
   3   7   4      12797.58      12841.00       230.48 o
   4   7   4       3422.88       3559.73       102.33 o
   5   7   4        327.33        363.97        34.25 o
   6   7   4       7480.04       7644.81       210.52 o
   7   7   4      10079.26      10556.38       213.28 o
   8   7   4       5425.13       5433.79       164.18 o
   9   7   4         36.71          8.83        25.05 o
  10   7   4       3672.03       3609.08       143.11 o
  11   7   4       6657.14       6380.16       232.38 o
 -14   8   4       1909.43       2003.03       147.15 o
 -13   8   4        214.71        206.08        71.84 o
 -12   8   4         25.60         56.30        33.45 o
 -11   8   4        850.01        931.96        91.44 o
 -10   8   4        903.15       1060.26        92.24 o
  -9   8   4        312.00        355.61        55.97 o
  -8   8   4        362.87        393.99        46.88 o
  -7   8   4       1351.27       1543.84        72.62 o
  -6   8   4       4445.34       4358.49       124.82 o
  -5   8   4       1935.29       1832.84        69.69 o
  -4   8   4       1584.17       1656.39        69.47 o
  -3   8   4        758.45        765.51        48.70 o
  -2   8   4       3663.59       3700.07       109.95 o
  -1   8   4       4838.13       4885.68       128.39 o
   0   8   4       4071.90       4100.37        94.24 o
   1   8   4       1706.07       1670.76        57.68 o
   2   8   4         31.52         41.27        13.47 o
   3   8   4        450.79        508.78        39.82 o
   4   8   4       2368.92       2393.36        86.68 o
   5   8   4        250.18        310.70        34.36 o
   6   8   4       1005.33       1079.43        63.73 o
   7   8   4         39.19         56.84        28.60 o
   8   8   4        162.49        135.26        32.56 o
   9   8   4       1320.12       1422.25       103.18 o
  10   8   4        356.70        274.98        45.44 o
 -13   9   4       1178.82       1273.88       119.33 o
 -12   9   4       1647.07       1584.96       128.72 o
 -11   9   4         83.89        116.28        42.23 o
 -10   9   4        778.97        799.55        85.44 o
  -9   9   4       2034.79       2066.23       130.18 o
  -8   9   4       2603.21       2758.14       182.89 o
  -7   9   4       2694.64       2637.48       115.47 o
  -6   9   4        791.37        835.18        56.38 o
  -5   9   4       1426.99       1258.99        74.08 o
  -4   9   4        198.59        156.43        28.08 o
  -3   9   4        627.98        570.84        43.82 o
  -2   9   4         30.39         25.09        22.13 o
  -1   9   4         13.25         10.39        18.13 o
   0   9   4        137.97        136.75        22.12 o
   1   9   4       3057.53       3148.79        85.43 o
   2   9   4        921.43       1060.75        67.76 o
   3   9   4        411.42        372.66        42.22 o
   4   9   4       1425.46       1337.32        87.46 o
   5   9   4       2045.55       2046.76       121.69 o
   6   9   4       1315.01       1290.28        83.23 o
   7   9   4       4455.00       4632.48       165.76 o
   8   9   4       2048.01       2038.08       113.38 o
   9   9   4         28.57         17.08        39.02 o
 -11  10   4      11326.08      11657.96       366.13 o
 -10  10   4      10232.69      10750.38       546.46 o
  -9  10   4       5249.51       5504.52       284.83 o
  -8  10   4         21.52         -6.42        43.96 o
  -7  10   4       3559.00       3436.62       178.71 o
  -6  10   4       9108.67       8879.88       391.41 o
  -5  10   4      13835.18      13548.18       347.32 o
  -4  10   4       3210.18       3248.00       127.75 o
  -3  10   4        353.81        312.74        53.79 o
  -2  10   4       2177.47       2071.74       129.67 o
  -1  10   4       4571.23       4676.38       169.35 o
   0  10   4       9289.86       9205.41       219.69 o
   1  10   4        854.09        864.05        76.38 o
   2  10   4        550.80        489.61        49.37 o
   3  10   4       8848.39       8828.84       224.18 o
   4  10   4       8185.56       8093.90       301.34 o
   5  10   4       7747.70       7790.56       217.14 o
   6  10   4       1859.34       1907.31       112.64 o
   7  10   4        546.97        591.92        71.84 o
  -9  11   4      10254.74      10476.59       424.82 o
  -8  11   4      20608.44      19950.39       607.81 o
  -7  11   4      11377.67      12872.57       598.80 o
  -6  11   4       6810.29       6500.22       296.56 o
  -5  11   4        686.13        817.94       122.59 o
  -4  11   4       7813.03       7722.28       356.09 o
  -3  11   4      14470.29      14292.47       389.50 o
  -2  11   4       7583.15       7498.05       269.64 o
  -1  11   4        352.98        380.88        56.62 o
   0  11   4       2663.79       2563.35       155.78 o
   1  11   4      10371.52      10750.65       297.58 o
   2  11   4      13741.22      13281.33       342.15 o
   3  11   4       7193.77       7433.67       248.74 o
   4  11   4         25.19         -5.56        27.27 o
   5  11   4       4583.61       4632.98       183.68 o
  -5  12   4      11958.26      11730.55       416.99 o
  -4  12   4       5913.11       5567.20       264.95 o
  -3  12   4         34.11        144.49        73.32 o
  -2  12   4       2759.09       2024.05       310.53 o
  -1  12   4      10391.91      10297.19       340.85 o
   0  12   4       8028.83       8094.50       303.71 o
   1  12   4       2300.45       2432.52       160.99 o
 -18   1   5       5184.80       5338.64       211.09 o
 -17   1   5       2289.93       2578.51       119.25 o
 -16   1   5       1087.37       1123.78        76.22 o
 -15   1   5       2252.47       2203.68       104.20 o
 -14   1   5       2454.37       2457.35        93.06 o
 -13   1   5      10193.16      10379.88       199.77 o
 -12   1   5       4049.03       4068.84        90.92 o
 -11   1   5       2511.75       2503.25        66.20 o
 -10   1   5       2064.49       1936.48        55.61 o
  -9   1   5      11223.48      11132.02       150.42 o
  -8   1   5      10390.17      10243.20       146.05 o
  -7   1   5       6308.42       6182.83       135.28 o
  -6   1   5        573.98        576.58        30.49 o
  -5   1   5      10110.19      10041.03       120.34 o
  -4   1   5      26175.25      25811.88       228.56 o
  -3   1   5      29410.26      28943.97       225.07 o
  -2   1   5       1252.89       1155.63        24.92 o
  -1   1   5        896.09        961.16        23.31 o
   0   1   5        614.89        613.95        22.67 o
   1   1   5      11747.78      11619.29       161.97 o
   2   1   5      14465.42      14999.53       233.97 o
   3   1   5       9193.25       9329.09       131.90 o
   4   1   5        277.67        336.45        21.70 o
   5   1   5       2574.95       2493.68        59.16 o
   6   1   5       8511.34       8642.80       128.28 o
   7   1   5       3996.75       4103.00        87.91 o
   8   1   5       5458.34       5525.89       117.62 o
   9   1   5         61.21         39.36        14.10 o
  10   1   5       3306.56       3311.49       111.54 o
  11   1   5       7506.01       7736.75       174.64 o
  12   1   5       4854.05       4926.02       172.65 o
  13   1   5       1725.76       1815.25       113.71 o
 -18   2   5         39.25         16.83        25.41 o
 -17   2   5       6297.80       6481.81       198.05 o
 -16   2   5      11482.23      11789.08       320.92 o
 -15   2   5      16965.28      16901.00       548.57 o
 -14   2   5      11323.93      11605.03       281.02 o
 -13   2   5          0.23         71.57        25.72 o
 -12   2   5      10987.88      10814.42       249.59 o
 -11   2   5      20431.35      19764.73       518.95 o
 -10   2   5      26973.13      26177.15       463.13 o
  -9   2   5       4903.66       4596.20       143.97 o
  -8   2   5        154.23        213.37        22.15 o
  -7   2   5       6738.78       6326.43       100.80 o
  -6   2   5      62436.81      62711.20       659.70 o
  -5   2   5      22429.89      22452.94       251.09 o
  -4   2   5      17528.50      17842.12       163.07 o
  -3   2   5       6000.83       6125.53        82.25 o
  -2   2   5       9320.50       8838.42        92.24 o
  -1   2   5      65730.19      62806.98       743.75 o
   0   2   5      21606.71      20389.75       307.12 o
   1   2   5      11913.67      12112.63       214.70 o
   2   2   5        345.51        461.41        31.56 o
   3   2   5      21399.80      21215.28       222.41 o
   4   2   5      32294.38      32186.96       333.89 o
   5   2   5      33578.56      33548.65       314.77 o
   6   2   5       9988.90      10133.68       139.73 o
   7   2   5       5316.76       5373.03       101.13 o
   8   2   5      10422.39      10249.01       172.38 o
   9   2   5      28134.20      27221.14       397.02 o
  10   2   5      17853.22      17533.00       266.85 o
  11   2   5       1838.57       1750.89        85.13 o
  12   2   5       1431.80       1400.56        72.26 o
  13   2   5       7835.00       7605.94       239.32 o
 -18   3   5      14544.04      14098.12       392.49 o
 -17   3   5       8564.55       8630.29       299.43 o
 -16   3   5       1107.52       1078.63       102.75 o
 -15   3   5       2422.30       2311.24       130.02 o
 -14   3   5       5628.54       5823.17       212.98 o
 -13   3   5      37512.84      36950.35       591.50 o
 -12   3   5      12128.50      12226.48       273.95 o
 -11   3   5       2959.62       2889.73       115.12 o
 -10   3   5       3298.35       3294.62        74.80 o
  -9   3   5      26526.41      25680.54       344.03 o
  -8   3   5      38685.43      38161.00      1014.74 o
  -7   3   5      54545.12      55995.42       695.53 o
  -6   3   5       1395.72       1552.90        60.30 o
  -5   3   5      28796.88      29678.11       414.73 o
  -4   3   5      38785.58      38882.95       360.38 o
  -3   3   5      68433.31      67641.09       623.27 o
  -2   3   5      22474.61      22605.08       257.28 o
  -1   3   5       2920.51       3088.15        73.91 o
   0   3   5      17661.25      18110.88       179.13 o
   1   3   5      56705.19      54572.56       809.61 o
   2   3   5      36209.97      34519.04       367.01 o
   3   3   5      26408.22      25917.86       305.11 o
   4   3   5        813.19        756.70        31.00 o
   5   3   5      11989.37      11982.68       153.19 o
   6   3   5      33128.12      32652.80       392.12 o
   7   3   5      23570.90      23794.19       269.03 o
   8   3   5       4110.07       4329.26       107.44 o
   9   3   5          2.36         26.85        14.63 o
  10   3   5       6136.59       5904.30       190.83 o
  11   3   5      17913.54      17382.73       305.93 o
  12   3   5      14283.49      13718.72       334.44 o
  13   3   5       4484.45       4399.57       200.31 o
 -17   4   5       3174.25       3150.06       157.79 o
 -16   4   5       9650.54       9737.40       398.76 o
 -15   4   5      10385.46      10352.53       282.21 o
 -14   4   5       2558.21       2641.28       146.40 o
 -13   4   5        183.63        158.55        32.85 o
 -12   4   5       4976.12       4760.69       161.50 o
 -11   4   5      21684.85      22306.36       394.38 o
 -10   4   5      19615.08      19709.79       288.11 o
  -9   4   5       8958.51       9024.69       197.57 o
  -8   4   5         66.59        127.19        17.76 o
  -7   4   5      25562.25      25273.50       376.27 o
  -6   4   5      16864.85      15737.87       195.25 o
  -5   4   5      29198.10      29646.00       434.06 o
  -4   4   5       8210.47       8728.25       109.09 o
  -3   4   5        210.07        222.14        13.75 o
  -2   4   5       9722.70       9543.32       120.04 o
  -1   4   5      34831.57      34974.39       286.49 o
   0   4   5      27035.71      27200.93       279.17 o
   1   4   5       1051.87        942.22        35.02 o
   2   4   5       4145.22       4336.55        86.51 o
   3   4   5      17127.28      16679.54       209.67 o
   4   4   5      33428.91      32855.33       380.68 o
   5   4   5      15317.91      15009.58       181.82 o
   6   4   5       6360.82       6551.13       106.50 o
   7   4   5       1116.03       1175.17        50.86 o
   8   4   5       6723.18       6872.89       138.21 o
   9   4   5      23128.02      21731.15       334.03 o
  10   4   5       7074.65       6919.86       173.84 o
  11   4   5       1582.02       1558.64        90.65 o
  12   4   5       2005.06       1902.80       118.27 o
 -17   5   5       2091.20       2031.11       188.49 o
 -16   5   5       1103.33       1016.78        99.16 o
 -15   5   5        341.70        332.53        52.57 o
 -14   5   5       4125.35       3997.93       164.57 o
 -13   5   5       1950.53       2209.86       116.80 o
 -12   5   5       2384.20       2494.84       118.53 o
 -11   5   5        911.83        973.02        52.93 o
 -10   5   5        917.94        861.89        47.72 o
  -9   5   5       2020.36       2051.39        59.67 o
  -8   5   5       5045.78       5036.14        93.93 o
  -7   5   5        330.51        347.83        19.22 o
  -6   5   5        793.16        827.60        23.31 o
  -5   5   5        109.28         93.90        10.69 o
  -4   5   5       5062.74       4805.99       101.19 o
  -3   5   5       6582.83       6958.75       111.88 o
  -2   5   5       2902.50       2810.72        51.49 o
  -1   5   5         90.87         94.60        10.21 o
   0   5   5        843.86        871.85        32.66 o
   1   5   5       3311.94       3388.06        78.19 o
   2   5   5       6859.54       6861.69       127.65 o
   3   5   5       5779.76       5666.33       110.15 o
   4   5   5       1327.16       1225.45        50.31 o
   5   5   5        761.43        827.02        51.38 o
   6   5   5       1346.36       1461.91        71.49 o
   7   5   5       7847.16       7732.08       156.54 o
   8   5   5        630.53        640.48        47.89 o
   9   5   5          3.15          5.63        24.13 o
  10   5   5       1256.65       1152.89       122.71 o
  11   5   5       1225.90       1293.31        96.03 o
  12   5   5       2364.94       2128.81       146.67 o
 -16   6   5        153.74        158.71        38.63 o
 -15   6   5        373.47        386.03        57.37 o
 -14   6   5        126.07        168.12        40.22 o
 -13   6   5         37.07         26.95        31.11 o
 -12   6   5        251.94        335.15        45.48 o
 -11   6   5       1196.99       1230.66        81.90 o
 -10   6   5        429.05        477.95        48.69 o
  -9   6   5        218.26        244.30        44.71 o
  -8   6   5        395.49        420.24        22.41 o
  -7   6   5         11.61         20.47         8.68 o
  -6   6   5        664.84        593.84        42.89 o
  -5   6   5        495.23        482.57        34.89 o
  -4   6   5       1487.78       1613.26        85.51 o
  -3   6   5        709.43        697.64        54.81 o
  -2   6   5         44.21         47.77         9.00 o
  -1   6   5       1392.42       1407.87        39.75 o
   0   6   5        431.53        438.17        23.60 o
   1   6   5         21.83         32.46        14.43 o
   2   6   5       1338.97       1466.88        53.55 o
   3   6   5       1432.30       1401.38        59.30 o
   4   6   5        531.75        492.67        40.00 o
   5   6   5       3013.01       2955.16       104.64 o
   6   6   5        202.11        197.01        29.01 o
   7   6   5          3.50         25.60        20.14 o
   8   6   5        214.95        233.83        34.65 o
   9   6   5        720.72        693.74        60.90 o
  10   6   5        608.20        620.52        60.08 o
  11   6   5         27.07         -8.84        26.69 o
 -15   7   5       1004.98        979.55        90.57 o
 -14   7   5       3695.95       3803.91       205.44 o
 -13   7   5       4607.53       5021.37       189.33 o
 -12   7   5       2972.96       3441.18       164.06 o
 -11   7   5        348.20        397.88        51.52 o
 -10   7   5       1942.79       1675.65       143.76 o
  -9   7   5      17299.09      16939.44       385.69 o
  -8   7   5      14539.79      14513.74       297.21 o
  -7   7   5      15079.62      14857.54       373.22 o
  -6   7   5        297.48        251.52        33.93 o
  -5   7   5       3219.96       3412.18        96.12 o
  -4   7   5       8152.14       7963.82       159.43 o
  -3   7   5      15728.74      15335.56       285.02 o
  -2   7   5       2936.70       2681.77        77.95 o
  -1   7   5       1007.98       1045.16        43.80 o
   0   7   5       2674.87       2758.24        73.15 o
   1   7   5       7799.43       7918.46       141.28 o
   2   7   5       8201.59       8206.15       161.33 o
   3   7   5       5578.01       5477.46       130.97 o
   4   7   5         12.29         16.61        16.53 o
   5   7   5       5699.60       5781.44       155.49 o
   6   7   5       8089.46       8399.27       200.19 o
   7   7   5      13514.26      13219.46       311.81 o
   8   7   5       2150.81       2148.06       104.67 o
   9   7   5         47.75         22.99        26.43 o
  10   7   5       1967.28       1982.42       108.00 o
 -14   8   5       5399.55       5764.60       324.56 o
 -13   8   5          0.96         35.00        33.88 o
 -12   8   5       7755.74       7532.97       269.18 o
 -11   8   5      22036.03      22662.19       800.07 o
 -10   8   5      16498.17      16802.73       671.69 o
  -9   8   5       6434.84       6414.46       224.43 o
  -8   8   5         32.29         51.35        30.91 o
  -7   8   5      12078.97      11620.39       262.44 o
  -6   8   5      16227.77      16376.21       386.64 o
  -5   8   5      17881.61      18116.45       331.75 o
  -4   8   5       4550.19       4669.55       145.41 o
  -3   8   5        434.86        496.85        39.77 o
  -2   8   5      11087.32      11017.84       211.14 o
  -1   8   5      23803.05      23567.42       318.86 o
   0   8   5      25838.52      25497.49       308.08 o
   1   8   5       1139.57       1185.76        49.52 o
   2   8   5        889.52        907.41        50.81 o
   3   8   5       8909.10       8955.54       180.93 o
   4   8   5      22264.79      22004.07       430.16 o
   5   8   5      17031.65      17172.02       305.06 o
   6   8   5       6534.58       6618.01       264.65 o
   7   8   5       1614.53       1624.45       105.54 o
   8   8   5       9777.76      10179.27       290.89 o
   9   8   5      17456.20      17040.62       403.95 o
 -13   9   5      11534.95      11581.19       365.35 o
 -12   9   5       7279.58       7218.22       274.01 o
 -11   9   5        962.00        997.88        97.52 o
 -10   9   5       2267.03       2432.85       144.50 o
  -9   9   5      12942.49      13630.48       849.72 o
  -8   9   5      25426.69      25921.05      1300.51 o
  -7   9   5      13927.02      13385.33       341.75 o
  -6   9   5       1488.84       1639.50       105.69 o
  -5   9   5       5400.37       5444.40       165.91 o
  -4   9   5      13425.52      13560.03       284.57 o
  -3   9   5      22534.17      22776.78       349.59 o
  -2   9   5      17502.16      17519.73       296.30 o
  -1   9   5       2092.24       2110.45        85.99 o
   0   9   5       2833.99       2929.59        92.41 o
   1   9   5      17041.63      17453.98       244.46 o
   2   9   5      15203.57      15991.80       263.16 o
   3   9   5       7584.44       7876.97       204.03 o
   4   9   5        171.32        221.77        35.04 o
   5   9   5       6818.42       6957.61       199.04 o
   6   9   5      14461.36      14815.32       717.94 o
   7   9   5      16486.87      16748.97       795.09 o
   8   9   5       4232.67       4192.42       183.74 o
 -11  10   5       7760.37       7791.98       566.00 o
 -10  10   5       6024.54       6192.09       307.14 o
  -9  10   5       2873.08       3087.49       206.07 o
  -8  10   5          7.01         10.23        31.63 o
  -7  10   5       1888.74       2010.13       267.03 o
  -6  10   5       9735.14       9618.69       287.43 o
  -5  10   5      10248.41      10116.91       289.18 o
  -4  10   5       2391.89       2343.18       109.72 o
  -3  10   5        718.04        759.17        77.86 o
  -2  10   5       8012.02       7835.61       264.03 o
  -1  10   5      13698.49      14087.00       277.82 o
   0  10   5       3945.03       3915.06       162.60 o
   1  10   5       2921.58       2940.20       142.82 o
   2  10   5        881.52        911.55        67.70 o
   3  10   5       4698.44       4862.59       163.15 o
   4  10   5      10277.44      10421.04       355.84 o
   5  10   5       3606.14       3500.74       143.75 o
   6  10   5        339.53        279.11        47.19 o
  -9  11   5        510.35        624.15        97.86 o
  -8  11   5       1391.72       1377.21       188.03 o
  -7  11   5        140.04        286.15       135.47 o
  -6  11   5        416.34        476.49       134.85 o
  -5  11   5         45.62        131.14        83.16 o
  -4  11   5        300.23        378.79        82.28 o
  -3  11   5        673.46        843.33        88.83 o
  -2  11   5        734.03        766.64        84.32 o
  -1  11   5        258.73        248.92        61.38 o
   0  11   5        133.31        103.71        37.60 o
   1  11   5        698.87        818.81        90.83 o
   2  11   5        911.01        890.78        83.26 o
   3  11   5         37.91         13.64        34.24 o
   4  11   5        210.09        134.47        34.24 o
  -4  12   5        218.21        296.95       100.62 o
  -3  12   5         49.94         91.65       109.54 o
  -2  12   5       1085.07       1157.97       110.28 o
  -1  12   5       2546.86       2612.92       186.86 o
 -18   0   6        642.20        572.30        98.13 o
 -17   0   6       3155.90       3172.00       138.44 o
 -16   0   6      14296.39      14694.25       323.01 o
 -15   0   6      18045.91      18304.76       369.49 o
 -14   0   6       4887.10       4934.67       161.15 o
 -13   0   6       1289.11       1132.30        71.63 o
 -12   0   6      14586.44      14877.42       285.08 o
 -11   0   6      37628.05      37309.45       471.62 o
 -10   0   6      14602.80      13652.87       258.58 o
  -9   0   6      18201.76      18057.11       639.64 o
  -8   0   6      10306.80      10484.81       280.44 o
  -7   0   6      49116.71      49799.23       889.33 o
  -6   0   6     108309.41     109062.40      1414.97 o
  -5   0   6      66970.20      66981.03       991.00 o
  -4   0   6      12516.87      13128.64       186.93 o
  -3   0   6       4968.88       5184.01        85.57 o
  -2   0   6      22604.51      21619.17       315.16 o
  -1   0   6      52932.51      50078.85       785.25 o
   0   0   6      24839.06      24073.96       510.45 o
   1   0   6      16951.58      18290.93       321.79 o
   2   0   6        267.91        271.38        39.87 o
   3   0   6      20059.43      20215.31       377.31 o
   4   0   6      28940.94      28807.69       607.48 o
   5   0   6      21900.90      21740.48       358.82 o
   6   0   6         68.04         74.09        18.77 o
   7   0   6       1525.70       1487.25        91.54 o
   8   0   6      20465.62      19853.08       388.03 o
   9   0   6      48394.55      47941.19       718.11 o
  10   0   6      12309.78      12793.90       334.30 o
  11   0   6       3048.80       3151.50       142.23 o
  12   0   6       6625.69       6394.99       346.86 o
 -18   1   6      10872.31      11239.60       243.85 o
 -17   1   6       2441.77       2515.97       121.25 o
 -16   1   6       1022.47       1053.71        66.34 o
 -15   1   6       2001.71       2015.63        78.96 o
 -14   1   6      10510.40      10737.36       191.30 o
 -13   1   6      16041.04      16055.63       268.56 o
 -12   1   6       7179.20       7088.63       136.18 o
 -11   1   6         99.51        146.75        15.75 o
 -10   1   6       9643.26       9547.12       132.77 o
  -9   1   6      27679.62      27315.10       308.44 o
  -8   1   6      41325.94      40664.98       461.15 o
  -7   1   6      25530.36      26046.27       276.40 o
  -6   1   6        583.97        643.39        31.45 o
  -5   1   6       6270.47       6106.84        92.17 o
  -4   1   6      29114.36      28621.46       252.88 o
  -3   1   6      49385.09      48882.74       383.04 o
  -2   1   6      23424.33      23536.60       248.93 o
  -1   1   6         97.00        131.74        10.55 o
   0   1   6       5684.11       5453.70       108.55 o
   1   1   6      30762.54      31211.82       354.48 o
   2   1   6      18769.79      19415.04       272.84 o
   3   1   6      11575.89      11734.18       158.84 o
   4   1   6        622.83        702.52        32.63 o
   5   1   6       8825.66       9031.73       129.11 o
   6   1   6      28183.47      27903.18       288.84 o
   7   1   6      12315.20      12696.02       175.37 o
   8   1   6       8162.69       8475.64       148.94 o
   9   1   6       1864.17       1849.19        62.24 o
  10   1   6       9221.16       9180.20       230.97 o
  11   1   6      20002.62      19206.17       397.32 o
  12   1   6      10296.56      10412.68       414.61 o
 -18   2   6        177.28        177.17        34.74 o
 -17   2   6        374.33        376.52        43.20 o
 -16   2   6       1264.10       1202.61        80.32 o
 -15   2   6       3135.36       3093.88       125.88 o
 -14   2   6        448.35        513.22        49.22 o
 -13   2   6        505.26        566.72        44.03 o
 -12   2   6        683.47        693.15        45.33 o
 -11   2   6       3648.48       3479.32        74.84 o
 -10   2   6        930.90        887.59        45.07 o
  -9   2   6        139.07        140.25        15.76 o
  -8   2   6        597.51        551.26        26.60 o
  -7   2   6      23462.10      23706.11       325.51 o
  -6   2   6      21092.56      21189.42       352.24 o
  -5   2   6      35160.15      35159.37       344.88 o
  -4   2   6       8004.20       8266.64        88.02 o
  -3   2   6         13.17         36.73         6.93 o
  -2   2   6       2158.94       1991.57        40.81 o
  -1   2   6      14036.93      14738.46       150.82 o
   0   2   6       6426.60       6522.59       121.70 o
   1   2   6       3059.36       3201.69        85.06 o
   2   2   6         87.93        137.67        19.90 o
   3   2   6       3203.99       3168.63        69.53 o
   4   2   6       3682.50       3781.67        78.07 o
   5   2   6        780.91        843.44        37.54 o
   6   2   6         55.42         70.52        14.16 o
   7   2   6       9284.52       9410.96       144.51 o
   8   2   6       6087.75       5935.75       126.27 o
   9   2   6       8156.52       7978.71       155.93 o
  10   2   6       3237.10       3407.04       120.06 o
  11   2   6        677.03        592.31        51.76 o
  12   2   6        478.20        480.46        63.51 o
 -18   3   6        284.09        258.42        42.96 o
 -17   3   6        393.33        345.97        51.97 o
 -16   3   6        125.14         94.34        33.02 o
 -15   3   6        276.53        270.58        45.07 o
 -14   3   6       2465.05       2717.59       126.18 o
 -13   3   6        341.74        324.52        42.71 o
 -12   3   6        356.44        419.46        45.68 o
 -11   3   6         45.32         56.25        27.64 o
 -10   3   6        211.40        178.44        32.43 o
  -9   3   6       1599.83       1889.35        82.65 o
  -8   3   6         63.12         97.56        10.04 o
  -7   3   6       2726.99       2813.52        82.03 o
  -6   3   6        279.52        456.15        31.74 o
  -5   3   6         67.23        113.87        11.15 o
  -4   3   6        143.70        142.20        14.44 o
  -3   3   6        445.06        431.93        20.99 o
  -2   3   6       3172.18       3340.09        63.83 o
  -1   3   6       1766.01       1818.46        45.24 o
   0   3   6        501.97        407.78        20.77 o
   1   3   6       2655.42       2645.31        59.13 o
   2   3   6       1436.67       1339.26        43.11 o
   3   3   6       1996.62       2134.81        70.37 o
   4   3   6         11.70         27.78        10.67 o
   5   3   6         22.75         46.18        11.85 o
   6   3   6        881.78        934.77        39.13 o
   7   3   6         30.21         48.63        14.99 o
   8   3   6        486.31        422.01        34.30 o
   9   3   6        451.97        495.67        39.19 o
  10   3   6         53.45         30.50        23.29 o
  11   3   6         89.90         67.47        30.30 o
  12   3   6          3.82        -21.63        29.21 o
 -17   4   6       5646.76       5191.06       203.17 o
 -16   4   6       4735.41       4836.55       189.13 o
 -15   4   6      12668.86      12517.28       311.41 o
 -14   4   6       2570.48       2534.54       144.73 o
 -13   4   6         47.72         46.06        24.99 o
 -12   4   6       2486.69       2352.49       121.28 o
 -11   4   6      17327.96      17037.32       268.28 o
 -10   4   6       5882.85       5844.21       151.16 o
  -9   4   6      13316.56      13178.51       345.65 o
  -8   4   6        244.78        326.15        33.15 o
  -7   4   6       4222.34       4547.85       101.82 o
  -6   4   6       7540.81       8015.69       195.88 o
  -5   4   6       7197.85       7149.92       105.20 o
  -4   4   6       1300.26       1392.00        42.71 o
  -3   4   6      10158.90      10744.92       133.62 o
  -2   4   6       9916.25      10179.20       125.58 o
  -1   4   6      31055.93      31915.52       376.99 o
   0   4   6       9567.96       9745.31       143.83 o
   1   4   6        637.23        615.20        30.56 o
   2   4   6        740.10        645.55        31.00 o
   3   4   6      16323.21      15590.39       228.99 o
   4   4   6      14587.99      14043.36       192.95 o
   5   4   6      18424.70      18449.05       263.48 o
   6   4   6       4028.71       4093.05        96.97 o
   7   4   6         59.28         65.24        16.55 o
   8   4   6       3043.65       3115.37        92.27 o
   9   4   6       7918.69       7791.73       181.95 o
  10   4   6       1457.56       1364.01        86.42 o
  11   4   6         88.76        105.93        32.19 o
 -17   5   6       6078.30       6055.55       226.46 o
 -16   5   6         27.36         30.33        28.10 o
 -15   5   6       5045.00       4776.79       187.04 o
 -14   5   6      12526.61      12482.43       306.76 o
 -13   5   6      23549.48      23737.56       443.74 o
 -12   5   6      12453.73      12310.71       281.83 o
 -11   5   6       2776.87       2799.84       117.43 o
 -10   5   6        571.86        623.80        51.12 o
  -9   5   6      20395.26      20080.64       327.69 o
  -8   5   6      24070.94      24037.11       255.22 o
  -7   5   6      10438.95      10115.50       139.82 o
  -6   5   6       1091.54       1123.52        41.25 o
  -5   5   6      10250.56      10152.44       161.06 o
  -4   5   6      18404.98      17463.98       218.38 o
  -3   5   6      31778.11      30923.23       286.08 o
  -2   5   6      11137.27      11440.18       134.57 o
  -1   5   6        350.62        346.36        22.95 o
   0   5   6      11748.91      11564.61       174.63 o
   1   5   6      37054.08      36170.91       383.60 o
   2   5   6      37329.11      36143.12       542.44 o
   3   5   6      11401.24      10971.07       187.98 o
   4   5   6         50.46         61.50        18.74 o
   5   5   6      13774.61      13833.09       256.37 o
   6   5   6      20023.58      20225.99       292.76 o
   7   5   6      19596.50      19047.30       287.32 o
   8   5   6      11457.48      11195.42       275.72 o
   9   5   6         34.97         12.38        22.56 o
  10   5   6       3973.25       3739.15       163.05 o
  11   5   6      11819.24      11274.49       310.70 o
 -16   6   6      17736.87      17725.09       413.36 o
 -15   6   6      17845.40      17638.93       400.33 o
 -14   6   6       7232.12       7161.11       228.95 o
 -13   6   6         80.48         10.94        35.82 o
 -12   6   6       9388.16       9679.70       284.69 o
 -11   6   6      22520.89      22536.10       409.81 o
 -10   6   6      19770.37      19611.45       363.28 o
  -9   6   6       6977.67       6821.51       137.35 o
  -8   6   6        112.82        100.53        10.07 o
  -7   6   6      14767.57      13709.93       504.08 o
  -6   6   6      20782.30      19731.28       480.90 o
  -5   6   6      24619.23      24266.36       449.86 o
  -4   6   6        752.42        694.72        36.93 o
  -3   6   6       3196.67       3197.38        77.85 o
  -2   6   6      35256.40      35633.00       383.52 o
  -1   6   6      48663.29      48739.50       665.01 o
   0   6   6      10836.75      10945.46       178.00 o
   1   6   6       6120.21       6067.82       152.25 o
   2   6   6       2542.63       2690.68       110.65 o
   3   6   6      15996.86      16477.84       253.00 o
   4   6   6      33586.71      34206.40       565.75 o
   5   6   6      27950.55      27298.83       417.32 o
   6   6   6       6147.18       6177.08       132.56 o
   7   6   6       2703.57       2602.16       111.01 o
   8   6   6       8005.48       7694.37       208.50 o
   9   6   6      19318.55      18955.44       366.80 o
  10   6   6       5312.19       5171.88       180.83 o
 -15   7   6       1344.18       1535.35       110.96 o
 -14   7   6       9775.13       9938.44       282.10 o
 -13   7   6      18815.47      18761.92       561.81 o
 -12   7   6      10630.28      10667.99       273.55 o
 -11   7   6       2434.09       2562.91       137.66 o
 -10   7   6       1852.98       1873.86       114.04 o
  -9   7   6       7418.75       7124.07       295.57 o
  -8   7   6      18532.49      18113.80       328.93 o
  -7   7   6       5682.84       5695.47       135.78 o
  -6   7   6         63.42         46.25        24.00 o
  -5   7   6       2563.82       2645.65       163.94 o
  -4   7   6      12372.47      12325.34       253.59 o
  -3   7   6       8302.10       8146.83       194.07 o
  -2   7   6       5915.86       6007.53       141.36 o
  -1   7   6        127.81        120.07        18.40 o
   0   7   6      13973.43      14180.71       241.65 o
   1   7   6      19278.60      19064.61       300.05 o
   2   7   6      16308.96      16493.84       277.03 o
   3   7   6       9128.15       8951.85       193.34 o
   4   7   6         25.74         14.46        24.86 o
   5   7   6       3767.62       3724.98       126.99 o
   6   7   6      12162.13      11923.03       255.02 o
   7   7   6      13320.72      13384.14       326.07 o
   8   7   6       4347.43       4484.72       231.95 o
   9   7   6        314.18        375.46        50.22 o
 -14   8   6        654.14        730.39        85.68 o
 -13   8   6         24.73         40.83        33.50 o
 -12   8   6        251.83        342.66        59.51 o
 -11   8   6       2206.60       2304.46       136.96 o
 -10   8   6       2787.83       3162.82       178.45 o
  -9   8   6        987.75        999.07       106.55 o
  -8   8   6        189.05        250.03        66.80 o
  -7   8   6         30.47         92.11        33.16 o
  -6   8   6        221.50        182.23        43.62 o
  -5   8   6        145.81        177.48        31.22 o
  -4   8   6        106.34        126.93        31.18 o
  -3   8   6        738.46        642.12        58.58 o
  -2   8   6       1698.46       1662.24        73.40 o
  -1   8   6       3235.67       3272.67        91.50 o
   0   8   6       3230.67       3333.95        92.32 o
   1   8   6         92.69         75.45        21.57 o
   2   8   6       2311.02       2159.07        87.99 o
   3   8   6       2863.68       2841.50       105.51 o
   4   8   6       6355.01       6501.14       170.66 o
   5   8   6       1137.67       1262.47        74.99 o
   6   8   6       1351.71       1403.23        82.97 o
   7   8   6         15.75         25.76        38.77 o
   8   8   6        306.12        248.21        49.04 o
 -13   9   6         37.99         57.69        66.81 o
 -12   9   6         52.14         58.40        36.60 o
 -11   9   6        490.76        590.15        91.37 o
 -10   9   6        592.44        707.35        97.27 o
  -9   9   6       2082.35       2098.47       160.05 o
  -8   9   6       4005.06       3657.26       205.92 o
  -7   9   6         81.90        124.47        33.38 o
  -6   9   6        133.81        123.23        28.33 o
  -5   9   6        716.89        686.20        58.12 o
  -4   9   6       1201.38       1219.81        77.95 o
  -3   9   6       2185.94       2117.32       101.18 o
  -2   9   6       2820.19       2864.41       102.97 o
  -1   9   6       2093.47       2075.16        88.13 o
   0   9   6        964.09        945.96        50.03 o
   1   9   6        339.72        338.85        36.82 o
   2   9   6        106.29        129.02        26.34 o
   3   9   6         43.49         42.73        26.13 o
   4   9   6          2.82          3.33        28.64 o
   5   9   6       1349.57       1109.75        88.51 o
   6   9   6        294.35        442.89        61.39 o
   7   9   6       1698.00       1625.00       112.37 o
 -11  10   6       6024.18       6511.82       319.06 o
 -10  10   6       4151.51       4618.35       350.35 o
  -9  10   6        955.73       1047.65        93.64 o
  -8  10   6        519.86        614.31        86.01 o
  -7  10   6       9237.67       8683.09       723.51 o
  -6  10   6      10117.64      10077.09       294.97 o
  -5  10   6      15264.35      14719.73       315.36 o
  -4  10   6       1966.55       2030.45       103.44 o
  -3  10   6        152.77        145.28        30.24 o
  -2  10   6       6965.03       7184.74       211.94 o
  -1  10   6      11889.46      12349.24       288.37 o
   0  10   6       2955.41       2805.96       162.42 o
   1  10   6       2578.07       2672.79       162.78 o
   2  10   6        134.08         88.86        55.83 o
   3  10   6       3280.05       3187.35       163.00 o
   4  10   6       5613.97       5704.34       268.14 o
   5  10   6       5294.64       5109.13       327.66 o
  -8  11   6      15575.62      15838.57       804.46 o
  -7  11   6       8625.67       9599.02       570.26 o
  -6  11   6        797.00        983.05       167.80 o
  -5  11   6       3626.90       3600.54       232.36 o
  -4  11   6      12430.58      11910.18       438.56 o
  -3  11   6      20230.86      20290.39       489.99 o
  -2  11   6       9198.94       9577.35       323.22 o
  -1  11   6         72.25        122.90        44.24 o
   0  11   6       1619.67       1787.04       154.95 o
   1  11   6      11078.24      11352.32       371.85 o
   2  11   6      12712.99      13082.34       408.63 o
 -18   1   7       4641.46       4755.04       151.16 o
 -17   1   7       3864.37       3915.06       133.14 o
 -16   1   7        210.18        216.42        32.50 o
 -15   1   7       2245.92       2099.71        79.18 o
 -14   1   7       3906.27       3915.50       104.55 o
 -13   1   7       6381.51       6243.74       128.73 o
 -12   1   7       2432.88       2309.69        69.62 o
 -11   1   7        178.90        224.43        18.25 o
 -10   1   7       2841.20       2756.73        64.98 o
  -9   1   7      15062.48      14989.53       224.26 o
  -8   1   7       6225.30       5802.73       102.57 o
  -7   1   7       2616.44       2223.16        66.34 o
  -6   1   7         23.94         18.65        11.63 o
  -5   1   7       4838.12       4887.06        67.50 o
  -4   1   7      14250.77      14349.47       149.45 o
  -3   1   7      12162.25      11913.97       128.97 o
  -2   1   7        642.26        633.34        26.57 o
  -1   1   7       1276.90       1450.39        48.26 o
   0   1   7       3935.69       4111.85        98.00 o
   1   1   7      15171.18      15422.26       211.32 o
   2   1   7       5018.98       4776.54        86.23 o
   3   1   7       5013.38       5171.50        96.13 o
   4   1   7       3659.36       3719.71        90.51 o
   5   1   7        552.06        595.29        33.64 o
   6   1   7       2948.30       3155.59        76.58 o
   7   1   7      17857.96      17259.29       220.35 o
   8   1   7       1864.73       1884.02        63.18 o
   9   1   7         78.23         48.55        19.22 o
  10   1   7       3503.86       3483.04       113.91 o
  11   1   7       5096.59       4669.48       167.09 o
 -18   2   7        438.05        432.55        50.79 o
 -17   2   7       4009.02       4156.51       141.31 o
 -16   2   7      18466.89      18699.14       319.72 o
 -15   2   7      17457.82      17492.57       296.79 o
 -14   2   7       1400.72       1369.09        68.88 o
 -13   2   7        952.59       1063.18        51.55 o
 -12   2   7      13247.37      13084.21       203.32 o
 -11   2   7      23524.50      23701.07       294.33 o
 -10   2   7      14549.44      14126.37       391.44 o
  -9   2   7      14983.03      15201.67       251.57 o
  -8   2   7       5230.40       5570.41       116.97 o
  -7   2   7      28789.95      28765.86       464.06 o
  -6   2   7      63840.93      62429.30      1037.99 o
  -5   2   7      45694.71      45107.80       359.95 o
  -4   2   7       3318.74       3315.71        58.70 o
  -3   2   7       4885.23       4927.27        76.32 o
  -2   2   7      42829.00      41699.96       400.72 o
  -1   2   7      20999.93      20645.23       248.83 o
   0   2   7      26924.09      27213.61       407.38 o
   1   2   7        498.22        475.69        34.16 o
   2   2   7       3006.91       2849.73        78.69 o
   3   2   7      29077.61      29347.27       640.33 o
   4   2   7      25008.06      24592.45       269.39 o
   5   2   7      14122.83      14288.53       191.19 o
   6   2   7        153.56        209.38        22.52 o
   7   2   7       4985.03       4725.27        99.93 o
   8   2   7      19156.10      18316.57       254.17 o
   9   2   7      20274.68      19405.09       295.86 o
  10   2   7       7437.76       7401.79       208.28 o
  11   2   7        415.19        441.97        51.41 o
 -18   3   7      12026.00      11902.43       579.89 o
 -17   3   7       5819.07       5674.56       188.31 o
 -16   3   7        620.99        559.20        57.44 o
 -15   3   7       6805.37       6862.48       197.17 o
 -14   3   7      16189.65      16503.72       299.09 o
 -13   3   7      32700.29      32498.96       484.86 o
 -12   3   7       5650.11       5615.18       139.81 o
 -11   3   7        597.52        579.02        43.22 o
 -10   3   7       4844.51       4856.24       101.73 o
  -9   3   7      25839.08      25284.35       283.97 o
  -8   3   7      30997.33      31489.54       443.43 o
  -7   3   7      11206.41      11087.00       180.55 o
  -6   3   7       1034.68       1126.43        46.36 o
  -5   3   7      17766.69      17495.84       224.60 o
  -4   3   7      15571.56      14204.04       156.89 o
  -3   3   7      65251.46      62849.32       606.71 o
  -2   3   7      10023.08       9960.11       137.74 o
  -1   3   7        301.62        357.60        21.11 o
   0   3   7      22467.77      21917.62       261.46 o
   1   3   7      47789.63      46681.46       543.72 o
   2   3   7      31585.32      31599.60       416.46 o
   3   3   7      13926.03      14066.27       206.24 o
   4   3   7         14.39         13.93        13.14 o
   5   3   7      15060.36      14808.93       197.36 o
   6   3   7      21426.37      20931.06       238.84 o
   7   3   7      27302.94      26133.21       328.99 o
   8   3   7       6150.65       5838.58       148.78 o
   9   3   7        171.67        167.46        30.92 o
  10   3   7      11345.20      11113.03       264.29 o
  11   3   7      16436.47      15378.43       328.61 o
 -17   4   7       7828.34       7868.32       288.90 o
 -16   4   7       8607.45       8695.46       257.81 o
 -15   4   7       9054.66       9083.42       253.99 o
 -14   4   7       1429.13       1387.67        91.20 o
 -13   4   7        450.99        403.96        49.56 o
 -12   4   7       9648.69       9206.29       227.43 o
 -11   4   7      15560.22      15454.71       280.58 o
 -10   4   7      23080.50      22770.07       312.10 o
  -9   4   7       1553.17       1489.26        60.54 o
  -8   4   7        468.51        471.62        60.61 o
  -7   4   7      14187.13      13958.04       214.39 o
  -6   4   7      20984.46      21074.85       241.80 o
  -5   4   7      23317.13      23008.54       361.52 o
  -4   4   7       1833.21       1844.91        45.59 o
  -3   4   7       2926.46       2911.98        59.16 o
  -2   4   7      22335.02      22329.84       437.93 o
  -1   4   7      26073.83      25321.89       367.53 o
   0   4   7      14934.68      14432.93       210.90 o
   1   4   7       3035.10       3111.23        91.63 o
   2   4   7       2613.31       2499.15        65.56 o
   3   4   7      17906.45      16907.50       217.85 o
   4   4   7      20641.39      20301.34       281.95 o
   5   4   7       7847.69       8050.40       160.50 o
   6   4   7        624.69        590.59        42.36 o
   7   4   7       4356.22       4260.60       120.86 o
   8   4   7      12248.22      11611.70       257.27 o
   9   4   7      12536.67      12083.84       306.98 o
  10   4   7       5343.31       5268.05       176.79 o
  11   4   7        168.81        155.96        32.10 o
 -17   5   7        896.37        764.96        79.31 o
 -16   5   7        101.65        173.67        40.99 o
 -15   5   7       1301.21       1256.53        91.96 o
 -14   5   7       2163.86       2194.77       116.58 o
 -13   5   7       5318.27       5330.08       178.91 o
 -12   5   7       2738.40       2678.57       118.43 o
 -11   5   7       2291.84       2261.51       127.60 o
 -10   5   7       6428.74       6407.90       150.69 o
  -9   5   7       1684.88       1703.06        66.68 o
  -8   5   7       7460.37       7464.08       204.70 o
  -7   5   7        965.79        879.34        46.51 o
  -6   5   7        623.85        632.51        33.02 o
  -5   5   7       1552.77       1525.35        44.40 o
  -4   5   7       4509.39       4522.29        80.17 o
  -3   5   7       8130.24       8134.53       118.15 o
  -2   5   7        345.66        375.37        23.53 o
  -1   5   7        142.29        133.14        21.95 o
   0   5   7       5965.88       5905.08       112.77 o
   1   5   7       4255.51       4367.62        99.61 o
   2   5   7       9662.86       9433.26       185.18 o
   3   5   7        222.70        245.32        29.06 o
   4   5   7        184.32        193.44        29.12 o
   5   5   7       2464.32       2448.79        84.42 o
   6   5   7       3548.77       3413.62       144.25 o
   7   5   7       2931.78       2950.03       117.90 o
   8   5   7        685.71        744.82        62.68 o
   9   5   7         82.77         87.13        31.55 o
  10   5   7        748.86        702.78        76.07 o
 -16   6   7        370.77        388.54        57.96 o
 -15   6   7         79.17         42.52        31.43 o
 -14   6   7        185.60        214.77        42.64 o
 -13   6   7        204.84        121.06        43.24 o
 -12   6   7        187.50        158.03        33.92 o
 -11   6   7       1224.58       1244.91        98.22 o
 -10   6   7        681.28        709.96        72.88 o
  -9   6   7       1557.33       1546.57        86.62 o
  -8   6   7        233.72        245.89        24.64 o
  -7   6   7        368.93        353.90        22.92 o
  -6   6   7       2345.64       2297.39        64.65 o
  -5   6   7        664.72        696.74        51.62 o
  -4   6   7        319.22        342.56        29.52 o
  -3   6   7        756.47        802.21        30.82 o
  -2   6   7       1204.29       1346.55        51.65 o
  -1   6   7        779.97        843.04        42.66 o
   0   6   7       1560.97       1525.55        60.30 o
   1   6   7         13.26          2.67        15.53 o
   2   6   7        322.00        349.48        32.09 o
   3   6   7       1678.23       1616.41        70.44 o
   4   6   7       1358.57       1406.27        68.23 o
   5   6   7         14.35         20.27        14.94 o
   6   6   7        634.36        471.99        49.96 o
   7   6   7        178.32        216.44        35.53 o
   8   6   7        349.18        354.32        53.24 o
   9   6   7        523.21        535.96        65.64 o
 -15   7   7       1615.35       1656.32       146.13 o
 -14   7   7       6261.82       6670.35       254.31 o
 -13   7   7       6912.62       6630.92       265.53 o
 -12   7   7       2491.07       2602.18       125.39 o
 -11   7   7          8.20         31.24        43.48 o
 -10   7   7       3575.43       3253.52       306.18 o
  -9   7   7       8551.98       8225.37       477.13 o
  -8   7   7       3588.80       3737.11       155.78 o
  -7   7   7       3863.57       3901.27       158.82 o
  -6   7   7          2.92         13.51        22.65 o
  -5   7   7       4633.92       4716.49       169.48 o
  -4   7   7      13349.04      12753.28       300.27 o
  -3   7   7      22965.03      22885.04       320.14 o
  -2   7   7        529.71        580.06        32.56 o
  -1   7   7         61.96         47.36        15.16 o
   0   7   7       2159.82       2297.45        78.08 o
   1   7   7      10063.65       9944.74       233.54 o
   2   7   7       7091.32       7073.34       173.30 o
   3   7   7       4923.22       4979.82       130.59 o
   4   7   7        137.16         87.91        23.45 o
   5   7   7       1902.13       2013.87        95.83 o
   6   7   7       5060.87       5201.58       163.74 o
   7   7   7       8375.85       7891.01       235.39 o
   8   7   7        827.14        724.17        66.11 o
 -14   8   7        782.36        823.10        90.63 o
 -13   8   7        648.57        499.75        71.10 o
 -12   8   7      10250.71       9486.65       395.50 o
 -11   8   7      13942.37      14225.47       457.20 o
 -10   8   7      23216.58      23079.99       955.87 o
  -9   8   7       3129.03       2954.53       183.55 o
  -8   8   7       2967.82       2709.58       204.74 o
  -7   8   7      14682.20      14237.17       492.43 o
  -6   8   7      22009.65      21076.41       438.01 o
  -5   8   7      15260.35      14987.63       305.55 o
  -4   8   7       1714.80       1790.67        91.09 o
  -3   8   7       1069.82       1074.87        61.88 o
  -2   8   7      17644.24      18040.83       299.02 o
  -1   8   7      24409.92      24989.27       406.40 o
   0   8   7       6889.90       6851.15       174.35 o
   1   8   7       3159.34       3117.30       107.92 o
   2   8   7       5035.05       4772.25       139.74 o
   3   8   7      11283.20      10816.22       231.08 o
   4   8   7      16996.97      16837.57       421.74 o
   5   8   7       8659.84       8623.89       214.82 o
   6   8   7        529.79        628.43        57.69 o
   7   8   7       2173.62       2140.71       130.15 o
 -13   9   7      14564.13      14518.23       409.88 o
 -12   9   7       3219.79       3225.73       237.09 o
 -11   9   7        194.47        198.37        64.97 o
 -10   9   7       5518.89       5787.85       220.68 o
  -9   9   7      12593.70      11737.42       406.87 o
  -8   9   7      15536.25      15141.75       377.35 o
  -7   9   7       6786.50       6788.76       269.22 o
  -6   9   7          9.85         34.09        21.88 o
  -5   9   7       9009.56       9326.40       236.22 o
  -4   9   7      21933.94      21202.08       393.98 o
  -3   9   7      31302.12      31097.34       452.55 o
  -2   9   7       7330.48       7086.74       173.60 o
  -1   9   7          1.60         16.95        17.18 o
   0   9   7       8427.55       8473.82       226.82 o
   1   9   7      14780.66      15025.78       323.89 o
   2   9   7      16098.22      16268.71       374.16 o
   3   9   7       4413.79       4673.90       201.31 o
   4   9   7          9.80         90.57        32.86 o
   5   9   7      10337.76      10301.89       582.10 o
   6   9   7      13411.77      14279.83       492.61 o
 -11  10   7       7138.02       6742.21       333.95 o
 -10  10   7       3265.24       3181.89       246.24 o
  -9  10   7        407.19        308.12        65.14 o
  -8  10   7        221.81        359.15        66.37 o
  -7  10   7       6990.57       6863.59       242.39 o
  -6  10   7       6636.16       6847.82       300.25 o
  -5  10   7       7255.49       7345.95       213.27 o
  -4  10   7       1961.52       1990.78       104.79 o
  -3  10   7        523.80        543.41        48.84 o
  -2  10   7       2602.27       2919.84       110.48 o
  -1  10   7       7032.63       7059.25       269.49 o
   0  10   7       7013.91       6920.86       270.32 o
   1  10   7        432.26        391.13        68.13 o
   2  10   7        571.19        613.47        82.07 o
   3  10   7       6915.74       7154.94       285.85 o
   4  10   7       6505.26       6317.65       273.02 o
  -8  11   7       2171.80       1916.93       247.94 o
  -7  11   7         17.25        -11.39        60.93 o
  -6  11   7         36.98        -27.19        63.46 o
  -5  11   7       1411.41       1486.24       143.33 o
  -4  11   7       1914.03       2072.27       168.16 o
  -3  11   7        250.06        257.56        87.81 o
  -2  11   7       1202.93       1167.50       111.34 o
  -1  11   7        248.31        132.65        48.48 o
   0  11   7        535.02        485.44        90.07 o
   1  11   7        287.96        343.23        73.74 o
 -18   0   8       1927.53       2049.68       176.47 o
 -17   0   8      18262.25      19715.00       975.23 o
 -16   0   8      23286.92      23903.40       647.24 o
 -15   0   8      16890.15      17104.43       534.26 o
 -14   0   8       8584.46       8801.84       244.80 o
 -13   0   8       1587.31       1592.79        86.77 o
 -12   0   8       3947.93       3954.31       195.03 o
 -11   0   8      37677.48      36448.95      2244.71 o
 -10   0   8      12450.36      12818.08       778.61 o
  -9   0   8       1468.98       1437.37        96.41 o
  -8   0   8       9925.69      10035.05       177.32 o
  -7   0   8      28265.54      27846.03       455.57 o
  -6   0   8      33921.45      33006.15       422.47 o
  -5   0   8      27605.13      27140.00       354.23 o
  -4   0   8       1636.69       1887.79        56.61 o
  -3   0   8      10398.83      10409.01       261.38 o
  -2   0   8      70889.30      70126.71      1191.68 o
  -1   0   8      94193.54      95099.05      1290.72 o
   0   0   8      38569.73      38025.55       595.30 o
   1   0   8       4928.35       5365.58       160.24 o
   2   0   8       8947.38       8646.78       172.61 o
   3   0   8      28994.02      28831.92       421.53 o
   4   0   8      10416.99      10461.48       242.90 o
   5   0   8      13706.34      13988.51       326.72 o
   6   0   8        653.98        669.09        48.26 o
   7   0   8       6911.57       6510.36       190.80 o
   8   0   8      14450.55      13812.78       310.50 o
   9   0   8      19715.47      19229.72       462.03 o
  10   0   8       3238.59       3178.79       172.53 o
  11   0   8        359.04        477.95        89.10 o
 -18   1   8      11773.86      12270.06       394.18 o
 -17   1   8      13423.03      13133.56       282.56 o
 -16   1   8        188.46        203.24        55.92 o
 -15   1   8       2889.58       2892.85       102.96 o
 -14   1   8      15364.25      15329.02       228.77 o
 -13   1   8      13123.11      13174.50       209.58 o
 -12   1   8       3307.74       3085.75        82.31 o
 -11   1   8        203.10        221.86        18.77 o
 -10   1   8       8430.75       8813.94       208.19 o
  -9   1   8      16172.69      16066.73       490.05 o
  -8   1   8      24900.01      25507.88       354.60 o
  -7   1   8       7325.46       7290.15       105.43 o
  -6   1   8        898.26        891.68        28.35 o
  -5   1   8      26143.78      25778.62       216.23 o
  -4   1   8      48417.78      48061.21       410.86 o
  -3   1   8      37650.03      36638.16       367.06 o
  -2   1   8       5671.53       5576.12        99.99 o
  -1   1   8         49.54        102.23        13.04 o
   0   1   8      15700.21      15412.92       203.16 o
   1   1   8      25833.61      25239.52       313.99 o
   2   1   8      24360.62      24989.47       319.36 o
   3   1   8       7226.99       7146.34       118.95 o
   4   1   8         21.61         39.97        19.87 o
   5   1   8       5496.18       5495.08       109.40 o
   6   1   8      12142.41      12120.27       189.83 o
   7   1   8      11472.71      11560.53       175.63 o
   8   1   8        783.62        730.51        49.09 o
   9   1   8        894.95        886.80        57.46 o
  10   1   8      10606.23       9706.61       251.49 o
  11   1   8      11535.47      10745.50       271.33 o
 -18   2   8        549.20        526.43        56.83 o
 -17   2   8       1484.39       1537.32        93.21 o
 -16   2   8       6905.01       6782.50       196.15 o
 -15   2   8       4977.97       5196.55       142.07 o
 -14   2   8       1769.64       1862.23        77.98 o
 -13   2   8        148.61        173.18        28.06 o
 -12   2   8       1078.21       1100.51        57.01 o
 -11   2   8       2596.96       2528.54        73.76 o
 -10   2   8        341.76        371.37        31.83 o
  -9   2   8         31.18         38.27        16.81 o
  -8   2   8       3567.68       3621.27       139.06 o
  -7   2   8       3475.51       3309.43       138.41 o
  -6   2   8       5505.61       5446.31        88.14 o
  -5   2   8       5490.18       5505.35        73.54 o
  -4   2   8       1080.53       1231.93        38.70 o
  -3   2   8       7226.51       7023.37       133.46 o
  -2   2   8      10668.38      10703.26       159.02 o
  -1   2   8      19836.70      19903.15       250.19 o
   0   2   8       8458.15       8537.23       164.97 o
   1   2   8       2855.26       2897.99        91.34 o
   2   2   8        233.97        288.31        27.28 o
   3   2   8       2383.27       2357.45        78.85 o
   4   2   8       6573.75       6539.59       113.31 o
   5   2   8       2658.43       2682.17        72.58 o
   6   2   8         73.41         72.41        16.89 o
   7   2   8       1447.14       1367.45        65.21 o
   8   2   8       3580.73       3302.25       107.10 o
   9   2   8       2096.04       1846.97        81.96 o
  10   2   8        178.32        141.67        48.30 o
 -18   3   8        341.57        325.15        45.45 o
 -17   3   8        182.09        143.88        33.35 o
 -16   3   8        502.61        418.38        55.95 o
 -15   3   8        238.28        177.92        34.68 o
 -14   3   8       1578.57       1452.84        87.89 o
 -13   3   8        676.31        675.97        47.05 o
 -12   3   8        233.26        259.79        30.96 o
 -11   3   8         31.25         25.70        12.38 o
 -10   3   8         71.31         86.57        10.54 o
  -9   3   8        981.51       1039.79        57.14 o
  -8   3   8        299.40        296.74        27.36 o
  -7   3   8       1049.56       1182.37        56.08 o
  -6   3   8        268.78        290.87        17.82 o
  -5   3   8        559.37        569.47        38.10 o
  -4   3   8        425.84        509.59        27.61 o
  -3   3   8         65.43         39.80        12.97 o
  -2   3   8          9.22         37.16        11.71 o
  -1   3   8       1155.29       1198.47        47.57 o
   0   3   8         14.68         19.68        13.17 o
   1   3   8         21.16         34.31        15.78 o
   2   3   8        671.61        788.16        50.06 o
   3   3   8          9.99         30.81        15.67 o
   4   3   8          8.31         36.23        16.34 o
   5   3   8        133.48        142.58        21.93 o
   6   3   8        517.23        524.35        40.21 o
   7   3   8       1438.07       1358.32        69.27 o
   8   3   8         25.26         25.80        18.87 o
   9   3   8        169.00        200.90        47.25 o
  10   3   8        384.41        334.64        45.45 o
 -17   4   8       4320.58       4169.15       177.17 o
 -16   4   8       6352.00       6229.42       211.51 o
 -15   4   8       1939.00       1964.71       111.21 o
 -14   4   8        329.66        299.40        42.50 o
 -13   4   8       5251.88       5021.99       166.23 o
 -12   4   8       5472.61       5657.29       209.32 o
 -11   4   8      15445.93      15060.77       351.15 o
 -10   4   8      10874.72      10482.46       194.75 o
  -9   4   8       3361.32       3417.19       107.97 o
  -8   4   8        836.09        887.94        46.95 o
  -7   4   8       6436.90       6415.22       140.87 o
  -6   4   8       7086.39       7069.24       111.71 o
  -5   4   8      12893.42      12991.69       180.55 o
  -4   4   8        162.88        188.46        13.11 o
  -3   4   8         94.44        169.23        24.33 o
  -2   4   8       5648.83       5647.62       135.47 o
  -1   4   8       9182.40       8787.21       224.55 o
   0   4   8       3420.58       3306.59        86.84 o
   1   4   8         93.78        107.43        15.91 o
   2   4   8      10125.10      10416.36       200.28 o
   3   4   8      23529.83      23150.89       348.87 o
   4   4   8       8935.08       8865.55       170.57 o
   5   4   8       5295.41       5007.98       127.31 o
   6   4   8        194.89        182.78        40.58 o
   7   4   8       3525.20       3486.99       112.92 o
   8   4   8       6826.65       6621.48       192.45 o
   9   4   8      10273.61       9839.80       248.94 o
  10   4   8       4184.48       3985.55       156.85 o
 -17   5   8       4410.77       4522.04       189.77 o
 -16   5   8        280.34        332.45        51.85 o
 -15   5   8       5233.45       5145.08       189.45 o
 -14   5   8      17686.33      17487.45       415.88 o
 -13   5   8      14284.96      13919.54       308.98 o
 -12   5   8       4629.85       4366.56       187.76 o
 -11   5   8         78.39         85.31        27.70 o
 -10   5   8      21557.06      21111.34       349.01 o
  -9   5   8      22279.00      22038.60       523.78 o
  -8   5   8      28374.42      28250.72       417.47 o
  -7   5   8      15854.47      15388.06       262.89 o
  -6   5   8        777.57        726.00        29.38 o
  -5   5   8       6113.86       6286.47       104.66 o
  -4   5   8      29904.46      29786.43       398.69 o
  -3   5   8      24959.76      25312.98       318.08 o
  -2   5   8       2895.21       2819.32        79.90 o
  -1   5   8         24.95         44.09        11.33 o
   0   5   8      14105.70      13994.55       260.98 o
   1   5   8      18484.42      18910.21       296.96 o
   2   5   8      13967.78      14079.34       250.41 o
   3   5   8       1701.73       1715.33        78.98 o
   4   5   8       1711.16       1618.33        68.86 o
   5   5   8      10165.38      10254.39       196.93 o
   6   5   8      27577.81      26665.28       535.10 o
   7   5   8      21191.75      20024.33       362.58 o
   8   5   8       3816.25       3739.02       144.14 o
   9   5   8        538.12        723.89        66.52 o
 -16   6   8      11963.39      11866.46       447.54 o
 -15   6   8       9523.88       9847.19       278.04 o
 -14   6   8        591.75        666.91        67.21 o
 -13   6   8       2460.94       2525.06       122.80 o
 -12   6   8      21154.38      20763.38       621.23 o
 -11   6   8      33929.76      33019.87       632.70 o
 -10   6   8      15603.08      15942.39       472.72 o
  -9   6   8       4270.36       4103.48       123.09 o
  -8   6   8       1319.97       1408.36        60.71 o
  -7   6   8      18044.95      17621.58       289.52 o
  -6   6   8      28345.50      27775.12       407.57 o
  -5   6   8      23352.31      22469.16       454.32 o
  -4   6   8       4160.70       4077.61       103.30 o
  -3   6   8       8112.68       8608.09       153.35 o
  -2   6   8       9891.15      10414.83       182.25 o
  -1   6   8      21427.50      21318.40       308.90 o
   0   6   8       5291.51       5256.26       179.96 o
   1   6   8         15.93         29.15        15.29 o
   2   6   8      13434.38      13498.83       229.60 o
   3   6   8      24709.07      24104.45       346.31 o
   4   6   8      29842.40      29442.80       492.96 o
   5   6   8      11933.08      12093.65       221.60 o
   6   6   8         48.48         55.78        29.17 o
   7   6   8       3942.75       3941.44       145.54 o
   8   6   8      14003.90      13742.61       301.43 o
 -15   7   8       4274.05       4366.56       206.74 o
 -14   7   8       7346.20       7324.45       233.54 o
 -13   7   8      12181.83      11893.32       309.85 o
 -12   7   8       2773.13       2841.60       148.48 o
 -11   7   8          0.50        -48.83        79.98 o
 -10   7   8       8320.92       7904.84       374.21 o
  -9   7   8      16281.03      16152.50       468.40 o
  -8   7   8      18229.09      17883.51       489.26 o
  -7   7   8       6700.73       6869.23       221.16 o
  -6   7   8        236.51        223.72        39.79 o
  -5   7   8       4457.38       4467.63       166.32 o
  -4   7   8       8861.95       9160.92       177.82 o
  -3   7   8      15483.38      15788.47       291.91 o
  -2   7   8       1137.49       1235.57        54.36 o
  -1   7   8        267.13        264.02        28.14 o
   0   7   8      10221.89      10179.08       187.33 o
   1   7   8       8685.30       8659.52       182.66 o
   2   7   8       8768.30       8672.36       208.40 o
   3   7   8       1108.38       1031.33        59.94 o
   4   7   8       1559.11       1623.05        84.34 o
   5   7   8      11199.92      10503.61       282.37 o
   6   7   8      13684.63      13870.89       269.04 o
   7   7   8       7907.91       7755.69       219.22 o
 -14   8   8        100.94         84.38        39.60 o
 -13   8   8        571.93        606.67       124.18 o
 -12   8   8       1744.60       1771.98       151.58 o
 -11   8   8       3272.00       3337.56       330.38 o
 -10   8   8       3204.16       3088.97       195.33 o
  -9   8   8       1293.80       1172.76       113.07 o
  -8   8   8         71.06        145.73        42.05 o
  -7   8   8        236.54        175.59        48.77 o
  -6   8   8       2312.61       2325.90       125.73 o
  -5   8   8        471.38        479.32        51.11 o
  -4   8   8        514.19        544.41        45.63 o
  -3   8   8         28.46         31.36        19.54 o
  -2   8   8        352.08        399.35        48.30 o
  -1   8   8        712.61        742.77        62.39 o
   0   8   8        323.30        367.83        46.13 o
   1   8   8          4.14         -1.20        19.88 o
   2   8   8        659.45        636.91        76.32 o
   3   8   8       2770.33       2824.88       112.26 o
   4   8   8       1986.66       1935.60        95.35 o
   5   8   8        934.40        919.38        68.40 o
   6   8   8         33.41         40.83        30.65 o
 -12   9   8         50.29         55.39        38.44 o
 -11   9   8        151.52        138.96        41.94 o
 -10   9   8        620.02        447.88       145.16 o
  -9   9   8        318.97        286.45        51.22 o
  -8   9   8        264.51        376.19        65.17 o
  -7   9   8         82.03         84.98        32.00 o
  -6   9   8        941.45        819.36        74.87 o
  -5   9   8       1338.56       1413.92        88.30 o
  -4   9   8       3940.31       3961.80       130.83 o
  -3   9   8       2657.81       2741.04       106.74 o
  -2   9   8        372.80        370.36        47.60 o
  -1   9   8         34.82         25.22        29.94 o
   0   9   8        632.34        619.17        76.09 o
   1   9   8        659.91        688.50        64.09 o
   2   9   8        463.75        498.92        58.05 o
   3   9   8       1051.39       1108.51        88.50 o
   4   9   8         29.30         30.42        37.75 o
   5   9   8        129.36         97.84        37.42 o
 -10  10   8       2595.25       2258.32       177.27 o
  -9  10   8         38.64         34.27        36.41 o
  -8  10   8        729.78        695.41        93.85 o
  -7  10   8       5809.72       5514.27       215.96 o
  -6  10   8       4807.32       5007.74       200.47 o
  -5  10   8       7123.91       7200.23       215.38 o
  -4  10   8        170.37        178.83        29.13 o
  -3  10   8       5588.83       5650.13       163.58 o
  -2  10   8       6591.68       6336.84       204.58 o
  -1  10   8      13883.09      13770.06       404.47 o
   0  10   8       6023.40       5972.73       254.00 o
   1  10   8       1303.73       1560.01       129.10 o
   2  10   8       1336.81       1292.27       215.88 o
  -7  11   8       2906.24       2910.83       277.66 o
  -6  11   8        686.49        649.26       102.68 o
  -5  11   8       8472.35       8459.96       389.37 o
  -4  11   8      23825.15      24418.91       577.87 o
  -3  11   8      15260.92      15958.14       450.51 o
  -2  11   8       3362.38       3627.16       202.02 o
  -1  11   8         12.93         56.68        54.39 o
 -18   1   9       3551.57       3578.14       200.26 o
 -17   1   9       1848.68       1820.75       108.51 o
 -16   1   9        121.28        110.47        26.43 o
 -15   1   9       2247.98       2123.40        91.43 o
 -14   1   9       4437.28       4369.44       109.01 o
 -13   1   9       3606.70       3397.12        89.41 o
 -12   1   9       5981.83       5766.61       129.72 o
 -11   1   9         95.31        100.18        14.51 o
 -10   1   9       5331.78       5206.30       125.77 o
  -9   1   9      12107.57      12333.98       188.48 o
  -8   1   9      13653.04      13668.30       170.28 o
  -7   1   9       8148.61       8062.77       116.07 o
  -6   1   9         13.47         25.11         9.64 o
  -5   1   9       8657.38       8906.18       151.23 o
  -4   1   9       8072.78       7946.63       123.68 o
  -3   1   9       6939.74       7266.23       124.77 o
  -2   1   9       2433.71       2432.52        78.00 o
  -1   1   9        968.55       1094.36        41.10 o
   0   1   9       7156.90       7417.05       117.55 o
   1   1   9      17415.30      17481.16       217.15 o
   2   1   9       5744.23       5832.95       130.74 o
   3   1   9        520.20        484.63        37.54 o
   4   1   9         19.79         47.60        15.44 o
   5   1   9       6491.40       6177.78       137.94 o
   6   1   9       5406.39       5246.04       119.27 o
   7   1   9       6205.58       5977.27       145.77 o
   8   1   9        196.94        147.93        29.53 o
   9   1   9         47.27         17.33        23.39 o
  10   1   9       2612.72       2405.79       122.35 o
 -18   2   9        884.14        865.55        78.23 o
 -17   2   9       9399.74       9468.33       240.20 o
 -16   2   9      14121.19      14169.40       295.40 o
 -15   2   9       9755.35       9294.45       227.74 o
 -14   2   9        119.55         96.45        22.53 o
 -13   2   9       3170.08       3186.69        94.38 o
 -12   2   9      20040.08      20334.27       293.94 o
 -11   2   9      21346.61      21164.30       343.67 o
 -10   2   9       8877.19       8634.70       367.17 o
  -9   2   9         38.87         -7.68        19.22 o
  -8   2   9       6825.86       6939.66       148.63 o
  -7   2   9      22916.11      22923.03       297.03 o
  -6   2   9      18500.79      17877.65       211.75 o
  -5   2   9      23790.59      23118.03       266.54 o
  -4   2   9        223.65        281.61        18.01 o
  -3   2   9       1800.24       1832.67        46.09 o
  -2   2   9      43011.82      43588.20       469.79 o
  -1   2   9      25669.02      25569.27       329.97 o
   0   2   9      12921.53      12964.49       193.61 o
   1   2   9        168.91        205.46        23.99 o
   2   2   9       9669.94       9995.89       181.01 o
   3   2   9      12807.73      12661.08       216.17 o
   4   2   9      19600.43      19759.68       273.61 o
   5   2   9       9894.06       9582.44       179.03 o
   6   2   9          9.12         14.06        18.13 o
   7   2   9       2927.25       2903.37        99.66 o
   8   2   9      18256.67      17889.08       287.71 o
   9   2   9       9132.17       8609.75       214.20 o
 -18   3   9      11785.37      11299.39       308.43 o
 -17   3   9       5979.90       5824.58       187.48 o
 -16   3   9        677.19        659.20        60.96 o
 -15   3   9       7290.76       7098.65       218.12 o
 -14   3   9      26013.28      25801.86       482.14 o
 -13   3   9      17203.81      17641.24       641.63 o
 -12   3   9       4920.92       4995.25       188.89 o
 -11   3   9        112.92         79.03        19.96 o
 -10   3   9      14514.94      14719.98       273.70 o
  -9   3   9      27861.11      27432.13       412.16 o
  -8   3   9      32051.47      32339.56       458.23 o
  -7   3   9      12732.91      12734.28       202.14 o
  -6   3   9        612.85        625.16        42.62 o
  -5   3   9      16702.27      16525.14       210.99 o
  -4   3   9      29801.19      29895.43       341.04 o
  -3   3   9      37599.63      36729.89       491.96 o
  -2   3   9       4525.85       4368.50        90.99 o
  -1   3   9        971.40       1089.91        47.29 o
   0   3   9      21971.55      21477.78       322.21 o
   1   3   9      30719.09      30624.70       423.35 o
   2   3   9      19402.96      19847.50       284.19 o
   3   3   9       3849.90       3844.25       100.52 o
   4   3   9       2338.84       2351.75        80.46 o
   5   3   9      28496.59      27593.71       355.67 o
   6   3   9      19587.80      19030.61       284.84 o
   7   3   9      18756.30      17740.15       297.40 o
   8   3   9        610.03        551.29        55.40 o
   9   3   9        386.61        273.79        40.57 o
 -17   4   9       7463.59       7525.96       241.33 o
 -16   4   9       9636.39       9313.35       263.59 o
 -15   4   9       9098.21       8969.57       248.50 o
 -14   4   9        314.41        304.72        43.78 o
 -13   4   9        157.41        153.56        40.25 o
 -12   4   9      17462.99      17367.65       354.68 o
 -11   4   9      15353.46      15205.34       288.55 o
 -10   4   9       6244.27       6144.76       145.46 o
  -9   4   9        673.76        682.79        43.70 o
  -8   4   9       6308.10       6326.79       138.74 o
  -7   4   9      11293.06      11493.71       241.59 o
  -6   4   9      21887.86      21994.44       315.40 o
  -5   4   9       9600.33       9693.67       150.79 o
  -4   4   9         30.17         54.88        11.70 o
  -3   4   9       3543.86       3703.85       110.10 o
  -2   4   9      22178.56      22129.08       293.58 o
  -1   4   9      27956.64      28053.24       420.39 o
   0   4   9      11746.92      11531.41       232.16 o
   1   4   9        739.93        730.47        54.08 o
   2   4   9       5932.28       5690.84       161.77 o
   3   4   9      13532.72      13406.14       222.64 o
   4   4   9       8438.97       8304.08       171.70 o
   5   4   9       6988.18       6995.46       160.81 o
   6   4   9        201.45        185.05        27.30 o
   7   4   9       2933.62       3066.24       127.99 o
   8   4   9      12533.63      11778.25       399.42 o
   9   4   9       8939.32       8405.23       238.61 o
 -17   5   9        765.23        771.47        77.36 o
 -16   5   9          4.90          4.48        36.73 o
 -15   5   9       1169.18       1257.25       116.93 o
 -14   5   9       1637.04       1561.08       113.76 o
 -13   5   9       4703.46       4617.48       156.04 o
 -12   5   9        536.45        617.08        52.66 o
 -11   5   9       1099.33       1095.98        65.29 o
 -10   5   9       1225.53       1231.14        66.26 o
  -9   5   9       4000.79       4220.21       113.82 o
  -8   5   9       3326.62       3664.49       112.28 o
  -7   5   9        964.86       1064.27        57.26 o
  -6   5   9        769.74        762.52        38.02 o
  -5   5   9       5981.19       6198.59       127.80 o
  -4   5   9       5966.55       6193.71       117.06 o
  -3   5   9       1329.12       1306.52        52.36 o
  -2   5   9         28.98         41.11        12.07 o
  -1   5   9         13.58         19.87        17.19 o
   0   5   9       2536.78       2617.20       101.96 o
   1   5   9        709.79        771.29        73.33 o
   2   5   9       2995.37       2964.60       129.13 o
   3   5   9         76.73         58.81        23.66 o
   4   5   9       1050.88       1015.97        57.39 o
   5   5   9       2374.56       2408.50        92.04 o
   6   5   9       4216.23       4287.61       148.82 o
   7   5   9       1536.21       1506.38        91.07 o
   8   5   9         27.64         52.36        30.80 o
 -16   6   9       1174.44       1227.62        98.24 o
 -15   6   9         82.76         84.20        32.89 o
 -14   6   9         31.73         23.52        28.19 o
 -13   6   9         74.54        121.38        37.98 o
 -12   6   9       1436.86       1586.29       148.56 o
 -11   6   9        206.92        222.79        44.15 o
 -10   6   9        651.29        605.27        63.57 o
  -9   6   9          1.99         -7.01        22.61 o
  -8   6   9        751.86        711.48        45.98 o
  -7   6   9         70.98         99.25        24.90 o
  -6   6   9        491.16        591.68        38.74 o
  -5   6   9        784.74        801.24        50.27 o
  -4   6   9        838.11        900.88        54.64 o
  -3   6   9        264.42        362.35        37.89 o
  -2   6   9        793.28        766.34        45.75 o
  -1   6   9        853.88        836.13        60.84 o
   0   6   9         39.27         45.96        36.95 o
   1   6   9        308.05        278.66        28.30 o
   2   6   9        994.47        934.72        55.52 o
   3   6   9         78.17        112.88        26.40 o
   4   6   9        630.16        674.19        48.29 o
   5   6   9        390.66        392.92        48.62 o
   6   6   9          0.59         11.69        28.48 o
   7   6   9        185.54        167.18        52.05 o
 -15   7   9       3466.65       3659.40       182.36 o
 -14   7   9       4014.01       4232.93       172.29 o
 -13   7   9      10950.45      10808.60       398.83 o
 -12   7   9       3358.27       3133.33       318.87 o
 -11   7   9          5.35        -18.33        46.48 o
 -10   7   9       2417.60       2345.64       165.36 o
  -9   7   9       6026.32       6309.57       221.06 o
  -8   7   9       5958.20       5925.31       210.32 o
  -7   7   9       1936.71       2032.00       116.46 o
  -6   7   9         13.03         -8.54        35.42 o
  -5   7   9      11230.20      11213.93       248.09 o
  -4   7   9      16906.05      16665.13       432.46 o
  -3   7   9       6919.44       7169.82       181.97 o
  -2   7   9       2120.07       2245.39        95.63 o
  -1   7   9        846.63        735.74        81.73 o
   0   7   9       7770.46       7554.53       178.66 o
   1   7   9      13645.54      13390.11       297.94 o
   2   7   9       5163.47       5245.22       156.96 o
   3   7   9       1962.95       1881.08        84.45 o
   4   7   9        898.17        843.67        62.93 o
   5   7   9       2732.34       2731.21       109.62 o
   6   7   9       6146.98       5807.27       169.56 o
 -14   8   9        469.80        493.80        87.14 o
 -13   8   9        931.46       1134.65       124.02 o
 -12   8   9      11212.47      10794.79       415.85 o
 -11   8   9      13859.88      13379.85       458.35 o
 -10   8   9       5724.22       5793.33       273.42 o
  -9   8   9        108.17         92.56        93.33 o
  -8   8   9       4721.43       4658.04       190.72 o
  -7   8   9      13384.07      12703.34       390.22 o
  -6   8   9      23607.82      22832.16       480.72 o
  -5   8   9       9905.26       9964.46       239.65 o
  -4   8   9        468.79        384.78        53.25 o
  -3   8   9       6472.00       6568.58       196.23 o
  -2   8   9      19036.88      18502.11       368.71 o
  -1   8   9      19669.07      19624.40       529.36 o
   0   8   9       8057.24       7936.36       224.34 o
   1   8   9        150.86        154.88        35.51 o
   2   8   9       5560.27       5559.77       194.84 o
   3   8   9      13773.14      13692.81       388.27 o
   4   8   9      12739.66      12371.40       273.74 o
   5   8   9       4399.63       4284.89       156.24 o
 -12   9   9       3010.18       2905.21       162.88 o
 -11   9   9        155.17        103.73        70.13 o
 -10   9   9       5470.19       5050.59       260.74 o
  -9   9   9      13603.10      13934.49       547.86 o
  -8   9   9      10561.61      10186.13       300.75 o
  -7   9   9       2656.63       2634.14       139.89 o
  -6   9   9        758.85        778.42        60.24 o
  -5   9   9       9364.04       9565.94       221.11 o
  -4   9   9      13218.05      13006.76       306.44 o
  -3   9   9      12446.50      12399.13       297.22 o
  -2   9   9       1627.92       1679.69        99.87 o
  -1   9   9        665.43        665.54        63.46 o
   0   9   9      12716.83      12399.75       347.21 o
   1   9   9      15840.00      15420.43       347.99 o
   2   9   9      12361.00      12222.36       306.14 o
   3   9   9       2591.69       2590.15       134.14 o
 -10  10   9       3378.56       3282.56       213.13 o
  -9  10   9        190.02        149.48        49.55 o
  -8  10   9        864.27        839.42        86.13 o
  -7  10   9       6823.84       6709.91       242.36 o
  -6  10   9       8750.91       8627.04       283.43 o
  -5  10   9       6547.58       6507.49       184.13 o
  -4  10   9          4.70          2.08        24.54 o
  -3  10   9       1265.53       1138.55        85.86 o
  -2  10   9       7378.00       7456.18       243.91 o
  -1  10   9       6576.49       6791.28       276.46 o
   0  10   9       4138.61       4551.40       226.81 o
   1  10   9          1.06         -6.44        38.28 o
 -18   0  10       5489.88       5452.98       486.14 o
 -17   0  10      15290.26      16523.59       869.98 o
 -16   0  10      24049.49      22784.90       619.93 o
 -15   0  10      10181.12      10297.09       277.52 o
 -14   0  10       1595.68       1655.65        98.64 o
 -13   0  10       3294.21       3338.49       286.51 o
 -12   0  10      27122.79      26604.32       563.82 o
 -11   0  10      23583.27      23297.62       420.44 o
 -10   0  10      19449.75      20109.47       476.01 o
  -9   0  10        836.60        937.13        48.38 o
  -8   0  10       2260.75       2165.90        73.16 o
  -7   0  10      35249.61      36280.04       549.40 o
  -6   0  10      16590.42      17004.89       297.95 o
  -5   0  10       4478.04       4573.63       121.78 o
  -4   0  10          0.09         24.95        20.25 o
  -3   0  10      17583.38      17364.55       445.56 o
  -2   0  10      38702.25      38983.22       625.20 o
  -1   0  10      36980.10      36796.80       981.26 o
   0   0  10       9750.36      10091.98       252.38 o
   1   0  10       2093.48       2149.87       109.19 o
   2   0  10      16510.72      16571.91       366.56 o
   3   0  10      19785.44      19056.69       412.50 o
   4   0  10      31768.36      31295.76       595.25 o
   5   0  10       4812.76       4818.12       174.76 o
   6   0  10         32.87         38.54        27.45 o
   7   0  10       3994.86       3782.95       152.10 o
   8   0  10      11451.83      10919.51       339.22 o
 -18   1  10       8590.94       9092.08       450.35 o
 -17   1  10       3783.04       3444.81       189.39 o
 -16   1  10        919.29       1015.63        88.37 o
 -15   1  10       5008.67       5164.17       204.77 o
 -14   1  10      20640.70      20442.80       283.97 o
 -13   1  10      19501.08      19224.06       427.57 o
 -12   1  10       5549.99       4954.75       302.16 o
 -11   1  10         68.88         31.96        16.64 o
 -10   1  10       9891.79       9707.75       158.04 o
  -9   1  10      15578.89      15577.73       215.34 o
  -8   1  10      10330.48      10579.36       145.59 o
  -7   1  10       2701.08       2809.86        63.00 o
  -6   1  10       3746.43       3675.99       113.95 o
  -5   1  10       9942.63       9966.80       172.72 o
  -4   1  10      31044.80      31274.35       596.14 o
  -3   1  10      20673.26      21545.67       275.11 o
  -2   1  10       1425.55       1439.28        51.41 o
  -1   1  10       3836.76       3963.52        81.33 o
   0   1  10      37140.86      38087.23       449.95 o
   1   1  10      21703.94      21628.07       302.91 o
   2   1  10      20973.17      20811.78       302.40 o
   3   1  10       2673.46       2713.48        94.11 o
   4   1  10       2134.94       2038.86        95.64 o
   5   1  10      15033.96      14436.91       236.75 o
   6   1  10      15812.33      15419.30       233.86 o
   7   1  10      10995.14      10270.82       205.30 o
   8   1  10        170.55        147.85        29.77 o
 -18   2  10        868.61        813.95        75.69 o
 -17   2  10       5212.89       4811.67       180.07 o
 -16   2  10       7250.13       6554.40       226.03 o
 -15   2  10       3713.23       3724.29       183.54 o
 -14   2  10         10.91         59.38        22.59 o
 -13   2  10       1721.97       1696.65       162.48 o
 -12   2  10       4910.69       4973.04       142.44 o
 -11   2  10       7443.04       7374.30       198.59 o
 -10   2  10       4651.28       4480.45       142.88 o
  -9   2  10       1948.14       2175.92       100.41 o
  -8   2  10        768.13        794.63        38.69 o
  -7   2  10        327.59        349.12        19.98 o
  -6   2  10       2877.21       2840.44        54.45 o
  -5   2  10        260.98        277.72        20.29 o
  -4   2  10       1560.21       1639.70        47.80 o
  -3   2  10       5020.75       4989.96       107.27 o
  -2   2  10       6855.02       6998.53       131.61 o
  -1   2  10       7830.28       7853.58       142.16 o
   0   2  10        897.94        882.25        43.31 o
   1   2  10        366.02        360.30        32.87 o
   2   2  10       4610.09       4726.99       122.79 o
   3   2  10      11175.74      11591.80       259.56 o
   4   2  10       6740.30       6928.94       149.37 o
   5   2  10       4575.27       4490.74       121.89 o
   6   2  10        418.94        422.97        39.38 o
   7   2  10        301.99        250.22        35.24 o
   8   2  10       1067.42        995.77        62.81 o
 -18   3  10         32.34         10.56        28.79 o
 -17   3  10        252.87        240.26        41.85 o
 -16   3  10         45.08         26.77        25.05 o
 -15   3  10          4.03          8.76        24.25 o
 -14   3  10          5.03         13.92        20.28 o
 -13   3  10         62.77         77.90        28.94 o
 -12   3  10        363.08        361.70        58.92 o
 -11   3  10         87.51         76.07        31.42 o
 -10   3  10        696.39        625.54        48.78 o
  -9   3  10        699.09        618.12        40.35 o
  -8   3  10        824.69        855.29        46.19 o
  -7   3  10          5.72         32.29        20.90 o
  -6   3  10         33.89         38.12         9.02 o
  -5   3  10        183.61        170.36        18.19 o
  -4   3  10       2381.59       2234.85        78.21 o
  -3   3  10       1652.17       1608.68        66.00 o
  -2   3  10       1697.10       1713.26        62.91 o
  -1   3  10        635.81        628.86        38.63 o
   0   3  10        293.14        304.77        35.77 o
   1   3  10        792.92        815.42        54.45 o
   2   3  10        173.30        181.89        26.77 o
   3   3  10        161.38        236.73        30.68 o
   4   3  10        433.01        457.12        37.92 o
   5   3  10        492.83        501.24        41.22 o
   6   3  10         73.46         75.87        22.69 o
   7   3  10         32.22         19.32        24.51 o
   8   3  10        290.62        251.03        48.96 o
 -17   4  10       1124.39       1115.26        81.70 o
 -16   4  10       5189.09       5209.51       189.22 o
 -15   4  10        858.82        903.61        74.05 o
 -14   4  10         69.62         62.84        22.10 o
 -13   4  10       1482.19       1544.92       101.70 o
 -12   4  10      10595.85      10273.43       235.23 o
 -11   4  10       6289.62       6221.27       163.01 o
 -10   4  10       1709.16       1670.04        79.27 o
  -9   4  10       1642.12       1671.99        77.50 o
  -8   4  10       5958.58       5878.40       148.44 o
  -7   4  10      15943.63      16228.33       281.14 o
  -6   4  10       9000.48       8740.54       153.96 o
  -5   4  10      13472.36      12966.03       173.44 o
  -4   4  10       1031.46        981.06        56.49 o
  -3   4  10        996.42       1073.36        60.85 o
  -2   4  10       6216.62       6283.93       160.55 o
  -1   4  10       7195.94       7123.71       177.25 o
   0   4  10       1060.76       1079.10        66.52 o
   1   4  10         13.66         38.09        22.86 o
   2   4  10       1506.38       1656.95        76.14 o
   3   4  10       2967.35       2930.68        97.83 o
   4   4  10       2483.92       2471.82        92.42 o
   5   4  10        875.69        883.00        57.31 o
   6   4  10        921.49        975.50        70.32 o
   7   4  10       4292.05       4269.88       156.53 o
 -17   5  10       3246.66       3050.04       153.60 o
 -16   5  10        804.28        806.36        74.91 o
 -15   5  10       3667.51       3764.00       156.79 o
 -14   5  10      12702.65      12036.96       290.66 o
 -13   5  10      11663.23      11513.47       427.06 o
 -12   5  10        408.54        463.54        46.48 o
 -11   5  10       1254.38       1269.61        81.19 o
 -10   5  10      19464.96      18776.30       300.10 o
  -9   5  10      22001.00      21946.99       365.04 o
  -8   5  10      17844.71      17079.33       342.67 o
  -7   5  10       6579.99       6632.90       160.20 o
  -6   5  10       6444.96       6724.19       162.10 o
  -5   5  10      10552.94      10453.45       214.66 o
  -4   5  10      23428.89      23725.20       377.27 o
  -3   5  10      21382.56      21112.00       376.02 o
  -2   5  10       4117.75       4227.33       131.09 o
  -1   5  10         73.01        115.31        24.90 o
   0   5  10      18592.30      18491.23       337.15 o
   1   5  10      23506.26      23635.96       406.78 o
   2   5  10      10300.98      10438.44       223.71 o
   3   5  10       1335.14       1287.77        65.25 o
   4   5  10       4932.79       5007.89       181.66 o
   5   5  10      11892.27      11482.01       226.82 o
   6   5  10      12771.08      11800.75       271.96 o
   7   5  10       6444.98       5770.98       211.24 o
 -16   6  10       6093.59       6268.94       221.04 o
 -15   6  10       6460.37       6385.69       215.51 o
 -14   6  10        612.65        595.21        73.27 o
 -13   6  10      10124.65       9591.29       412.90 o
 -12   6  10      19292.96      18713.42       447.20 o
 -11   6  10      15538.81      14936.08       604.70 o
 -10   6  10       6612.80       6368.10       221.12 o
  -9   6  10         80.99         58.45        28.35 o
  -8   6  10       7747.48       7296.70       231.62 o
  -7   6  10      22479.65      22951.19       368.74 o
  -6   6  10      47330.20      46511.87       636.11 o
  -5   6  10      11986.06      11843.02       236.44 o
  -4   6  10       1453.07       1521.95        75.44 o
  -3   6  10       5334.97       5514.01       153.95 o
  -2   6  10      21098.10      21867.95       374.72 o
  -1   6  10      18854.98      18643.89       296.09 o
   0   6  10       4128.66       4053.78       113.72 o
   1   6  10         83.12         66.32        20.36 o
   2   6  10       5290.47       5262.53       156.87 o
   3   6  10      15026.13      14703.92       291.72 o
   4   6  10      12450.61      12581.71       238.62 o
   5   6  10       2602.20       2560.55       117.43 o
   6   6  10       1347.34       1354.74        88.76 o
 -15   7  10       2177.24       2317.89       151.23 o
 -14   7  10       5588.75       5880.56       284.40 o
 -13   7  10       3366.73       3133.74       369.99 o
 -12   7  10       1168.44        907.50       110.25 o
 -11   7  10       1539.44       1423.74       136.28 o
 -10   7  10       6489.76       6424.78       281.74 o
  -9   7  10      14992.44      14960.48       373.57 o
  -8   7  10      11487.30      11257.89       309.81 o
  -7   7  10       1395.07       1402.39        89.14 o
  -6   7  10       1220.14       1289.58        93.78 o
  -5   7  10      10402.26      10718.72       291.55 o
  -4   7  10      14656.75      14753.79       356.35 o
  -3   7  10      10931.65      10787.87       334.76 o
  -2   7  10       2651.81       2617.56       111.02 o
  -1   7  10        461.76        437.18        44.08 o
   0   7  10       4494.51       4552.40       143.97 o
   1   7  10       8323.05       8283.34       205.18 o
   2   7  10       5679.58       5633.62       169.54 o
   3   7  10         30.86         35.97        22.18 o
   4   7  10       2790.11       2700.96       109.76 o
   5   7  10       5398.36       5642.20       167.18 o
 -13   8  10         16.15         13.58        98.26 o
 -12   8  10        795.94        764.41       106.74 o
 -11   8  10       1549.67       1319.01       197.92 o
 -10   8  10        262.64        269.59        60.50 o
  -9   8  10         39.54         71.27        38.92 o
  -8   8  10       2628.33       2703.30       189.27 o
  -7   8  10       2769.56       2759.02       123.05 o
  -6   8  10       4153.91       4077.67       178.20 o
  -5   8  10       2589.84       2340.38       175.70 o
  -4   8  10        507.17        500.16        60.93 o
  -3   8  10        134.71        103.07        33.32 o
  -2   8  10        690.13        766.04        69.07 o
  -1   8  10       1345.61       1288.26        88.40 o
   0   8  10       1366.99       1332.79        90.18 o
   1   8  10        249.85        267.77        63.37 o
   2   8  10        457.99        468.72        58.13 o
   3   8  10        663.00        705.14        71.31 o
 -11   9  10        464.17        373.10        74.02 o
 -10   9  10        160.89        176.38        52.80 o
  -9   9  10        198.99        276.42       105.82 o
  -8   9  10        677.67        810.29        98.53 o
  -7   9  10         78.29         43.96        25.96 o
  -6   9  10        349.87        316.45        39.93 o
  -5   9  10         32.69         28.00        28.71 o
  -4   9  10        567.12        433.26        55.63 o
  -3   9  10        273.92        290.40        54.39 o
  -2   9  10         15.69          0.52        28.43 o
  -1   9  10       1346.57       1221.19        90.06 o
   0   9  10       2825.17       2894.77       140.28 o
   1   9  10       4522.89       4676.94       181.70 o
   2   9  10       2443.50       2644.27       137.73 o
  -8  10  10        807.23        913.24        89.99 o
  -7  10  10       2897.40       2869.90       134.13 o
  -6  10  10       8221.44       8078.64       229.99 o
  -5  10  10       1484.40       1458.48        99.45 o
  -4  10  10        189.48        140.34        39.16 o
  -3  10  10       2616.14       2748.73       138.33 o
  -2  10  10       9089.99       9003.45       264.41 o
 -18   1  11       2184.60       2295.12       224.78 o
 -17   1  11        383.46        306.81       139.55 o
 -16   1  11       1201.16       1164.68        79.88 o
 -15   1  11       1429.85       1459.85        84.57 o
 -14   1  11       6036.35       5636.13       241.80 o
 -13   1  11       5171.39       4947.92       176.04 o
 -12   1  11        785.20        738.41        49.51 o
 -11   1  11       1362.39       1369.58        64.98 o
 -10   1  11       6165.37       6223.15       142.98 o
  -9   1  11       9022.14       9002.44       154.37 o
  -8   1  11       4927.18       5029.65       106.09 o
  -7   1  11         66.25         98.35        12.31 o
  -6   1  11        832.73        853.35        37.95 o
  -5   1  11       4267.75       4201.31       119.88 o
  -4   1  11      11050.60      11324.03       266.95 o
  -3   1  11       4940.71       4932.26       127.67 o
  -2   1  11       1893.21       1998.75        80.26 o
  -1   1  11       1458.05       1566.98        65.98 o
   0   1  11      12414.89      12586.16       216.44 o
   1   1  11       6079.73       6044.01       149.47 o
   2   1  11       5107.39       5259.25       136.84 o
   3   1  11         25.83         36.98        28.06 o
   4   1  11       1099.14       1047.59        63.79 o
   5   1  11       3980.47       3887.94       107.04 o
   6   1  11       4879.48       4885.44       153.78 o
   7   1  11        983.98        937.98        61.56 o
 -18   2  11       2451.97       1921.66       204.51 o
 -17   2  11       8791.75       8619.97       290.01 o
 -16   2  11       9403.35       9581.66       329.03 o
 -15   2  11       9217.19       8852.55       234.18 o
 -14   2  11         91.12         58.50        31.38 o
 -13   2  11       2599.40       2697.13       126.00 o
 -12   2  11      22046.09      21651.83       402.35 o
 -11   2  11      12551.46      12630.38       249.69 o
 -10   2  11      14380.32      14356.28       319.40 o
  -9   2  11         12.45          3.45        15.94 o
  -8   2  11       5274.83       5380.60       113.04 o
  -7   2  11      16633.35      16553.90       213.58 o
  -6   2  11      17904.63      17506.42       256.80 o
  -5   2  11      10562.71      10722.77       168.12 o
  -4   2  11        929.98        912.81        45.71 o
  -3   2  11       9023.91       9306.24       164.21 o
  -2   2  11      32488.87      33660.53       457.60 o
  -1   2  11      19035.79      19496.74       315.72 o
   0   2  11       2116.96       2257.98        82.13 o
   1   2  11        193.05        238.65        34.43 o
   2   2  11      12218.99      12403.28       225.67 o
   3   2  11      21688.07      21489.61       328.67 o
   4   2  11      14927.50      14558.70       241.97 o
   5   2  11       4370.49       4208.63       129.68 o
   6   2  11       1440.03       1339.53        70.29 o
   7   2  11       5188.27       4993.83       162.77 o
 -17   3  11       2518.22       2369.57       126.69 o
 -16   3  11        501.87        513.55        58.00 o
 -15   3  11       8171.26       8361.34       203.36 o
 -14   3  11      25489.67      25152.86       547.54 o
 -13   3  11       9850.22       9703.35       220.37 o
 -12   3  11       2413.20       2409.06        99.72 o
 -11   3  11       6949.09       6674.00       201.60 o
 -10   3  11      22647.44      22421.03       328.47 o
  -9   3  11      33575.05      32971.14       430.32 o
  -8   3  11      12043.50      12160.88       209.50 o
  -7   3  11        405.20        350.69        36.40 o
  -6   3  11       6295.37       6421.75       112.10 o
  -5   3  11      11826.79      12205.26       188.24 o
  -4   3  11      40070.48      40207.67       538.34 o
  -3   3  11      18603.83      18803.42       299.19 o
  -2   3  11       3648.16       3731.10       115.44 o
  -1   3  11       5024.69       5240.03       142.63 o
   0   3  11      15236.32      15655.63       290.71 o
   1   3  11      20598.69      21226.38       322.25 o
   2   3  11      11973.17      12044.23       251.10 o
   3   3  11        366.84        441.67        38.09 o
   4   3  11       5684.70       5753.08       143.15 o
   5   3  11      14148.93      14018.69       245.20 o
   6   3  11      13765.70      13135.35       242.44 o
   7   3  11       8080.36       7760.51       221.45 o
 -17   4  11       7981.45       7864.16       247.16 o
 -16   4  11       8695.68       8787.13       254.20 o
 -15   4  11       6250.11       6107.51       323.93 o
 -14   4  11         24.39         62.62        30.23 o
 -13   4  11       3588.75       3468.85       152.67 o
 -12   4  11      12734.77      12498.71       267.75 o
 -11   4  11      10680.83      10562.86       235.46 o
 -10   4  11       5218.65       5067.55       130.97 o
  -9   4  11        279.23        316.62        30.49 o
  -8   4  11       7596.80       7674.10       180.33 o
  -7   4  11      22275.60      22545.89       365.34 o
  -6   4  11      12601.66      12770.71       247.00 o
  -5   4  11       4924.39       5167.92       143.90 o
  -4   4  11        529.96        540.35        45.57 o
  -3   4  11       4890.42       5079.05       146.54 o
  -2   4  11      16399.42      16738.17       309.31 o
  -1   4  11      10697.74      10634.04       236.08 o
   0   4  11       5945.83       6066.19       213.40 o
   1   4  11        828.81        708.92        69.59 o
   2   4  11       7286.08       7516.54       179.96 o
   3   4  11      17049.88      17182.72       281.95 o
   4   4  11      10234.18      10251.08       211.56 o
   5   4  11       2489.91       2431.32        99.52 o
   6   4  11       1140.84       1097.82        84.70 o
 -16   5  11         28.29        -10.94        30.80 o
 -15   5  11        147.00        161.23        45.15 o
 -14   5  11       2538.96       2359.84       150.90 o
 -13   5  11        281.12        255.67        51.11 o
 -12   5  11        691.31        693.49        77.43 o
 -11   5  11        641.77        570.95        49.26 o
 -10   5  11       1050.64       1011.38        71.87 o
  -9   5  11       3398.43       3440.67       116.17 o
  -8   5  11       1762.16       1818.18        82.32 o
  -7   5  11       2644.80       2772.62       102.95 o
  -6   5  11       1774.92       1618.74        77.79 o
  -5   5  11       2960.88       2967.58       117.38 o
  -4   5  11       7208.53       7321.99       181.28 o
  -3   5  11       2534.00       2635.31       104.65 o
  -2   5  11       1862.62       1979.88        92.85 o
  -1   5  11        772.27        885.59        63.99 o
   0   5  11        746.09        808.47        62.89 o
   1   5  11       4763.84       4564.60       157.36 o
   2   5  11        131.44        134.79        24.88 o
   3   5  11         21.80         27.90        25.42 o
   4   5  11        799.34        733.55        62.84 o
   5   5  11       1262.55       1233.81        83.31 o
 -15   6  11        459.65        384.36        65.67 o
 -14   6  11        316.87        281.69        57.43 o
 -13   6  11         77.88         81.44        34.50 o
 -12   6  11        176.52        321.58        73.85 o
 -11   6  11        213.28        242.92        57.61 o
 -10   6  11         56.72         47.69        56.03 o
  -9   6  11         58.38         96.84        28.92 o
  -8   6  11        609.90        610.24        65.14 o
  -7   6  11        388.08        441.30        55.34 o
  -6   6  11        393.06        441.42        44.40 o
  -5   6  11         93.26         97.60        25.03 o
  -4   6  11         90.26        129.63        28.25 o
  -3   6  11         52.94         23.33        18.62 o
  -2   6  11        612.66        690.79        57.45 o
  -1   6  11       1433.36       1477.54        84.83 o
   0   6  11         43.46         26.66        24.09 o
   1   6  11        106.80         94.80        29.49 o
   2   6  11        317.15        341.44        51.35 o
   3   6  11        223.38        230.96        31.78 o
   4   6  11        267.77        262.23        39.98 o
   5   6  11        175.76         97.17        27.11 o
 -14   7  11      10880.54       9965.71       889.31 o
 -13   7  11       3670.32       3687.82       235.87 o
 -12   7  11        381.52        469.32        83.36 o
 -11   7  11       1366.23       1225.77       124.99 o
 -10   7  11       6731.48       6382.40       280.65 o
  -9   7  11       5479.53       5673.41       231.78 o
  -8   7  11       6017.43       6060.91       238.35 o
  -7   7  11        740.55        819.30        77.19 o
  -6   7  11       1164.87       1171.94        92.55 o
  -5   7  11       4820.64       4963.26       194.32 o
  -4   7  11       9134.11       9306.54       276.80 o
  -3   7  11       4267.97       4311.79       179.88 o
  -2   7  11        488.34        475.91        59.11 o
  -1   7  11       2206.72       2109.96        97.51 o
   0   7  11       6153.70       6145.65       174.99 o
   1   7  11       8375.35       8675.00       218.39 o
   2   7  11       4480.82       4432.35       155.00 o
   3   7  11          7.88         13.60        29.47 o
 -13   8  11       1908.70       1703.42       163.38 o
 -12   8  11       8326.60       8411.90       358.95 o
 -11   8  11      13244.14      12978.83       447.10 o
 -10   8  11       4230.51       4276.17       489.99 o
  -9   8  11        438.14        392.80        58.42 o
  -8   8  11       9280.68       8842.60       282.22 o
  -7   8  11      13329.20      13124.89       401.77 o
  -6   8  11      11359.02      11252.54       353.87 o
  -5   8  11       5076.21       5019.37       203.74 o
  -4   8  11        216.20        128.16        48.05 o
  -3   8  11       6228.69       6362.79       267.14 o
  -2   8  11      17885.12      17964.63       381.12 o
  -1   8  11      11014.77      10997.70       286.09 o
   0   8  11       6341.47       6268.13       210.70 o
   1   8  11        591.78        668.09        78.59 o
   2   8  11      10396.96      10643.46       291.21 o
 -10   9  11       6873.38       6739.41       304.96 o
  -9   9  11      13001.08      12530.26       343.06 o
  -8   9  11      10573.74      10338.46       367.13 o
  -7   9  11       1651.73       1529.52       114.53 o
  -6   9  11       1870.99       2009.04       117.19 o
  -5   9  11       6866.82       7048.30       226.81 o
  -4   9  11      14261.31      14464.89       343.02 o
  -3   9  11       6546.51       6533.73       217.69 o
  -2   9  11        434.83        360.88        58.37 o
  -1   9  11       3465.45       3358.99       173.42 o
   0   9  11       9925.31       9775.86       279.75 o
 -18   0  12       5715.78       5490.84       508.52 o
 -17   0  12       6505.46       6104.69       523.87 o
 -16   0  12       7304.66       6989.76       338.44 o
 -15   0  12       4321.65       4045.42       398.43 o
 -14   0  12       1035.42        982.34       111.74 o
 -13   0  12       8133.77       7957.74       497.20 o
 -12   0  12      34641.19      33994.20      1171.91 o
 -11   0  12      18933.03      17838.34       885.27 o
 -10   0  12      16504.12      15774.47       324.62 o
  -9   0  12        212.50        260.70        36.28 o
  -8   0  12      12869.49      12649.36       268.21 o
  -7   0  12      19599.66      19559.23       490.19 o
  -6   0  12      27030.93      27317.94       447.98 o
  -5   0  12       8496.08       8559.67       277.20 o
  -4   0  12        939.38       1084.72       100.04 o
  -3   0  12       8340.98       8172.12       229.72 o
  -2   0  12      21418.28      21681.08       437.04 o
  -1   0  12      16517.28      17126.74       379.29 o
   0   0  12       2108.05       2241.49       122.30 o
   1   0  12       2529.68       2574.81       180.70 o
   2   0  12      22161.54      22385.97       483.66 o
   3   0  12      33027.69      31918.28       628.21 o
   4   0  12      23153.02      23479.62       598.00 o
   5   0  12       1402.94       1316.49       110.07 o
   6   0  12       1810.03       2009.50       139.34 o
 -18   1  12       4317.35       4169.21       373.13 o
 -17   1  12        156.66         36.82       124.54 o
 -16   1  12       1685.41       1343.69       118.92 o
 -15   1  12      14136.10      13244.76       412.05 o
 -14   1  12      17107.51      15890.17       450.82 o
 -13   1  12      11101.57      10508.81       266.95 o
 -12   1  12        844.62        790.76        65.38 o
 -11   1  12       2375.52       2338.13        86.85 o
 -10   1  12      20215.28      20187.15       379.97 o
  -9   1  12      23148.49      23043.45       296.83 o
  -8   1  12      11009.53      11153.93       179.57 o
  -7   1  12       2988.78       3067.77        79.08 o
  -6   1  12       2984.46       2967.22        84.63 o
  -5   1  12      10433.96      10481.98       202.63 o
  -4   1  12      15059.83      15228.47       326.55 o
  -3   1  12       7252.27       7585.78       172.83 o
  -2   1  12        498.53        539.04        40.76 o
  -1   1  12       4375.29       4647.74       124.02 o
   0   1  12      13786.89      14366.44       245.77 o
   1   1  12      15450.20      15493.58       263.90 o
   2   1  12       4017.10       4004.09       124.48 o
   3   1  12        152.77        140.29        28.51 o
   4   1  12       8967.80       8773.35       201.91 o
   5   1  12      13181.35      12985.16       239.07 o
   6   1  12      16439.15      16154.02       279.95 o
 -17   2  12       1884.24       1760.02       108.53 o
 -16   2  12       3172.24       3044.34       182.59 o
 -15   2  12         78.72          2.66        30.06 o
 -14   2  12        199.45        143.61        33.30 o
 -13   2  12       4214.72       3999.26       166.26 o
 -12   2  12      10822.19      10724.70       253.20 o
 -11   2  12       8768.94       8683.14       185.75 o
 -10   2  12       3823.20       3839.75       137.33 o
  -9   2  12        199.46        179.26        23.41 o
  -8   2  12        724.83        654.21        40.21 o
  -7   2  12       3083.81       3191.09        87.64 o
  -6   2  12       5712.47       5625.17       140.64 o
  -5   2  12       1619.44       1687.50        75.19 o
  -4   2  12        123.97        133.23        24.13 o
  -3   2  12       1623.06       1645.93        79.41 o
  -2   2  12       2868.50       3075.80       108.54 o
  -1   2  12        288.18        351.06        33.63 o
   0   2  12        466.94        614.03        46.73 o
   1   2  12       1614.53       1779.49        79.81 o
   2   2  12       5256.20       5417.41       146.33 o
   3   2  12       4803.60       4969.54       143.77 o
   4   2  12       4142.69       3995.59       168.82 o
   5   2  12        799.53        777.87        55.00 o
   6   2  12         28.53         21.44        26.12 o
 -17   3  12        209.57        226.11        43.98 o
 -16   3  12        537.83        584.70        62.04 o
 -15   3  12         62.93         39.09        43.91 o
 -14   3  12         35.41         -9.32        29.20 o
 -13   3  12         42.01         37.10        18.11 o
 -12   3  12        201.03        196.78        26.67 o
 -11   3  12        189.86        144.91        23.19 o
 -10   3  12       1107.51       1030.13        53.83 o
  -9   3  12        268.58        298.65        29.77 o
  -8   3  12        560.91        573.59        41.84 o
  -7   3  12         32.19         20.16        17.79 o
  -6   3  12        434.60        428.63        37.71 o
  -5   3  12       1133.60       1165.08        61.71 o
  -4   3  12        828.10        853.23        55.18 o
  -3   3  12       2207.20       2178.75        89.90 o
  -2   3  12       1387.44       1456.29        74.51 o
  -1   3  12          1.81         -0.18        20.18 o
   0   3  12          8.01          4.96        22.91 o
   1   3  12         63.59         67.67        24.42 o
   2   3  12        214.49        216.20        31.59 o
   3   3  12        155.07        257.28        34.28 o
   4   3  12         78.19         67.39        22.14 o
   5   3  12         30.15         15.67        23.69 o
 -17   4  12       5343.50       4932.34       226.05 o
 -16   4  12       6339.08       6214.18       243.38 o
 -15   4  12       1633.37       1708.67       148.69 o
 -14   4  12        565.41        535.92        75.10 o
 -13   4  12        161.83        199.63        39.37 o
 -12   4  12       4203.25       4097.54       124.79 o
 -11   4  12       2499.56       2556.31        94.27 o
 -10   4  12       2304.57       2244.70        86.35 o
  -9   4  12       4119.40       4060.52       130.94 o
  -8   4  12       7611.31       7814.35       189.38 o
  -7   4  12       4941.08       5054.75       147.52 o
  -6   4  12      11419.12      11492.79       240.57 o
  -5   4  12        236.97        242.70        30.88 o
  -4   4  12        100.93         63.11        24.45 o
  -3   4  12       6920.71       6944.91       183.78 o
  -2   4  12      10437.84      10758.12       243.46 o
  -1   4  12       9841.56      10279.35       241.37 o
   0   4  12       9975.67      10117.19       244.64 o
   1   4  12        306.26        269.66        35.10 o
   2   4  12       3583.39       3462.30       123.58 o
   3   4  12       4633.19       4495.88       135.48 o
   4   4  12       3149.57       3083.61       115.19 o
   5   4  12        119.14        101.15        29.76 o
 -16   5  12        227.54        239.58        50.65 o
 -15   5  12       9014.98       8491.27       423.52 o
 -14   5  12      14644.80      14249.95       479.66 o
 -13   5  12       8622.98       8663.61       345.90 o
 -12   5  12       1257.35       1339.28       124.03 o
 -11   5  12       2932.37       2791.14       138.41 o
 -10   5  12      10843.37      10802.01       237.19 o
  -9   5  12      17067.21      16793.05       312.98 o
  -8   5  12       5401.13       5521.85       172.15 o
  -7   5  12         45.14         44.30        22.94 o
  -6   5  12       7249.27       7049.39       182.00 o
  -5   5  12      17198.04      17274.23       320.59 o
  -4   5  12      26108.48      26490.37       434.04 o
  -3   5  12       7347.64       7481.78       196.63 o
  -2   5  12        193.21        246.69        39.22 o
  -1   5  12       4754.47       4851.20       160.12 o
   0   5  12      16942.39      17182.56       347.83 o
   1   5  12      13973.78      14245.71       314.15 o
   2   5  12       7484.64       7341.15       175.51 o
   3   5  12        572.60        548.40        56.48 o
   4   5  12       3449.08       3431.70       123.20 o
 -15   6  12       5000.45       5132.15       319.93 o
 -14   6  12          8.17         73.98        44.86 o
 -13   6  12       3059.40       2989.64       279.22 o
 -12   6  12       8909.71       8654.16       483.35 o
 -11   6  12       7934.12       7928.70       302.90 o
 -10   6  12       2643.66       2606.04       137.47 o
  -9   6  12        377.19        399.40        55.66 o
  -8   6  12      13599.99      13682.22       346.40 o
  -7   6  12      22356.59      22291.79       472.14 o
  -6   6  12      12686.61      13262.82       338.93 o
  -5   6  12       3211.10       3256.98       122.13 o
  -4   6  12       1329.99       1359.68        79.75 o
  -3   6  12      12286.39      12167.15       268.48 o
  -2   6  12      31437.16      31610.20       514.14 o
  -1   6  12      20843.13      20792.95       392.47 o
   0   6  12       9671.33       9361.52       223.50 o
   1   6  12        152.08        155.29        39.37 o
   2   6  12       6485.84       6404.54       209.76 o
   3   6  12      12879.87      12835.88       254.39 o
 -13   7  12       4382.89       4483.13       410.82 o
 -12   7  12        454.21        349.43       103.56 o
 -11   7  12        276.55        230.72        81.80 o
 -10   7  12       4562.45       4431.61       224.07 o
  -9   7  12       8743.59       8341.65       269.37 o
  -8   7  12       2927.31       2837.15       150.17 o
  -7   7  12        161.40        137.42        38.19 o
  -6   7  12       3052.30       3307.87       161.48 o
  -5   7  12       9679.36       9727.65       292.81 o
  -4   7  12      15792.96      16184.39       397.81 o
  -3   7  12       6032.16       5962.48       223.87 o
  -2   7  12       1255.15       1262.79       101.54 o
  -1   7  12       2222.62       2260.89       122.13 o
   0   7  12       7608.00       7915.85       239.83 o
   1   7  12      13179.93      13470.27       634.70 o
   2   7  12       4033.78       4170.96       155.30 o
 -12   8  12        299.32        244.89        81.53 o
 -11   8  12        446.23        367.25       101.66 o
 -10   8  12         14.60         36.44        61.10 o
  -9   8  12        716.04        621.11       112.87 o
  -8   8  12       1301.63       1288.51       103.39 o
  -7   8  12       3128.38       3163.42       166.02 o
  -6   8  12       1092.51       1148.02        98.34 o
  -5   8  12        289.71        231.56        55.42 o
  -4   8  12       1071.40       1109.16        97.70 o
  -3   8  12       1323.94       1376.68        95.18 o
  -2   8  12       1962.61       2064.12       119.49 o
  -1   8  12       1726.80       1858.43       113.50 o
   0   8  12        207.61        216.57        44.25 o
  -8   9  12        290.81        181.74        50.70 o
  -7   9  12        407.97        394.39        62.42 o
  -6   9  12          6.69        -26.73        47.02 o
  -5   9  12         48.48         67.55        35.64 o
  -4   9  12        218.12        136.06        39.48 o
  -3   9  12         15.38         35.11        32.89 o
 -17   1  13         12.15         -7.92        42.38 o
 -16   1  13        702.12        603.56        67.11 o
 -15   1  13       2603.85       2458.72       131.90 o
 -14   1  13       3854.99       3589.12       210.11 o
 -13   1  13       1872.49       1893.82       119.82 o
 -12   1  13        255.81        234.86        36.17 o
 -11   1  13        354.19        339.70        40.19 o
 -10   1  13       3959.95       3959.77       113.31 o
  -9   1  13       3773.62       3935.25       107.77 o
  -8   1  13       2028.28       2021.49        76.20 o
  -7   1  13         12.74         29.61        21.25 o
  -6   1  13       3005.55       3207.48       107.45 o
  -5   1  13       7540.05       7673.77       177.24 o
  -4   1  13       6268.89       6706.78       187.19 o
  -3   1  13       2418.80       2524.92        99.82 o
  -2   1  13        162.58        124.93        30.27 o
  -1   1  13       1690.01       1767.97        78.98 o
   0   1  13       4985.90       4947.81       150.40 o
   1   1  13       8346.41       8284.42       189.90 o
   2   1  13       1723.12       1646.24        82.60 o
   3   1  13         94.20         93.53        26.21 o
   4   1  13       3497.53       3610.04       119.31 o
 -17   2  13       8841.98       8348.34       273.54 o
 -16   2  13      10041.76       9490.55       232.98 o
 -15   2  13       3512.74       3328.19       153.42 o
 -14   2  13        245.91        132.60        33.14 o
 -13   2  13       6886.25       6674.30       203.73 o
 -12   2  13      22686.23      21751.69       572.36 o
 -11   2  13      18325.19      17670.44       336.39 o
 -10   2  13        712.16        781.14        46.23 o
  -9   2  13        951.58       1012.90        50.35 o
  -8   2  13      10586.22      10649.59       231.63 o
  -7   2  13      17510.22      17792.72       294.73 o
  -6   2  13      14802.04      14440.33       260.61 o
  -5   2  13       3555.05       3566.92       117.37 o
  -4   2  13        777.12        680.48        50.97 o
  -3   2  13      14370.39      14498.11       273.29 o
  -2   2  13      13206.63      13504.20       239.72 o
  -1   2  13      12502.06      12780.45       235.80 o
   0   2  13       3132.49       3172.02       109.85 o
   1   2  13       2064.42       2096.62        91.49 o
   2   2  13       9229.94       9285.47       289.05 o
   3   2  13      14498.29      14484.91       291.88 o
   4   2  13       8884.24       9044.88       224.04 o
 -17   3  13        533.00        478.08        52.53 o
 -16   3  13       1991.08       1788.94       114.59 o
 -15   3  13       8540.09       8165.96       256.51 o
 -14   3  13      17072.27      16690.75       322.82 o
 -13   3  13       5656.78       5543.10       178.27 o
 -12   3  13       2559.63       2399.40        89.66 o
 -11   3  13       4677.89       4620.23       123.86 o
 -10   3  13      16448.25      16597.44       257.90 o
  -9   3  13      15675.94      16372.66       310.01 o
  -8   3  13      10867.00      10639.78       233.90 o
  -7   3  13          9.67         10.30        21.69 o
  -6   3  13      10332.75      10273.54       275.70 o
  -5   3  13      19999.91      20259.81       328.95 o
  -4   3  13      30720.31      31617.68       491.16 o
  -3   3  13       2021.05       2154.34        94.53 o
  -2   3  13        273.86        336.39        38.92 o
  -1   3  13       7572.40       7938.93       178.90 o
   0   3  13      18397.78      18460.64       342.69 o
   1   3  13      18382.92      18800.95       340.58 o
   2   3  13       7765.54       7778.18       200.83 o
   3   3  13         26.88         65.38        23.78 o
   4   3  13       8182.35       8073.40       241.98 o
 -16   4  13       6482.63       6305.93       275.19 o
 -15   4  13        796.47        680.60        87.71 o
 -14   4  13          9.82         -8.28        37.80 o
 -13   4  13       7640.72       7406.65       171.58 o
 -12   4  13      11130.03      11099.49       224.76 o
 -11   4  13      10654.45      10628.35       213.74 o
 -10   4  13       5550.62       5301.23       159.61 o
  -9   4  13       2543.00       2614.20       107.81 o
  -8   4  13       9109.33       8928.38       214.03 o
  -7   4  13      15148.25      15174.31       297.28 o
  -6   4  13       9977.66      10044.56       230.42 o
  -5   4  13       2013.35       2082.13        96.53 o
  -4   4  13        850.45        890.57        65.43 o
  -3   4  13       2971.67       3224.47       126.65 o
  -2   4  13      17909.41      18209.04       353.49 o
  -1   4  13       6161.88       6362.43       177.54 o
   0   4  13        900.97        972.83        64.67 o
   1   4  13       2800.61       2988.82       116.82 o
   2   4  13       8892.12       8997.35       202.44 o
   3   4  13      10898.62      11037.66       233.98 o
 -15   5  13       1472.14       1345.33       124.45 o
 -14   5  13       2139.53       2210.95       173.45 o
 -13   5  13        849.68        868.41        79.84 o
 -12   5  13         12.95          9.02        41.36 o
 -11   5  13        276.13        234.60        42.72 o
 -10   5  13        698.59        627.75        66.65 o
  -9   5  13       3377.72       3247.76       123.26 o
  -8   5  13        343.90        339.03        39.30 o
  -7   5  13        306.65        216.28        33.96 o
  -6   5  13       2177.27       2052.36        97.46 o
  -5   5  13       1915.17       2026.89        98.04 o
  -4   5  13       3866.72       3903.17       140.43 o
  -3   5  13       1124.44       1062.87        73.55 o
  -2   5  13        150.31        148.57        38.55 o
  -1   5  13       2331.35       2333.43       114.57 o
   0   5  13       1714.04       1725.96       118.40 o
   1   5  13       5164.99       5192.59       148.49 o
   2   5  13        656.27        645.80        53.46 o
 -14   6  13         22.54         43.51        51.44 o
 -13   6  13        636.47        586.18       183.22 o
 -12   6  13       1180.91        909.79       100.36 o
 -11   6  13        554.44        534.73       154.81 o
 -10   6  13        228.54        171.99        42.71 o
  -9   6  13         42.49         51.31        29.63 o
  -8   6  13        891.89        825.25        81.07 o
  -7   6  13        315.85        286.66        50.24 o
  -6   6  13        751.82        685.02        72.45 o
  -5   6  13        179.27        113.20        36.75 o
  -4   6  13          1.98         40.22        26.55 o
  -3   6  13        350.24        418.43        57.44 o
  -2   6  13        253.03        325.08        47.35 o
  -1   6  13        145.28        178.05        40.21 o
   0   6  13        115.02         86.34        28.28 o
   1   6  13          9.46         20.18        25.50 o
 -12   7  13        257.38        181.60        50.99 o
 -11   7  13       2059.29       2229.39       161.57 o
 -10   7  13       7211.00       6994.92       293.02 o
  -9   7  13       6119.37       5732.24       225.77 o
  -8   7  13       4100.58       3926.83       185.52 o
  -7   7  13        330.80        422.34        61.31 o
  -6   7  13       1246.42       1267.91       101.02 o
  -5   7  13       4506.47       4610.47       199.83 o
  -4   7  13       6718.35       6824.25       247.60 o
  -3   7  13       1606.29       1549.51       183.05 o
  -2   7  13         19.04        -20.54        37.96 o
  -1   7  13       1948.00       2145.11       123.59 o
   0   7  13       7257.34       7247.38       237.03 o
 -10   8  13       2942.13       2904.60       189.71 o
  -9   8  13       1130.28       1127.74       115.96 o
  -8   8  13       5786.50       5918.47       238.30 o
  -7   8  13      12281.48      12511.72       363.94 o
  -6   8  13       8604.50       8961.77       374.06 o
  -5   8  13       2293.47       2361.36       147.79 o
  -4   8  13       1790.33       1801.32       139.54 o
  -3   8  13       4125.89       4226.78       177.42 o
 -17   0  14       7613.50       6572.59       800.92 o
 -16   0  14       9861.55       8722.72       559.49 o
 -15   0  14        506.06        532.61        86.99 o
 -14   0  14       1215.38       1524.29       140.41 o
 -13   0  14      14482.38      14543.33       451.21 o
 -12   0  14      17529.99      17198.45       479.15 o
 -11   0  14      13225.26      13227.85       424.56 o
 -10   0  14       1666.03       1860.15       190.09 o
  -9   0  14       2128.19       2227.10       198.06 o
  -8   0  14      29929.33      28740.52       655.39 o
  -7   0  14      24125.19      25066.12       704.69 o
  -6   0  14      24353.88      24047.45       574.28 o
  -5   0  14        928.39        959.72       140.09 o
  -4   0  14        819.57        961.96        82.13 o
  -3   0  14       9493.96       9549.00       280.04 o
  -2   0  14      20925.45      21766.90       475.06 o
  -1   0  14       8321.08       8553.59       272.57 o
   0   0  14       1016.32       1046.94        92.47 o
   1   0  14       3199.37       3265.37       168.31 o
   2   0  14      12490.88      11933.54       353.47 o
   3   0  14      17329.10      17760.25       523.87 o
 -17   1  14         36.67         56.48        29.01 o
 -16   1  14       1127.51        957.07        84.16 o
 -15   1  14       7373.17       7025.00       228.55 o
 -14   1  14       6280.31       5994.99       200.57 o
 -13   1  14       4356.96       4365.24       160.04 o
 -12   1  14        464.44        502.14        51.20 o
 -11   1  14       8418.31       8526.75       250.75 o
 -10   1  14      14372.25      14692.52       425.46 o
  -9   1  14      14989.16      14902.19       420.18 o
  -8   1  14      10202.12      10262.63       234.48 o
  -7   1  14          8.21         26.14        20.74 o
  -6   1  14       3162.52       3319.17       116.42 o
  -5   1  14      19952.35      20388.79       363.15 o
  -4   1  14      12630.03      12865.92       250.50 o
  -3   1  14       5601.91       5797.54       149.76 o
  -2   1  14        303.73        369.39        42.47 o
  -1   1  14       3194.35       3284.92       114.40 o
   0   1  14       8005.67       8017.94       189.67 o
   1   1  14       8721.00       9104.09       209.31 o
   2   1  14       2265.66       2361.05       111.00 o
   3   1  14         27.83         73.23        25.65 o
 -16   2  14       1000.90        820.54       104.17 o
 -15   2  14         24.45         -9.56        29.11 o
 -14   2  14         35.99         52.79        29.90 o
 -13   2  14       1461.18       1479.88        92.63 o
 -12   2  14       4430.97       4518.22       191.61 o
 -11   2  14       2305.57       2355.95       108.29 o
 -10   2  14         38.78         25.24        17.58 o
  -9   2  14       1703.35       1700.45        88.17 o
  -8   2  14       5520.44       5773.00       168.77 o
  -7   2  14       9759.49       9721.76       234.35 o
  -6   2  14       7491.54       7668.36       198.01 o
  -5   2  14       1127.02       1116.19        82.05 o
  -4   2  14        163.98        146.16        33.62 o
  -3   2  14        984.16        998.94        60.56 o
  -2   2  14       2916.59       3172.02       110.90 o
  -1   2  14       1451.39       1429.10        75.30 o
   0   2  14        284.36        259.70        35.03 o
   1   2  14       1225.05       1270.74        74.48 o
   2   2  14       1952.17       1997.31        95.83 o
   3   2  14        506.54        513.81        50.39 o
 -16   3  14        105.88         87.76        30.29 o
 -15   3  14        166.54        151.59        36.47 o
 -14   3  14        130.87        163.02        33.12 o
 -13   3  14        632.93        608.22        53.13 o
 -12   3  14         52.55         85.57        26.56 o
 -11   3  14         10.40         25.86        23.55 o
 -10   3  14        781.79        820.81        62.65 o
  -9   3  14         16.85         21.09        23.65 o
  -8   3  14         13.55         18.13        23.67 o
  -7   3  14         15.59          8.10        20.92 o
  -6   3  14         74.78         43.59        24.93 o
  -5   3  14         96.11         65.90        21.93 o
  -4   3  14         65.72         29.22        20.31 o
  -3   3  14        695.26        738.88        60.01 o
  -2   3  14         18.45         31.61        27.37 o
  -1   3  14        491.50        491.92        45.90 o
   0   3  14        418.36        448.48        45.91 o
   1   3  14       1415.69       1404.33        78.38 o
   2   3  14        236.69        289.63        39.48 o
 -15   4  14       2005.00       1691.74       134.14 o
 -14   4  14        110.74         40.13        39.66 o
 -13   4  14       3140.00       2856.92       155.98 o
 -12   4  14      10373.84       9912.36       215.98 o
 -11   4  14       5869.21       5962.40       178.58 o
 -10   4  14        766.62        760.25        61.16 o
  -9   4  14         20.75         -7.12        26.39 o
  -8   4  14       3041.98       3090.64       123.06 o
  -7   4  14       3022.27       3231.96       126.37 o
  -6   4  14       5514.74       5507.20       169.89 o
  -5   4  14       1215.63       1181.69        87.40 o
  -4   4  14       5704.04       5557.01       176.14 o
  -3   4  14       7159.86       7509.79       211.11 o
  -2   4  14       9655.50      10190.22       410.72 o
  -1   4  14       2437.80       2600.83       119.75 o
   0   4  14        323.38        361.13        64.60 o
   1   4  14       2115.69       2153.27       104.44 o
 -14   5  14       9774.41       9968.21       388.43 o
 -13   5  14       5317.90       4898.39       238.94 o
 -12   5  14       1335.08       1221.02       145.14 o
 -11   5  14       2270.11       2219.55       133.29 o
 -10   5  14      10437.88      10832.06       312.31 o
  -9   5  14      12055.59      12149.07       419.60 o
  -8   5  14       5176.68       5357.67       215.96 o
  -7   5  14        473.20        508.55        67.88 o
  -6   5  14       6981.63       7139.61       199.42 o
  -5   5  14      13294.30      13317.13       292.33 o
  -4   5  14       8475.79       8768.79       242.54 o
  -3   5  14       4195.86       4087.74       153.46 o
  -2   5  14         16.32         37.69        27.91 o
  -1   5  14       6334.01       6587.09       208.43 o
   0   5  14      14914.61      15105.56       351.51 o
   1   5  14      13846.40      13469.82       265.37 o
 -13   6  14       6269.26       6180.49       280.31 o
 -12   6  14      13555.06      13177.27       733.96 o
 -11   6  14       7732.23       7751.01       267.33 o
 -10   6  14       2585.37       2558.71       147.32 o
  -9   6  14        606.60        715.91        77.59 o
  -8   6  14       6063.78       6385.91       237.58 o
  -7   6  14      10369.51      10570.42       315.26 o
  -6   6  14       5129.63       5432.98       216.77 o
  -5   6  14        465.41        390.85        60.27 o
  -4   6  14       3360.75       3173.44       165.27 o
  -3   6  14      15958.58      16560.96       421.30 o
  -2   6  14      21119.42      20952.94       413.86 o
  -1   6  14       7519.20       7568.98       230.13 o
 -11   7  14       1277.59       1366.67       130.15 o
 -10   7  14       7540.15       7421.95       311.86 o
  -9   7  14       5177.63       4897.17       225.86 o
  -8   7  14       2630.27       2602.76       153.86 o
  -7   7  14         99.81        136.84        38.69 o
  -6   7  14       3861.87       4036.07       194.08 o
  -5   7  14       6912.79       7368.94       266.66 o
  -4   7  14       4495.59       4511.29       207.02 o
  -3   7  14       2407.97       2539.84       155.05 o
 -16   1  15       1245.24       1271.49       107.31 o
 -15   1  15       3471.39       3327.55       170.78 o
 -14   1  15       4951.25       4779.88       199.39 o
 -13   1  15        373.61        394.62        71.79 o
 -12   1  15         78.93        121.05        44.99 o
 -11   1  15       1532.36       1674.00       131.86 o
 -10   1  15       6275.33       6322.93       262.27 o
  -9   1  15       2871.32       2908.77       142.99 o
  -8   1  15       1868.59       1866.44        97.21 o
  -7   1  15        181.40        202.79        34.89 o
  -6   1  15       3210.31       3341.73       123.52 o
  -5   1  15       1903.36       2011.45        87.77 o
  -4   1  15       4191.45       4255.74       130.99 o
  -3   1  15        613.32        637.19        52.98 o
  -2   1  15         18.10          3.51        21.83 o
  -1   1  15       1909.97       1922.11        91.38 o
   0   1  15       2986.56       3039.51       121.83 o
   1   1  15       4753.97       5013.54       157.46 o
 -15   2  15        173.96        108.16        47.69 o
 -14   2  15         94.08         83.90        28.65 o
 -13   2  15      15560.50      15431.31       390.94 o
 -12   2  15       4999.51       5560.43       213.54 o
 -11   2  15       6230.15       6548.79       228.62 o
 -10   2  15        576.15        607.91        67.24 o
  -9   2  15       1800.15       1913.27        98.40 o
  -8   2  15      14288.96      14437.95       352.57 o
  -7   2  15      18120.75      18294.41       353.66 o
  -6   2  15      13582.84      13399.76       339.46 o
  -5   2  15         35.74         40.76        28.21 o
  -4   2  15       2951.02       3114.26       123.99 o
  -3   2  15      12890.26      12949.00       250.55 o
  -2   2  15      12716.88      12664.14       251.19 o
  -1   2  15       5349.34       5662.57       161.46 o
   0   2  15        198.56        173.96        30.97 o
   1   2  15       2430.97       2519.57       110.17 o
 -15   3  15       9931.03       9716.27       302.00 o
 -14   3  15      16805.43      16001.97       507.31 o
 -13   3  15       7426.53       7088.91       211.79 o
 -12   3  15          2.11         20.78        32.64 o
 -11   3  15       5431.21       5552.37       210.74 o
 -10   3  15      14753.75      15239.06       317.16 o
  -9   3  15      16523.74      16741.36       335.40 o
  -8   3  15       5706.56       5693.38       177.69 o
  -7   3  15        270.06        295.87        41.84 o
  -6   3  15       8190.83       8246.55       220.46 o
  -5   3  15      13393.78      13949.36       304.22 o
  -4   3  15      11795.16      11739.73       257.79 o
  -3   3  15       2622.06       2708.98       130.05 o
  -2   3  15        577.56        564.38        50.27 o
  -1   3  15      12385.11      12467.68       331.05 o
   0   3  15      15379.90      15848.62       447.55 o
 -14   4  15        647.11        590.74        90.46 o
 -13   4  15       4931.59       4848.25       271.54 o
 -12   4  15       6248.99       6842.29       320.73 o
 -11   4  15       8095.33       7703.12       238.36 o
 -10   4  15        528.60        559.97        53.90 o
  -9   4  15        963.83       1044.75        74.58 o
  -8   4  15      10421.03      10277.98       251.40 o
  -7   4  15      12989.28      13253.20       294.23 o
  -6   4  15       4829.38       4876.66       166.03 o
  -5   4  15         94.72         87.93        27.14 o
  -4   4  15       1240.86       1227.79        84.31 o
  -3   4  15      13811.33      14176.29       349.12 o
  -2   4  15       7906.97       8543.26       242.04 o
  -1   4  15       5987.13       6243.35       182.36 o
 -13   5  15       1023.39        977.92       170.55 o
 -12   5  15         35.32         91.25        34.55 o
 -11   5  15       1296.95       1173.96       102.27 o
 -10   5  15       1560.57       1454.16       110.90 o
  -9   5  15       1142.58       1197.94       100.36 o
  -8   5  15        184.95        185.64        44.43 o
  -7   5  15          1.28         32.80        38.91 o
  -6   5  15         83.82        129.37        30.55 o
  -5   5  15       1660.63       1744.54       101.15 o
  -4   5  15       2134.43       2144.41       113.04 o
  -3   5  15        212.03        118.40        53.90 o
  -2   5  15        687.99        625.98        64.49 o
 -11   6  15        356.28        242.20        50.63 o
 -10   6  15        305.96        303.50        57.16 o
  -9   6  15        137.27        100.54        40.37 o
  -8   6  15        126.18        194.61        44.37 o
  -7   6  15       1489.36       1533.52       118.51 o
  -6   6  15         12.71         41.67        34.54 o
  -5   6  15         77.38         46.71        32.65 o
  -4   6  15        294.34        258.62        55.26 o
 -15   0  16         39.52        119.39        62.80 o
 -14   0  16       2477.61       2278.19       243.10 o
 -13   0  16       6139.64       6126.41       397.70 o
 -12   0  16       6708.16       6408.81       400.87 o
 -11   0  16       5107.26       5503.69       361.21 o
 -10   0  16         16.73         57.69        43.61 o
  -9   0  16       4124.92       4324.55       307.58 o
  -8   0  16      21220.04      21332.45       864.38 o
  -7   0  16      13570.33      13763.07       584.80 o
  -6   0  16       4947.00       4842.51       204.00 o
  -5   0  16         27.45          5.69        30.29 o
  -4   0  16       6189.33       6347.17       241.80 o
  -3   0  16      15870.36      16279.30       423.04 o
  -2   0  16      15778.08      16137.45       427.06 o
  -1   0  16       6461.57       6646.55       260.20 o
 -14   1  16       7191.66       7467.05       319.72 o
 -13   1  16       1099.81       1125.26       129.53 o
 -12   1  16         14.96          3.77        39.36 o
 -11   1  16       4762.28       4311.34       224.75 o
 -10   1  16       9979.00      10104.96       296.88 o
  -9   1  16       7735.43       7799.33       252.53 o
  -8   1  16       1806.91       1814.94       116.48 o
  -7   1  16       2998.10       3139.71       134.90 o
  -6   1  16       9161.14       9207.79       219.22 o
  -5   1  16      18048.32      18671.56       362.73 o
  -4   1  16      11627.48      11591.70       282.31 o
  -3   1  16       2262.18       2339.99       102.96 o
  -2   1  16        682.45        655.62        55.43 o
  -1   1  16       8244.03       8523.72       211.54 o
 -14   2  16         16.93        -12.66        30.23 o
 -13   2  16       1330.74       1177.40       115.88 o
 -12   2  16        834.22        903.75        93.33 o
 -11   2  16        389.32        431.40        82.49 o
 -10   2  16        213.01        223.43        46.80 o
  -9   2  16       1236.78       1321.05       100.97 o
  -8   2  16       3025.80       3128.76       133.23 o
  -7   2  16       5554.07       5546.43       182.41 o
  -6   2  16       2898.51       3080.13       134.36 o
  -5   2  16         11.01          3.41        24.00 o
  -4   2  16       1303.17       1340.18        76.75 o
  -3   2  16       5936.40       6280.64       173.50 o
  -2   2  16       3775.81       3930.32       136.57 o
 -13   3  16          9.48         -0.55        31.43 o
 -12   3  16         31.39         38.12        29.02 o
 -11   3  16         71.54         67.99        28.85 o
 -10   3  16        134.59        125.98        39.37 o
  -9   3  16        178.73        218.54        37.37 o
  -8   3  16        604.02        496.65        53.90 o
  -7   3  16        207.73        181.49        38.24 o
  -6   3  16         96.31         59.14        25.60 o
  -5   3  16         32.16         20.33        27.45 o
  -4   3  16        123.35        114.88        33.02 o
  -3   3  16        322.03        348.46        43.80 o
  -2   3  16         38.81         51.63        26.07 o
 -12   4  16       4381.25       4512.96       265.38 o
 -11   4  16       6069.72       6207.49       308.92 o
 -10   4  16        898.54        883.82        71.84 o
  -9   4  16         87.73         80.21        27.24 o
  -8   4  16       3549.67       3566.93       163.78 o
  -7   4  16       6696.72       6759.47       206.79 o
  -6   4  16        744.26        762.33        68.72 o
  -5   4  16         87.82         85.25        29.09 o
  -4   4  16        544.41        593.11        62.48 o
  -3   4  16       2032.25       2151.34       118.90 o
 -10   5  16      11209.70      11477.94       344.35 o
  -9   5  16      12803.82      13091.07       371.87 o
  -8   5  16       4046.21       3825.39       187.76 o
  -7   5  16        520.76        463.18        75.18 o
  -6   5  16       2557.02       2897.60       185.52 o
  -5   5  16      16688.17      16956.08       439.64 o
 -12   1  17        274.04        260.18        68.47 o
 -11   1  17       2980.46       2801.95       154.39 o
 -10   1  17       4518.21       4369.10       194.11 o
  -9   1  17       5267.33       5422.79       215.09 o
  -8   1  17        298.36        310.90        68.83 o
  -7   1  17        151.06        141.08        38.79 o
  -6   1  17       2972.96       2923.17       123.81 o
  -5   1  17       4116.16       4311.75       152.77 o
  -4   1  17       2565.34       2496.38       116.82 o
 -12   2  17       8268.03       8231.42       280.86 o
 -11   2  17       4104.69       4169.06       190.52 o
 -10   2  17         54.48         71.51        32.46 o
  -9   2  17       4584.89       4555.34       197.34 o
  -8   2  17       7169.97       8070.07       269.17 o
  -7   2  17       8428.12       8652.04       244.87 o
  -6   2  17       3256.38       3458.87       139.75 o
  -5   2  17        100.26        135.07        35.40 o
 -10   3  17      12778.10      13005.30       427.34 o
  -9   3  17      14847.86      15156.59       393.89 o
  -8   3  17       2492.95       2390.49       122.80 o
  -7   3  17        602.39        713.74        68.05 o
  -6   3  17       9287.18       9939.25       268.43 o
                                                
